# Supplementary material for: Genomic and phenotypic evolution of nematode-infecting microsporidia
Source: PLoS Pathog. 2023 Jul 20;19(7):e1011510. doi: 10.1371/journal.ppat.1011510 (PMC10393165; doi:10.1371/journal.ppat.1011510)
Supplement: S3 Table — (XLSX) [file ppat.1011510.s019.xlsx]

## Sheet: Enteropsectra breve (JUm2551)
ID_1	LOCUS	START.CDS.	STOP.CDS.	Strand	Scaffold	KO	Description	PFAM	PFAM_.	SIGNALP	TMH..	TM_topology
16216_7	ENBRE01_0001	9992	10255	-1	645		hypothetical protein	LSM	PF01423.22		NA
16216_49	ENBRE01_0002	72308	72565	1	645	K11099	small nuclear ribonucleoprotein G	LSM	PF01423.22		NA
16216_1	ENBRE01_0003	176	1768	-1	645		hypothetical protein	Lipase_3	PF01764.25		1	o346-368i
16216_2	ENBRE01_0004	2501	4387	-1	645	K01885	glutamyl-tRNA synthetase	tRNA-synt_1c,tRNA-synt_1c_C	PF00749.21,PF03950.18		NA
16216_3	ENBRE01_0005	5286	5882	1	645		hypothetical protein	zf-CCHC	PF00098.23		NA
16216_4	ENBRE01_0006	6499	6891	-1	645		hypothetical protein				NA
16216_6	ENBRE01_0007	8486	9607	1	645		hypothetical protein	SET	PF00856.28		NA
16216_8	ENBRE01_0008	11166	11987	1	645		hypothetical protein				NA
16216_9	ENBRE01_0009	12109	13533	-1	645	K00974	tRNA nucleotidyltransferase (CCA-adding enzyme)	PolyA_pol,PolyA_pol_RNAbd	PF01743.20,PF12627.7		NA
16216_14	ENBRE01_0010	15336	16376	1	645		hypothetical protein				NA
16216_15	ENBRE01_0011	16891	18036	-1	645	K00981	phosphatidate cytidylyltransferase	CTP_transf_1	PF01148.20	Y	7	i45-64o74-96i109-131o136-154i167-189o209-226i257-279o
16216_16	ENBRE01_0012	18717	19898	-1	645	K11366	ubiquitin carboxyl-terminal hydrolase 22/27/51	UCH	PF00443.29		NA
16216_17	ENBRE01_0013	20837	22678	1	645		hypothetical protein				4	o36-58i65-83o351-373i385-404o
16216_18	ENBRE01_0014	23126	25762	1	645		hypothetical protein	MMM1	PF10296.9	Y	1	i5-27o
16216_19	ENBRE01_0015	26091	27992	1	645	K10843	DNA excision repair protein ERCC-3	ERCC3_RAD25_C,Helicase_C_3,ResIII,Helicase_C,DEAD,SNF2_N	PF16203.5,PF13625.6,PF04851.15,PF00271.31,PF00270.29,PF00176.23		NA
16216_20	ENBRE01_0016	28291	29247	-1	645		hypothetical protein				NA
16216_21	ENBRE01_0017	30090	30602	-1	645	K10575	ubiquitin-conjugating enzyme E2 G1	UQ_con	PF00179.26		NA
16216_22	ENBRE01_0018	31993	32883	-1	645	K15423	serine/threonine-protein phosphatase 4 catalytic subunit	Metallophos	PF00149.28		NA
16216_23	ENBRE01_0019	33820	34563	-1	645		hypothetical protein	zf-RING_2,zf-C3HC4_2,zf-RING_11,zf-C3HC4,zf-rbx1,zf-RING_UBOX,zf-C3HC4_3,zf-RING_5,Prok-RING_4,Zn_ribbon_17	PF13639.6,PF13923.6,PF17123.5,PF00097.25,PF12678.7,PF13445.6,PF13920.6,PF14634.6,PF14447.6,PF17120.5		4	i28-50o60-79i100-122o142-164i
16216_24	ENBRE01_0020	35387	36157	1	645		hypothetical protein				NA
16216_25	ENBRE01_0021	36642	37277	-1	645	K07904	Ras-related protein Rab-11A	Ras,Roc,Arf,MMR_HSR1,Gtr1_RagA,GTP_EFTU	PF00071.22,PF08477.13,PF00025.21,PF01926.23,PF04670.12,PF00009.27		NA
16216_26	ENBRE01_0022	37736	38215	-1	645	K02949	small subunit ribosomal protein S11e	Ribosomal_S17_N,Ribosomal_S17	PF16205.5,PF00366.20		NA
16216_27	ENBRE01_0023	39683	41017	1	645	K06176	tRNA pseudouridine13 synthase	TruD	PF01142.18		NA
16216_28	ENBRE01_0024	42311	43876	1	645		hypothetical protein				NA
16216_29	ENBRE01_0025	44614	44961	1	645		hypothetical protein	Swi5	PF07061.11		NA
16216_30	ENBRE01_0026	45726	46805	-1	645	K15429	tRNA (guanine37-N1)-methyltransferase	Met_10,MethyltransfD12	PF02475.16,PF02086.15		NA
16216_31	ENBRE01_0027	47199	47732	-1	645		hypothetical protein	AhpC-TSA,Redoxin	PF00578.21,PF08534.10		NA
16216_32	ENBRE01_0028	48554	49261	-1	645		hypothetical protein				1	i209-228o
16216_34	ENBRE01_0029	50305	51261	-1	645		hypothetical protein	HTH_Tnp_Tc3_2,DDE_3	PF01498.18,PF13358.6		NA
16216_35	ENBRE01_0030	51863	53116	1	645	K06067	histone deacetylase 1/2	Hist_deacetyl	PF00850.19		NA
16216_36	ENBRE01_0031	54164	54940	-1	645	K17757	ATP-dependent NAD(P)H-hydrate dehydratase	Carb_kinase	PF01256.17		NA
16216_37	ENBRE01_0032	55698	57557	-1	645		hypothetical protein	Nic96,Vps53_N	PF04097.14,PF04100.12		NA
16216_38	ENBRE01_0033	57913	59073	1	645	K02685	DNA primase large subunit	DNA_primase_lrg	PF04104.14		NA
16216_39	ENBRE01_0034	59840	60934	1	645	K06965	protein pelota	eRF1_1,eRF1_3	PF03463.15,PF03465.15		NA
16216_40	ENBRE01_0035	61433	62371	1	645		hypothetical protein	UPF0160	PF03690.13		NA
16216_42	ENBRE01_0036	63764	64255	1	645	K10735	GINS complex subunit 4				NA
16216_43	ENBRE01_0037	64640	65362	-1	645		hypothetical protein	zf-RING_2,zf-C3HC4_2,zf-rbx1,zf-RING_5,zf-C3HC4,zf-RING_11,zf-RING_UBOX,zf-C3HC4_3,zf-ANAPC11	PF13639.6,PF13923.6,PF12678.7,PF14634.6,PF00097.25,PF17123.5,PF13445.6,PF13920.6,PF12861.7		3	i21-43o53-72i128-150o
16216_45	ENBRE01_0038	67043	67711	-1	645	K17550	protein phosphatase 1 regulatory subunit 7	LRR_4,LRR_8,LRR_9,LRR_6,LRR_1	PF12799.7,PF13855.6,PF14580.6,PF13516.6,PF00560.33		NA
16216_46	ENBRE01_0039	68161	69675	-1	645	K09494	T-complex protein 1 subunit beta	Cpn60_TCP1	PF00118.24		NA
16216_47	ENBRE01_0040	70197	70721	1	645		hypothetical protein	zf-DBF,Dfp1_Him1_M	PF07535.12,PF08630.10		NA
16216_48	ENBRE01_0041	71001	71702	-1	645	K02728	20S proteasome subunit alpha 3	Proteasome	PF00227.26		NA
16216_52	ENBRE01_0042	73409	73948	-1	645	K14560	U3 small nucleolar ribonucleoprotein protein IMP3	Ribosomal_S4	PF00163.19		NA
16216_53	ENBRE01_0043	75976	76278	1	645	K11254	histone H4	CENP-T_C	PF15511.6		NA
16216_54	ENBRE01_0044	76961	77386	-1	645	K11253	histone H3	Histone,CBFD_NFYB_HMF	PF00125.24,PF00808.23		NA
16216_55	ENBRE01_0045	78186	82700	1	645		hypothetical protein			Y	1	i21-43o
16216_57	ENBRE01_0046	83381	83752	-1	645		hypothetical protein				NA
16216_58	ENBRE01_0047	84505	85575	1	645	K00987	mRNA guanylyltransferase	mRNA_cap_enzyme,mRNA_cap_C	PF01331.19,PF03919.15		NA
16216_59	ENBRE01_0048	86397	88844	1	645	K11665	chromatin-remodeling ATPase INO80	SNF2_N,DBINO,Helicase_C,ResIII,DEAD	PF00176.23,PF13892.6,PF00271.31,PF04851.15,PF00270.29		NA
16216_60	ENBRE01_0049	89319	90188	-1	645		hypothetical protein				NA
16216_61	ENBRE01_0050	90366	91163	1	645		hypothetical protein	ParA,CbiA,AAA_31,CBP_BcsQ,ArsA_ATPase,AAA_26,MipZ	PF10609.9,PF01656.23,PF13614.6,PF06564.12,PF02374.15,PF13500.6,PF09140.11		NA
16216_62	ENBRE01_0051	91733	92506	-1	645		hypothetical protein				NA
16216_64	ENBRE01_0052	93200	94810	1	645	K11672	actin-related protein 5	Actin	PF00022.19		NA
16216_65	ENBRE01_0053	95272	96522	1	645	K06013	STE24 endopeptidase	Peptidase_M48	PF01435.18	Y	7	i9-31o72-94i115-137o152-174i293-315o325-347i375-397o
16216_66	ENBRE01_0054	96601	97302	1	645	K02729	20S proteasome subunit alpha 5	Proteasome,Proteasome_A_N	PF00227.26,PF10584.9		NA
16216_67	ENBRE01_0055	98012	98503	1	645		hypothetical protein	PUA	PF01472.20		NA
16216_68	ENBRE01_0056	99143	101938	-1	645	K01539	sodium/potassium-transporting ATPase subunit alpha	E1-E2_ATPase,Cation_ATPase_C,Hydrolase	PF00122.20,PF00689.21,PF00702.26		8	i52-74o84-103i238-260o270-292i676-698o770-792i872-892o902-919i
16216_69	ENBRE01_0057	102757	105750	-1	645	K02327	DNA polymerase delta subunit 1	DNA_pol_B,DNA_pol_B_exo1,zf-C4pol,DNA_pol_B_2	PF00136.21,PF03104.19,PF14260.6,PF03175.13		NA
16216_71	ENBRE01_0058	106359	107009	1	645		hypothetical protein	NUC153	PF08159.12		NA
16216_72	ENBRE01_0059	107561	108244	1	645		hypothetical protein	Far-17a_AIG1	PF04750.14		5	i21-43o58-77i90-112o160-182i195-213o
16216_73	ENBRE01_0060	108509	109027	-1	645		hypothetical protein				4	i58-78o88-110i117-134o144-166i
16216_74	ENBRE01_0061	109477	111345	1	645		hypothetical protein			Y	NA
16216_75	ENBRE01_0062	111962	112375	1	645		hypothetical protein				NA
16216_76	ENBRE01_0063	112780	115185	1	645		hypothetical protein			Y	NA
16216_78	ENBRE01_0064	116782	119031	-1	645		hypothetical protein			Y	NA
16216_79	ENBRE01_0065	123153	123494	1	645		hypothetical protein				NA
16216_80	ENBRE01_0066	123663	124088	1	645		hypothetical protein				1	i120-137o
16216_83	ENBRE01_0067	127054	127425	-1	645		hypothetical protein				NA
16216_84	ENBRE01_0068	127529	128344	1	645		hypothetical protein	zf-C2H2_10	PF16588.5		NA
16262_6	ENBRE01_0069	4878	5153	1	644		hypothetical protein				NA
16262_8	ENBRE01_0070	5905	6153	1	644		hypothetical protein				NA
16262_12	ENBRE01_0071	11886	12140	-1	644		hypothetical protein	Glutaredoxin	PF00462.24	Y	NA
16262_19	ENBRE01_0072	20817	21071	1	644		hypothetical protein				NA
16262_25	ENBRE01_0073	31845	32120	1	644		hypothetical protein				NA
16262_1	ENBRE01_0074	3	1100	-1	644		hypothetical protein	rve,Integrase_H2C2	PF00665.26,PF17921.1		NA
16262_2	ENBRE01_0075	1985	3058	-1	644		hypothetical protein	MULE	PF10551.9		NA
16262_3	ENBRE01_0076	3162	3740	-1	644		hypothetical protein				NA
16262_4	ENBRE01_0077	3716	4210	-1	644		hypothetical protein				NA
16262_5	ENBRE01_0078	4371	4787	1	644		hypothetical protein	RVT_1	PF00078.27		NA
16262_7	ENBRE01_0079	5338	5709	1	644		hypothetical protein	DDE_Tnp_IS1595	PF12762.7		NA
16262_9	ENBRE01_0080	7627	8667	-1	644		hypothetical protein	RVT_1	PF00078.27		NA
16262_10	ENBRE01_0081	9462	9887	-1	644		hypothetical protein	DDE_3	PF13358.6		NA
16262_11	ENBRE01_0082	9827	10282	-1	644		hypothetical protein	HTH_38,HTH_Tnp_Tc3_1,HTH_32,HTH_11	PF13936.6,PF11427.8,PF13565.6,PF08279.12		NA
16262_14	ENBRE01_0083	13120	13530	-1	644		hypothetical protein				NA
16262_15	ENBRE01_0084	13907	14353	-1	644		hypothetical protein	RRS1	PF04939.12		NA
16262_16	ENBRE01_0085	14634	15572	-1	644	K02146	V-type H+-transporting ATPase subunit d	vATP-synt_AC39	PF01992.16		NA
16262_17	ENBRE01_0086	16897	18156	1	644		hypothetical protein	Aa_trans	PF01490.18		1	o10-29i36-58o125-144i153-175o190-212i225-247o293-315i327-346o356-378i385-407o
16262_18	ENBRE01_0087	19224	20705	1	644		hypothetical protein				NA
16262_20	ENBRE01_0088	21417	23183	1	644	K01890	phenylalanyl-tRNA synthetase beta chain	tRNA_synthFbeta,PhetRS_B1,B5,B3_4	PF17759.1,PF18262.1,PF03484.15,PF03483.17		NA
16262_21	ENBRE01_0089	23445	24590	-1	644	K06173	tRNA pseudouridine38-40 synthase	PseudoU_synth_1	PF01416.20		NA
16262_22	ENBRE01_0090	25098	27080	1	644	K24195	xenotropic and polytropic retrovirus receptor 1	EXS	PF03124.14		7	i241-259o269-291i311-333o369-391i434-453o463-485i530-552o
16262_23	ENBRE01_0091	27485	29506	1	644	K01262	Xaa-Pro aminopeptidase	Peptidase_M24,Creatinase_N_2,Peptidase_M24_C,Creatinase_N	PF00557.24,PF16189.5,PF16188.5,PF01321.18		NA
16262_24	ENBRE01_0092	29736	31271	-1	644	K04567	lysyl-tRNA synthetase, class II	tRNA-synt_2,tRNA_anti-codon,tRNA-synt_2d	PF00152.20,PF01336.25,PF01409.20		NA
16262_26	ENBRE01_0093	32230	32769	-1	644		hypothetical protein	Cyclin_N	PF00134.23		NA
16262_27	ENBRE01_0094	33124	34380	-1	644	K03066	26S proteasome regulatory subunit T6	AAA,AAA_lid_3,AAA_2,AAA_5,AAA_16,Prot_ATP_ID_OB,RuvB_N,AAA_22,AAA_18,TIP49	PF00004.29,PF17862.1,PF07724.14,PF07728.14,PF13191.6,PF16450.5,PF05496.12,PF13401.6,PF13238.6,PF06068.13		NA
16262_28	ENBRE01_0095	35539	36108	1	644		hypothetical protein			Y	NA
16262_29	ENBRE01_0096	36552	36974	1	644	K07560	D-aminoacyl-tRNA deacylase	Tyr_Deacylase	PF02580.16		NA
16262_30	ENBRE01_0097	37368	38117	-1	644		hypothetical protein	DHHC	PF01529.20	Y	4	i13-30o35-57i150-172o192-214i
16262_31	ENBRE01_0098	38304	38654	-1	644		hypothetical protein				NA
16262_32	ENBRE01_0099	38849	40447	-1	644		hypothetical protein	Syja_N	PF02383.18		NA
16262_33	ENBRE01_0100	41332	42249	1	644		hypothetical protein			Y	1	o5-25i
16262_34	ENBRE01_0101	42709	43503	1	644		hypothetical protein	zf-RING_2,zf-RING_11,zf-rbx1,zf-C3HC4_2,zf-RING_5,zf-RING_UBOX,zf-C3HC4,zf-C3HC4_3,zf-ANAPC11,Prok-RING_4	PF13639.6,PF17123.5,PF12678.7,PF13923.6,PF14634.6,PF13445.6,PF00097.25,PF13920.6,PF12861.7,PF14447.6		1	o146-168i
16262_35	ENBRE01_0102	43591	46125	-1	644		hypothetical protein			Y	NA
16262_38	ENBRE01_0103	46788	48680	1	644		hypothetical protein				NA
16262_39	ENBRE01_0104	49541	52195	1	644		hypothetical protein			Y	1	i7-29o
16262_40	ENBRE01_0105	53104	53553	1	644		hypothetical protein	GATA	PF00320.27		NA
16262_41	ENBRE01_0106	53903	54727	-1	644		hypothetical protein	Acetyltransf_15,Acetyltransf_CG	PF17013.5,PF14542.6	Y	NA
16262_42	ENBRE01_0107	54954	55712	-1	644		hypothetical protein	TRAM_LAG1_CLN8	PF03798.16	Y	5	i49-71o86-108i128-150o170-192i213-235o
16262_43	ENBRE01_0108	55952	57124	-1	644		hypothetical protein	TPR_2,TPR_1,TPR_14,TPR_8,TPR_11,TPR_16	PF07719.17,PF00515.28,PF13428.6,PF13181.6,PF13414.6,PF13432.6		NA
16262_44	ENBRE01_0109	58220	59230	1	644		hypothetical protein				NA
16262_45	ENBRE01_0110	59311	59616	-1	644	K03000	DNA-directed RNA polymerase I subunit RPA12	TFIIS_C,TF_Zn_Ribbon	PF01096.18,PF08271.12		NA
16262_46	ENBRE01_0111	60164	61756	-1	644	K01883	cysteinyl-tRNA synthetase	tRNA-synt_1e,tRNA-synt_1g,DALR_2	PF01406.19,PF09334.11,PF09190.11		NA
16262_47	ENBRE01_0112	62204	63259	-1	644		hypothetical protein	Actin	PF00022.19		NA
16262_49	ENBRE01_0113	63794	64324	-1	644		hypothetical protein				NA
16262_50	ENBRE01_0114	64845	65987	1	644		hypothetical protein			Y	NA
16262_51	ENBRE01_0115	66379	67320	1	644		hypothetical protein			Y	1	o5-27i
16262_53	ENBRE01_0116	67681	69810	-1	644		hypothetical protein	TLC	PF03219.14		1	i49-69o84-106i113-135o176-198i210-232o247-269i440-462o489-508i513-535o636-658i
16262_54	ENBRE01_0117	70293	70937	1	644		hypothetical protein				NA
16262_55	ENBRE01_0118	71162	72421	1	644		hypothetical protein	WD40	PF00400.32		NA
16262_56	ENBRE01_0119	72561	74285	-1	644		hypothetical protein	zf-CCCH_3	PF15663.5		NA
16262_57	ENBRE01_0120	74609	75139	-1	644		hypothetical protein				NA
16262_58	ENBRE01_0121	75421	76650	-1	644		hypothetical protein				NA
16262_59	ENBRE01_0122	77033	78382	-1	644	K01336	cerevisin	Peptidase_S8,Inhibitor_I9	PF00082.22,PF05922.16		NA
16262_60	ENBRE01_0123	78689	79864	-1	644		hypothetical protein	Myb_DNA-bind_6,Myb_DNA-binding	PF13921.6,PF00249.31		NA
16262_61	ENBRE01_0124	80245	83022	-1	644		hypothetical protein			Y	1	o905-924i
16262_62	ENBRE01_0125	86283	87734	-1	644		hypothetical protein			Y	1	o463-482i
16262_63	ENBRE01_0126	88434	88982	-1	644		hypothetical protein	Cyclin_N	PF00134.23		NA
16262_64	ENBRE01_0127	89622	92429	-1	644		hypothetical protein	RVT_1	PF00078.27		NA
16201_20	ENBRE01_0128	29554	29769	-1	643		hypothetical protein				NA
16201_1	ENBRE01_0129	1271	1672	1	643		hypothetical protein				NA
16201_6	ENBRE01_0130	7524	9896	-1	643		hypothetical protein				NA
16201_7	ENBRE01_0131	10156	12465	-1	643		hypothetical protein				NA
16201_9	ENBRE01_0132	13547	13846	-1	643		hypothetical protein				1	o24-46i
16201_11	ENBRE01_0133	14598	17564	1	643		hypothetical protein			Y	NA
16201_12	ENBRE01_0134	18004	19452	1	643		hypothetical protein			Y	NA
16201_13	ENBRE01_0135	19995	21713	1	643		hypothetical protein	ABC_tran,SMC_N,AAA_21,ABC_membrane	PF00005.27,PF02463.19,PF13304.6,PF00664.23	Y	3	i21-43o177-199i260-282o
16201_14	ENBRE01_0136	22086	23204	-1	643		hypothetical protein	NACHT,Zeta_toxin,ABC_tran	PF05729.12,PF06414.12,PF00005.27		NA
16201_15	ENBRE01_0137	23585	24433	1	643	K09522	DnaJ-like protein subfamily C member 2	DnaJ	PF00226.31		NA
16201_16	ENBRE01_0138	24845	25294	1	643	K06268	serine/threonine-protein phosphatase 2B regulatory subunit				NA
16201_17	ENBRE01_0139	26061	26846	1	643		hypothetical protein			Y	NA
16201_18	ENBRE01_0140	27240	28505	1	643		hypothetical protein	Peptidase_M48	PF01435.18	Y	4	i21-43o68-90i110-132o137-156i
16201_19	ENBRE01_0141	28885	29376	1	643		hypothetical protein	Maf1	PF09174.10		NA
16201_21	ENBRE01_0142	29920	30252	-1	643	K02910	large subunit ribosomal protein L31e	Ribosomal_L31e	PF01198.19		NA
16201_22	ENBRE01_0143	30629	31909	-1	643		hypothetical protein	Myb_DNA-binding,SWIRM,Myb_DNA-bind_6	PF00249.31,PF04433.17,PF13921.6	Y	1	i7-29o
16201_23	ENBRE01_0144	32256	33062	-1	643		hypothetical protein				NA
16201_24	ENBRE01_0145	33673	34188	1	643		hypothetical protein				NA
16201_25	ENBRE01_0146	34558	35307	-1	643		hypothetical protein				NA
16201_27	ENBRE01_0147	36086	36463	1	643		hypothetical protein			Y	NA
16201_28	ENBRE01_0148	36778	38121	-1	643		hypothetical protein				NA
16201_29	ENBRE01_0149	38398	38856	1	643		hypothetical protein	Acetyltransf_1,Acetyltransf_10,Acetyltransf_7,Acetyltransf_3,FR47,Acetyltransf_CG	PF00583.25,PF13673.7,PF13508.7,PF13302.7,PF08445.10,PF14542.6		NA
16201_30	ENBRE01_0150	39750	40682	1	643		hypothetical protein	HSF_DNA-bind	PF00447.17		NA
16201_31	ENBRE01_0151	42017	44239	-1	643		hypothetical protein	WD40,WD40_like,ANAPC4_WD40	PF00400.32,PF17005.5,PF12894.7		NA
16201_32	ENBRE01_0152	44736	45263	-1	643		hypothetical protein	SRF-TF	PF00319.18		NA
16201_33	ENBRE01_0153	46100	47680	-1	643		hypothetical protein				NA
16201_34	ENBRE01_0154	48071	50032	1	643		hypothetical protein	KIX_2	PF16987.5		NA
16201_35	ENBRE01_0155	50712	51164	1	643		hypothetical protein	RRM_1	PF00076.22		NA
16201_36	ENBRE01_0156	51388	52161	-1	643		hypothetical protein	VPS9	PF02204.18		NA
16201_38	ENBRE01_0157	52855	53580	1	643	K02981	small subunit ribosomal protein S2e	Ribosomal_S5,Ribosomal_S5_C	PF00333.20,PF03719.15		NA
16201_39	ENBRE01_0158	54245	56833	1	643		hypothetical protein	SH2_2	PF14633.6		NA
16201_40	ENBRE01_0159	57269	57823	-1	643	K17972	N-terminal acetyltransferase B complex catalytic subunit	Acetyltransf_1,Acetyltransf_10,Acetyltransf_7,FR47	PF00583.25,PF13673.7,PF13508.7,PF08445.10		NA
16201_41	ENBRE01_0160	58124	59095	1	643	K02087	cyclin-dependent kinase 1	Pkinase,Pkinase_Tyr,Haspin_kinase	PF00069.25,PF07714.17,PF12330.8		NA
16201_42	ENBRE01_0161	59942	61396	1	643		hypothetical protein			Y	NA
16201_43	ENBRE01_0162	61667	63076	-1	643	K01889	phenylalanyl-tRNA synthetase alpha chain	tRNA-synt_2d,PheRS_DBD3,tRNA_synthFbeta	PF01409.20,PF18553.1,PF17759.1		NA
16201_45	ENBRE01_0163	63663	64931	1	643	K03062	26S proteasome regulatory subunit T2	AAA,AAA_lid_3,Prot_ATP_ID_OB,AAA_2,AAA_22,DUF815,AAA_5,RuvB_N,AAA_16	PF00004.29,PF17862.1,PF16450.5,PF07724.14,PF13401.6,PF05673.13,PF07728.14,PF05496.12,PF13191.6		NA
16201_46	ENBRE01_0164	65321	69679	1	643		hypothetical protein			Y	NA
16201_47	ENBRE01_0165	70132	72069	1	643	K01868	threonyl-tRNA synthetase	tRNA-synt_2b,HGTP_anticodon,tRNA_SAD	PF00587.25,PF03129.20,PF07973.14		NA
16201_48	ENBRE01_0166	72353	73297	-1	643		hypothetical protein			Y	NA
16201_49	ENBRE01_0167	73669	75489	-1	643		hypothetical protein				NA
16201_50	ENBRE01_0168	76282	78969	-1	643		hypothetical protein				NA
16201_51	ENBRE01_0169	79642	82896	1	643	K13526	cation-transporting P-type ATPase 13A2	E1-E2_ATPase,Hydrolase	PF00122.20,PF00702.26		6	i21-40o907-929i950-972o987-1009i1022-1044o1064-1083i
16201_52	ENBRE01_0170	83641	84237	1	643		hypothetical protein			Y	1	i21-43o
16201_53	ENBRE01_0171	84733	85377	1	643		hypothetical protein				NA
16201_54	ENBRE01_0172	85598	86335	1	643		hypothetical protein			Y	1	i2-24o
16242_44	ENBRE01_0173	65767	66045	-1	642		hypothetical protein			Y	2	i7-29o44-66i
16242_1	ENBRE01_0174	3	3074	-1	642		hypothetical protein	CNOT1_CAF1_bind,DUF3819,CNOT1_HEAT,CNOT1_TTP_bind	PF16415.5,PF12842.7,PF16418.5,PF16417.5		NA
16242_2	ENBRE01_0175	4677	5186	1	642	K00621	glucosamine-phosphate N-acetyltransferase	Acetyltransf_1,Acetyltransf_10,Acetyltransf_7	PF00583.25,PF13673.7,PF13508.7	Y	NA
16242_3	ENBRE01_0176	5421	6953	1	642		hypothetical protein				NA
16242_4	ENBRE01_0177	7340	10063	-1	642		hypothetical protein				NA
16242_5	ENBRE01_0178	10307	10957	-1	642	K00939	adenylate kinase	ADK,AAA_17,AAA_18,Thymidylate_kin,Cytidylate_kin2,AAA_33	PF00406.22,PF13207.6,PF13238.6,PF02223.17,PF13189.6,PF13671.6		NA
16242_6	ENBRE01_0179	11532	14900	1	642	K01530	phospholipid-translocating ATPase	PhoLip_ATPase_C,E1-E2_ATPase,PhoLip_ATPase_N,Hydrolase,Cation_ATPase	PF16212.5,PF00122.20,PF16209.5,PF00702.26,PF13246.6		1	i33-55o65-87i316-338o358-380i392-414o918-940i947-969o1025-1047i1054-1072o1087-1109i
16242_7	ENBRE01_0180	15226	15852	1	642		hypothetical protein				NA
16242_8	ENBRE01_0181	16281	17693	-1	642		hypothetical protein	TPR_7,TPR_19,TPR_2,TPR_12,TPR_1,TPR_14	PF13176.6,PF14559.6,PF07719.17,PF13424.6,PF00515.28,PF13428.6		NA
16242_9	ENBRE01_0182	17910	19226	1	642	K14549	U3 small nucleolar RNA-associated protein 15	UTP15_C	PF09384.10		NA
16242_10	ENBRE01_0183	19375	20256	1	642		hypothetical protein	ParA,CbiA,ArsA_ATPase,AAA_31,MipZ,AAA_25,CLP1_P	PF10609.9,PF01656.23,PF02374.15,PF13614.6,PF09140.11,PF13481.6,PF16575.5		NA
16242_11	ENBRE01_0184	20897	21478	1	642		hypothetical protein	SPRY	PF00622.28		NA
16242_12	ENBRE01_0185	21532	22188	-1	642		hypothetical protein				NA
16242_14	ENBRE01_0186	22557	23486	-1	642	K15454	tRNA pseudouridine32 synthase	PseudoU_synth_2,TruB_N	PF00849.22,PF01509.18		NA
16242_15	ENBRE01_0187	23990	24349	1	642	K17790	mitochondrial import inner membrane translocase subunit TIM22	Tim17	PF02466.19		NA
16242_16	ENBRE01_0188	24379	25269	-1	642	K03136	transcription initiation factor TFIIE subunit alpha	TFIIE_alpha	PF02002.17		NA
16242_17	ENBRE01_0189	25730	28027	1	642		hypothetical protein				NA
16242_18	ENBRE01_0190	28535	29530	1	642		hypothetical protein	SRP_TPR_like,ANAPC3	PF17004.5,PF12895.7		NA
16242_20	ENBRE01_0191	30598	31698	-1	642	K00993	ethanolaminephosphotransferase	CDP-OH_P_transf	PF01066.21		8	o48-70i82-104o137-159i171-193o218-240i252-274o301-323i330-349o
16242_21	ENBRE01_0192	32523	35099	1	642		hypothetical protein			Y	NA
16242_22	ENBRE01_0193	35464	38082	-1	642	K01872	alanyl-tRNA synthetase	tRNA-synt_2c,tRNA_SAD	PF01411.19,PF07973.14		NA
16242_23	ENBRE01_0194	38583	39545	1	642		hypothetical protein	Utp14	PF04615.13		NA
16242_24	ENBRE01_0195	39578	42160	-1	642		hypothetical protein				NA
16242_25	ENBRE01_0196	42326	43204	1	642		hypothetical protein				1	o268-290i
16242_26	ENBRE01_0197	43485	44060	1	642		hypothetical protein	THUMP	PF02926.17		NA
16242_27	ENBRE01_0198	44329	45123	-1	642		hypothetical protein				NA
16242_28	ENBRE01_0199	45287	46408	1	642		hypothetical protein	zf-HC5HC2H_2,PHD_2,PHD,zf-HC5HC2H	PF13832.6,PF13831.6,PF00628.29,PF13771.6		NA
16242_29	ENBRE01_0200	47307	47879	1	642		hypothetical protein				NA
16242_30	ENBRE01_0201	48438	50276	1	642		hypothetical protein				NA
16242_31	ENBRE01_0202	50315	51187	-1	642	K03237	translation initiation factor 2 subunit 1	EIF_2_alpha,S1	PF07541.12,PF00575.23		NA
16242_32	ENBRE01_0203	51850	52926	1	642		hypothetical protein			Y	7	o26-48i114-136o167-189i196-215o230-248i261-283o303-325i
16242_33	ENBRE01_0204	53440	53832	1	642		hypothetical protein	DCP1	PF06058.13		NA
16242_34	ENBRE01_0205	53922	54710	-1	642		hypothetical protein	RRM_2,RRM_1,BRAP2	PF04059.12,PF00076.22,PF07576.12		NA
16242_35	ENBRE01_0206	55031	55660	1	642		hypothetical protein	Synaptobrevin,Longin	PF00957.21,PF13774.6		1	i190-208o
16242_36	ENBRE01_0207	55861	56271	-1	642		hypothetical protein				NA
16242_38	ENBRE01_0208	56759	60217	1	642	K03010	DNA-directed RNA polymerase II subunit RPB2	RNA_pol_Rpb2_6,RNA_pol_Rpb2_1,RNA_pol_Rpb2_2,RNA_pol_Rpb2_7,RNA_pol_Rpb2_3,RNA_pol_Rpb2_4,RNA_pol_Rpb2_5	PF00562.28,PF04563.15,PF04561.14,PF04560.20,PF04565.16,PF04566.13,PF04567.17		NA
16242_39	ENBRE01_0209	60547	61845	-1	642	K22766	fidgetin-like protein 1	AAA,AAA_lid_3,Vps4_C,RuvB_N,AAA_5,AAA_22,AAA_16	PF00004.29,PF17862.1,PF09336.10,PF05496.12,PF07728.14,PF13401.6,PF13191.6		NA
16242_40	ENBRE01_0210	62517	63263	1	642		hypothetical protein			Y	3	i21-43o53-75i80-102o
16242_43	ENBRE01_0211	64658	65257	-1	642		hypothetical protein				NA
16242_45	ENBRE01_0212	66351	67817	-1	642		hypothetical protein	Sec5,Vps51	PF15469.6,PF08700.11		NA
16242_46	ENBRE01_0213	68672	70789	1	642	K01886	glutaminyl-tRNA synthetase	tRNA-synt_1c,tRNA-synt_1c_C	PF00749.21,PF03950.18		NA
16242_47	ENBRE01_0214	71134	71664	1	642	K03259	translation initiation factor 4E	IF4E	PF01652.18		NA
16242_48	ENBRE01_0215	72868	73566	1	642	K04564	superoxide dismutase, Fe-Mn family	Sod_Fe_C,Sod_Fe_N	PF02777.18,PF00081.22		NA
16242_50	ENBRE01_0216	73870	75294	1	642	K14206	solute carrier family 15 (oligopeptide transporter), member 1	PTR2	PF00854.21		11	i21-38o48-70i75-97o102-121i134-153o168-190i316-337o352-369i390-407o422-444i451-473o
16242_51	ENBRE01_0217	75498	77618	1	642	K02212	DNA replication licensing factor MCM4	MCM,MCM_OB,MCM_lid,Mg_chelatase,AAA_5,MCM_N,AAA_3	PF00493.23,PF17207.3,PF17855.1,PF01078.21,PF07728.14,PF14551.6,PF07726.11		NA
16189_29	ENBRE01_0218	37618	37869	-1	641	K12158	ubiquitin-like protein Nedd8	ubiquitin,Rad60-SLD,Rad60-SLD_2,Ubiquitin_4	PF00240.23,PF11976.8,PF13881.6,PF18036.1		NA
16189_44	ENBRE01_0219	60886	61080	-1	641	K02971	small subunit ribosomal protein S21e	Ribosomal_S21e	PF01249.18		NA
16189_51	ENBRE01_0220	70289	70513	-1	641		hypothetical protein				NA
16189_53	ENBRE01_0221	72741	72914	1	641		hypothetical protein	MOZART1	PF12554.8		NA
16189_1	ENBRE01_0222	295	2013	1	641		hypothetical protein	ABC_tran,ABC_membrane,SMC_N,AAA_21,AAA_15,AAA_16	PF00005.27,PF00664.23,PF02463.19,PF13304.6,PF13175.6,PF13191.6		6	i24-46o66-88i136-155o165-187i246-268o283-305i
16189_2	ENBRE01_0223	2285	2797	1	641	K14773	U3 small nucleolar RNA-associated protein 23	Fcf1	PF04900.12		NA
16189_4	ENBRE01_0224	3107	4063	1	641	K14168	cytoplasmic tRNA 2-thiolation protein 1	ATP_bind_3	PF01171.20		NA
16189_5	ENBRE01_0225	4436	5467	-1	641	K11404	histone deacetylase 3	Hist_deacetyl	PF00850.19		NA
16189_6	ENBRE01_0226	5911	6843	1	641	K00384	thioredoxin reductase (NADPH)	Pyr_redox_2,Pyr_redox_3,Pyr_redox,K_oxygenase,FAD_binding_2,GIDA,HI0933_like	PF07992.14,PF13738.6,PF00070.27,PF13434.6,PF00890.24,PF01134.22,PF03486.14		NA
16189_7	ENBRE01_0227	7006	7842	1	641	K14191	18S rRNA (adenine1779-N6/adenine1780-N6)-dimethyltransferase	RrnaAD,Methyltransf_25,Methyltransf_12,MTS,Methyltransf_11	PF00398.20,PF13649.6,PF08242.12,PF05175.14,PF08241.12		NA
16189_8	ENBRE01_0228	8639	9232	-1	641		hypothetical protein				NA
16189_10	ENBRE01_0229	9812	10408	-1	641	K11884	RNA-binding protein PNO1	KH_1	PF00013.29		NA
16189_11	ENBRE01_0230	10765	11115	1	641		hypothetical protein	PTH2	PF01981.16		NA
16189_12	ENBRE01_0231	11412	12137	-1	641		hypothetical protein	HSF_DNA-bind	PF00447.17		NA
16189_14	ENBRE01_0232	12942	13391	-1	641	K11253	histone H3	Histone,CENP-S	PF00125.24,PF15630.6		NA
16189_15	ENBRE01_0233	14340	14975	1	641	K03145	transcription elongation factor S-II	TFIIS_C,TFIIS_M	PF01096.18,PF07500.14		NA
16189_16	ENBRE01_0234	15439	15891	1	641	K21751	down-regulator of transcription 1	CBFD_NFYB_HMF	PF00808.23		NA
16189_17	ENBRE01_0235	16257	16814	1	641		hypothetical protein				NA
16189_19	ENBRE01_0236	17598	18263	1	641		hypothetical protein				NA
16189_20	ENBRE01_0237	19136	20422	-1	641		hypothetical protein				NA
16189_21	ENBRE01_0238	21329	23095	-1	641	K12818	ATP-dependent RNA helicase DHX8/PRP22	Helicase_C,AAA_14,DEAD,Rad17	PF00271.31,PF13173.6,PF00270.29,PF03215.15		NA
16189_22	ENBRE01_0239	23663	23989	-1	641	K03134	transcription initiation factor TFIID subunit 10	TFIID_30kDa	PF03540.13		NA
16189_23	ENBRE01_0240	24644	25885	-1	641		hypothetical protein	AAA	PF00004.29		1	i70-92o
16189_24	ENBRE01_0241	26791	28350	-1	641		hypothetical protein				NA
16189_25	ENBRE01_0242	28794	30857	-1	641		hypothetical protein				NA
16189_26	ENBRE01_0243	31661	32674	1	641		hypothetical protein			Y	NA
16189_27	ENBRE01_0244	32766	33437	-1	641	K10842	CDK-activating kinase assembly factor MAT1	MAT1,zf-C3HC4_5,zf-C3HC4_3,zf-C3HC4	PF06391.13,PF17121.5,PF13920.6,PF00097.25		NA
16189_28	ENBRE01_0245	33986	37312	-1	641	K03021	DNA-directed RNA polymerase III subunit RPC2	RNA_pol_Rpb2_6,RNA_pol_Rpb2_1,RNA_pol_Rpb2_7,RNA_pol_Rpb2_4,RNA_pol_Rpb2_3,RNA_pol_Rpb2_2,RNA_pol_Rpb2_5	PF00562.28,PF04563.15,PF04560.20,PF04566.13,PF04565.16,PF04561.14,PF04567.17		NA
16189_30	ENBRE01_0246	38526	39626	1	641		hypothetical protein				NA
16189_31	ENBRE01_0247	39610	39936	1	641	K15153	mediator of RNA polymerase II transcription subunit 31	Med31	PF05669.12		NA
16189_32	ENBRE01_0248	40837	41247	1	641		hypothetical protein	zf-PHD-like	PF15446.6		NA
16189_34	ENBRE01_0249	41717	43783	1	641	K06110	exocyst complex component 3	Sec6	PF06046.13		NA
16189_35	ENBRE01_0250	44391	45050	1	641		hypothetical protein	Erv26	PF04148.13		4	o44-66i87-109o134-153i158-180o
16189_36	ENBRE01_0251	45503	46711	-1	641	K18670	dual specificity protein kinase YAK1	Pkinase,Pkinase_Tyr	PF00069.25,PF07714.17		NA
16189_37	ENBRE01_0252	47751	48569	-1	641	K08486	syntaxin 1B/2/3	Syntaxin	PF00804.25		1	o242-259i
16189_38	ENBRE01_0253	48610	49452	1	641		hypothetical protein	AP_endonuc_2	PF01261.24		NA
16189_39	ENBRE01_0254	49947	50276	1	641		hypothetical protein				NA
16189_40	ENBRE01_0255	50800	52995	-1	641		hypothetical protein				NA
16189_41	ENBRE01_0256	53858	54730	1	641		hypothetical protein	tRNA_bind	PF01588.20		NA
16189_42	ENBRE01_0257	55081	56118	-1	641		hypothetical protein	GDI	PF00996.18		NA
16189_43	ENBRE01_0258	56594	60244	1	641	K03164	DNA topoisomerase II	DNA_topoisoIV,TOPRIM_C,DNA_gyraseB,HATPase_c,Toprim	PF00521.20,PF16898.5,PF00204.25,PF02518.26,PF01751.22		NA
16189_45	ENBRE01_0259	61760	62314	-1	641		hypothetical protein				NA
16189_46	ENBRE01_0260	62566	63063	1	641		hypothetical protein				NA
16189_47	ENBRE01_0261	63336	64565	-1	641		hypothetical protein				1	o377-399i
16189_48	ENBRE01_0262	65142	66581	-1	641		hypothetical protein	Mad3_BUB1_I_2,Mad3_BUB1_I	PF17014.5,PF08311.12		NA
16189_49	ENBRE01_0263	67322	67882	1	641	K02870	large subunit ribosomal protein L12e	Ribosomal_L11,Ribosomal_L11_N	PF00298.19,PF03946.14		NA
16189_50	ENBRE01_0264	68600	68953	1	641	K03537	ribonuclease P/MRP protein subunit POP5	RNase_P_Rpp14,Paf67	PF01900.19,PF10255.9		NA
16189_52	ENBRE01_0265	71426	72196	-1	641	K02998	small subunit ribosomal protein SAe	Ribosomal_S2	PF00318.20		NA
16189_54	ENBRE01_0266	73123	74292	-1	641	K14843	pescadillo	Pescadillo_N,BRCT_2	PF06732.11,PF16589.5		NA
16189_55	ENBRE01_0267	74415	74738	-1	641		hypothetical protein				NA
16285_5	ENBRE01_0268	6528	6791	-1	640	K03113	translation initiation factor 1	SUI1	PF01253.22		NA
16285_26	ENBRE01_0269	25374	25595	1	640		hypothetical protein				NA
16285_1	ENBRE01_0270	2074	2847	-1	640		hypothetical protein	DDE_Tnp_IS1595	PF12762.7		NA
16285_2	ENBRE01_0271	3261	4070	1	640		hypothetical protein			Y	NA
16285_3	ENBRE01_0272	4511	5314	1	640		hypothetical protein				NA
16285_4	ENBRE01_0273	5808	6365	-1	640		hypothetical protein	Pho88	PF10032.9	Y	4	i13-35o40-62i109-131o135-154i
16285_6	ENBRE01_0274	7299	7706	1	640		hypothetical protein	HIT,DcpS_C,CwfJ_C_1	PF01230.23,PF11969.8,PF04677.15		NA
16285_7	ENBRE01_0275	7900	8313	-1	640	K02966	small subunit ribosomal protein S19e	Ribosomal_S19e	PF01090.19		NA
16285_8	ENBRE01_0276	8836	9414	-1	640		hypothetical protein	Pho88	PF10032.9		3	o38-60i100-119o129-151i
16285_10	ENBRE01_0277	10019	10588	-1	640		hypothetical protein	Pho88	PF10032.9		3	o36-58i98-115o125-147i
16285_11	ENBRE01_0278	11126	11695	-1	640		hypothetical protein	Pho88	PF10032.9		2	o37-59i104-126o
16285_12	ENBRE01_0279	11962	13056	-1	640	K01855	tRNA pseudouridine38/39 synthase	PseudoU_synth_1	PF01416.20		NA
16285_13	ENBRE01_0280	13303	14118	1	640		hypothetical protein	Sad1_UNC	PF07738.13		1	i82-101o
16285_14	ENBRE01_0281	14363	16180	1	640	K06174	ATP-binding cassette, sub-family E, member 1	ABC_tran,SMC_N,RLI,AAA_21,AAA,AAA_15,RsgA_GTPase,Fer4,Fer4_6,NACHT,RNA_helicase,AAA_22,AAA_16,NB-ARC,AAA_29	PF00005.27,PF02463.19,PF04068.15,PF13304.6,PF00004.29,PF13175.6,PF03193.16,PF00037.27,PF12837.7,PF05729.12,PF00910.22,PF13401.6,PF13191.6,PF00931.22,PF13555.6		NA
16285_15	ENBRE01_0282	16388	17368	-1	640	K14689	solute carrier family 30 (zinc transporter), member 2	Cation_efflux	PF01545.21	Y	6	i21-40o50-69i89-108o123-142i163-185o190-212i
16285_21	ENBRE01_0283	21656	21985	1	640		hypothetical protein				1	i85-107o
16285_27	ENBRE01_0284	25826	26857	1	640		hypothetical protein				NA
16285_28	ENBRE01_0285	27548	31231	1	640		hypothetical protein				NA
16285_29	ENBRE01_0286	31524	32390	1	640	K23553	post-GPI attachment to proteins factor 3	Per1	PF04080.13		7	o60-82i101-123o138-160i167-189o193-215i228-250o254-276i
16285_30	ENBRE01_0287	32689	34131	-1	640	K14809	ATP-dependent RNA helicase DDX55/SPB4	DEAD,Helicase_C,DUF4217,ResIII	PF00270.29,PF00271.31,PF13959.6,PF04851.15		NA
16285_31	ENBRE01_0288	34362	34751	-1	640		hypothetical protein	DUF5093	PF17011.5		NA
16285_33	ENBRE01_0289	35470	37110	-1	640		hypothetical protein			Y	1	o497-519i
16285_34	ENBRE01_0290	37369	37884	1	640	K03661	V-type H+-transporting ATPase 21kDa proteolipid subunit	ATP-synt_C	PF00137.21	Y	5	i3-25o29-51i64-86o106-128i141-163o
16285_35	ENBRE01_0291	38149	38475	1	640	K02891	large subunit ribosomal protein L22e	Ribosomal_L22e	PF01776.17		NA
16285_36	ENBRE01_0292	38798	39742	1	640	K20875	NIMA (never in mitosis gene a)-related kinase 6	Pkinase,Pkinase_Tyr,Pkinase_fungal	PF00069.25,PF07714.17,PF17667.1		NA
16285_37	ENBRE01_0293	40170	41033	-1	640		hypothetical protein				NA
16285_39	ENBRE01_0294	42057	42647	-1	640		hypothetical protein	Prominin,YtxH	PF05478.11,PF12732.7	Y	NA
16285_41	ENBRE01_0295	43338	45437	-1	640	K09490	endoplasmic reticulum chaperone BiP	HSP70	PF00012.20		NA
16285_42	ENBRE01_0296	45811	48300	-1	640		hypothetical protein			Y	NA
16285_43	ENBRE01_0297	48634	49185	1	640	K08516	synaptobrevin-like protein YKT6	Synaptobrevin	PF00957.21		NA
16285_45	ENBRE01_0298	49812	53921	-1	640		hypothetical protein	CNH,RhoGEF	PF00780.22,PF00621.20		NA
16285_46	ENBRE01_0299	54215	54556	-1	640	K03868	E3 ubiquitin-protein ligase RBX1	zf-rbx1,zf-ANAPC11,zf-RING_2,zf-C3HC4_2,zf-C3HC4,zf-RING_UBOX	PF12678.7,PF12861.7,PF13639.6,PF13923.6,PF00097.25,PF13445.6		NA
16285_47	ENBRE01_0300	54792	55991	-1	640		hypothetical protein	AA_permease_2	PF13520.6		9	i13-30o40-62i83-105o135-157i214-236o269-291i307-326o330-349i361-383o
16285_48	ENBRE01_0301	56216	56911	1	640	K03135	transcription initiation factor TFIID subunit 11	TAFII28	PF04719.14		NA
16285_49	ENBRE01_0302	57534	58145	-1	640	K20363	protein YIPF5/7				5	i72-90o95-117i124-146o151-173i185-202o
16285_50	ENBRE01_0303	58428	59924	1	640	K11838	ubiquitin carboxyl-terminal hydrolase 7	UCH,UCH_1	PF00443.29,PF13423.6		NA
16285_51	ENBRE01_0304	60332	61831	1	640		hypothetical protein				NA
16285_53	ENBRE01_0305	62516	63880	1	640	K00033	6-phosphogluconate dehydrogenase	6PGD,NAD_binding_2,Shikimate_DH,F420_oxidored,3HCDH_N,ApbA,NAD_Gly3P_dh_N,IlvN,2-Hacid_dh_C	PF00393.19,PF03446.15,PF01488.20,PF03807.17,PF02737.18,PF02558.16,PF01210.23,PF07991.12,PF02826.19		NA
16285_54	ENBRE01_0306	64407	66656	1	640		hypothetical protein				NA
16285_55	ENBRE01_0307	67125	69782	-1	640		hypothetical protein			Y	NA
16176_18	ENBRE01_0308	29039	29227	1	639		hypothetical protein	PPI_Ypi1	PF07491.11		NA
16176_32	ENBRE01_0309	51506	51787	1	639	K03008	DNA-directed RNA polymerase II subunit RPB11	RNA_pol_L_2	PF13656.6		NA
16176_1	ENBRE01_0310	358	819	-1	639		hypothetical protein	DUF5091	PF17012.5		NA
16176_3	ENBRE01_0311	1645	2979	1	639		hypothetical protein			Y	6	o32-54i82-101o116-133i153-172o316-338i345-367o
16176_4	ENBRE01_0312	3517	4398	-1	639		hypothetical protein			Y	NA
16176_5	ENBRE01_0313	5102	5995	-1	639		hypothetical protein			Y	NA
16176_6	ENBRE01_0314	6760	7575	-1	639		hypothetical protein				NA
16176_7	ENBRE01_0315	8094	8939	1	639		hypothetical protein	Rad21_Rec8	PF04824.16		NA
16176_8	ENBRE01_0316	9566	10924	1	639		hypothetical protein	rve,Integrase_H2C2,rve_3	PF00665.26,PF17921.1,PF13683.6		NA
16176_9	ENBRE01_0317	11359	14454	-1	639	K14676	lysophospholipid hydrolase	Patatin	PF01734.22	Y	NA
16176_10	ENBRE01_0318	15062	15520	-1	639	K15441	tRNA-specific adenosine deaminase 2	dCMP_cyt_deam_1,MafB19-deam	PF00383.23,PF14437.6		NA
16176_11	ENBRE01_0319	15863	18469	1	639		hypothetical protein	Kinesin,Microtub_bd,WD40,TSC22	PF00225.23,PF16796.5,PF00400.32,PF01166.18		NA
16176_12	ENBRE01_0320	18674	21163	-1	639		hypothetical protein			Y	NA
16176_13	ENBRE01_0321	21467	22576	1	639		hypothetical protein				NA
16176_14	ENBRE01_0322	22722	23258	1	639	K04794	peptidyl-tRNA hydrolase, PTH2 family	PTH2	PF01981.16		1	i9-28o
16176_15	ENBRE01_0323	23399	24037	-1	639		hypothetical protein	PTH2	PF01981.16	Y	1	o4-26i
16176_16	ENBRE01_0324	25171	26373	-1	639	K07561	2-(3-amino-3-carboxypropyl)histidine synthase	Diphthamide_syn	PF01866.17		NA
16176_17	ENBRE01_0325	26690	28543	-1	639		hypothetical protein				NA
16176_19	ENBRE01_0326	29511	30287	1	639	K17497	phosphomannomutase	PMM,S6PP,Hydrolase_3	PF03332.13,PF05116.13,PF08282.12		NA
16176_20	ENBRE01_0327	30666	32162	-1	639		hypothetical protein			Y	NA
16176_21	ENBRE01_0328	33125	34696	-1	639		hypothetical protein	UCH	PF00443.29		NA
16176_22	ENBRE01_0329	34965	37175	-1	639		hypothetical protein	UCH	PF00443.29	Y	NA
16176_23	ENBRE01_0330	38080	39468	-1	639		hypothetical protein	UCH	PF00443.29	Y	NA
16176_24	ENBRE01_0331	40057	41238	1	639	K03097	casein kinase II subunit alpha	Pkinase,Pkinase_Tyr,APH	PF00069.25,PF07714.17,PF01636.23		NA
16176_25	ENBRE01_0332	41523	42308	1	639		hypothetical protein				NA
16176_26	ENBRE01_0333	42777	43892	1	639	K08991	crossover junction endonuclease MUS81	ERCC4	PF02732.15		NA
16176_27	ENBRE01_0334	44124	44879	1	639	K02984	small subunit ribosomal protein S3Ae	Ribosomal_S3Ae	PF01015.18		NA
16176_28	ENBRE01_0335	45618	46787	1	639		hypothetical protein			Y	NA
16176_29	ENBRE01_0336	47351	49759	1	639		hypothetical protein				NA
16176_30	ENBRE01_0337	49925	50470	-1	639		hypothetical protein	zinc_ribbon_15	PF17032.5	Y	NA
16176_31	ENBRE01_0338	50774	51088	-1	639		hypothetical protein	zinc_ribbon_15,DZR,zf-ribbon_3	PF17032.5,PF12773.7,PF13248.6		NA
16176_33	ENBRE01_0339	52031	52378	1	639	K01520	dUTP pyrophosphatase	dUTPase	PF00692.19		NA
16176_34	ENBRE01_0340	52672	53055	1	639	K01520	dUTP pyrophosphatase	dUTPase	PF00692.19		NA
16176_35	ENBRE01_0341	54288	55877	-1	639		hypothetical protein			Y	1	o503-525i
16176_36	ENBRE01_0342	56671	57750	1	639		hypothetical protein			Y	1	i5-23o
16176_38	ENBRE01_0343	58548	59660	1	639		hypothetical protein	Cornifin	PF02389.15		NA
16176_39	ENBRE01_0344	60353	60832	1	639		hypothetical protein			Y	NA
16176_40	ENBRE01_0345	60988	61680	-1	639	K02736	20S proteasome subunit beta 7	Proteasome	PF00227.26		NA
16176_41	ENBRE01_0346	61882	63027	1	639		hypothetical protein			Y	1	i7-29o
16176_42	ENBRE01_0347	63558	64586	1	639		hypothetical protein			Y	1	i5-24o
16176_43	ENBRE01_0348	65219	66262	1	639		hypothetical protein			Y	1	i5-22o
16176_44	ENBRE01_0349	67057	68049	1	639		hypothetical protein			Y	1	i5-24o
16176_45	ENBRE01_0350	68329	69348	1	639		hypothetical protein			Y	1	i5-24o
16259_21	ENBRE01_0351	31989	32255	-1	638		hypothetical protein				1	i70-87o
16259_22	ENBRE01_0352	32576	32815	1	638	K02979	small subunit ribosomal protein S28e	Ribosomal_S28e	PF01200.18		NA
16259_41	ENBRE01_0353	52670	52849	1	638		hypothetical protein				NA
16259_32	ENBRE01_0354	43833	44030	1	638		hypothetical protein	Apolipoprotein	PF01442.18		NA
16259_1	ENBRE01_0355	2	421	1	638		hypothetical protein				NA
16259_2	ENBRE01_0356	1044	3506	1	638		hypothetical protein	zf-ANAPC11	PF12861.7	Y	NA
16259_3	ENBRE01_0357	3809	4792	-1	638		hypothetical protein			Y	NA
16259_4	ENBRE01_0358	6324	7298	1	638		hypothetical protein				NA
16259_5	ENBRE01_0359	7579	8973	-1	638		hypothetical protein			Y	11	i12-31o36-53i134-156o176-195i202-221o236-255i286-308o332-350i371-393o398-420i433-455o
16259_6	ENBRE01_0360	9059	9580	-1	638		hypothetical protein				NA
16259_7	ENBRE01_0361	9802	10296	-1	638		hypothetical protein	LUC7	PF03194.15		NA
16259_8	ENBRE01_0362	10423	11361	-1	638		hypothetical protein			Y	6	i9-28o48-70i106-128o173-195i216-238o253-275i
16259_9	ENBRE01_0363	11749	12876	-1	638		hypothetical protein				NA
16259_10	ENBRE01_0364	13244	13819	1	638		hypothetical protein				NA
16259_11	ENBRE01_0365	13901	14455	1	638		hypothetical protein			Y	1	i32-54o
16259_12	ENBRE01_0366	14549	15682	-1	638		hypothetical protein	LEA_4,YtxH,DUF883,Apolipoprotein,ApoLp-III	PF02987.16,PF12732.7,PF05957.13,PF01442.18,PF07464.11		NA
16259_13	ENBRE01_0367	16579	17070	-1	638	K09565	peptidyl-prolyl isomerase F (cyclophilin D)	Pro_isomerase	PF00160.21		NA
16259_14	ENBRE01_0368	17583	21011	1	638	K10357	myosin V	Myosin_head,DIL	PF00063.21,PF01843.19		NA
16259_15	ENBRE01_0369	21474	22481	1	638		hypothetical protein	HAD_2,Hydrolase,Hydrolase_like,Acid_PPase	PF13419.6,PF00702.26,PF13242.6,PF12689.7		NA
16259_16	ENBRE01_0370	22909	23424	1	638	K17279	receptor expression-enhancing protein 5/6				2	i28-50o81-103i
16259_17	ENBRE01_0371	23781	25424	-1	638		hypothetical protein			Y	NA
16259_18	ENBRE01_0372	26109	29252	-1	638	K06669	structural maintenance of chromosome 3 (chondroitin sulfate proteoglycan 6)	SMC_N,SMC_hinge,AAA_29,AAA_21,AAA_15,AAA_27,ABC_tran	PF02463.19,PF06470.13,PF13555.6,PF13304.6,PF13175.6,PF13514.6,PF00005.27		NA
16259_19	ENBRE01_0373	29451	30584	-1	638		hypothetical protein				NA
16259_20	ENBRE01_0374	31333	31845	-1	638		hypothetical protein				NA
16259_23	ENBRE01_0375	33049	35358	-1	638		hypothetical protein	Ribonuc_2-5A,Pkinase	PF06479.12,PF00069.25	Y	2	o323-342i735-757o
16259_24	ENBRE01_0376	36161	36778	1	638		hypothetical protein			Y	NA
16259_27	ENBRE01_0377	38629	39261	1	638		hypothetical protein				NA
16259_29	ENBRE01_0378	40670	41428	1	638		hypothetical protein	GLE1	PF07817.13		NA
16259_30	ENBRE01_0379	41636	42496	1	638	K07179	RIO kinase 2	RIO1,Rio2_N,APH,Pkinase	PF01163.22,PF09202.11,PF01636.23,PF00069.25		NA
16259_31	ENBRE01_0380	42828	43490	-1	638	K02985	small subunit ribosomal protein S3e	Ribosomal_S3_C	PF00189.20		NA
16259_33	ENBRE01_0381	44450	45016	-1	638	K03681	exosome complex component RRP40	KH_6	PF15985.5		NA
16259_34	ENBRE01_0382	45341	46291	1	638	K24730	cytosolic iron-sulfur protein assembly protein CIAO1				NA
16259_35	ENBRE01_0383	46492	47301	-1	638		hypothetical protein	DUF5096	PF17019.5		NA
16259_36	ENBRE01_0384	47647	48525	-1	638		hypothetical protein				NA
16259_37	ENBRE01_0385	49036	49563	1	638		hypothetical protein				NA
16259_38	ENBRE01_0386	50242	50964	1	638		hypothetical protein	Noc2	PF03715.13		NA
16259_40	ENBRE01_0387	51868	52479	-1	638		hypothetical protein	Ras,Roc,Arf,MMR_HSR1,GTP_EFTU,SRPRB,FeoB_N,RsgA_GTPase	PF00071.22,PF08477.13,PF00025.21,PF01926.23,PF00009.27,PF09439.10,PF02421.18,PF03193.16		NA
16259_42	ENBRE01_0388	53285	54451	1	638		hypothetical protein	Aa_trans,Trp_Tyr_perm	PF01490.18,PF03222.13		11	i7-26o31-53i79-101o116-138i145-167o182-204i225-247o262-284i305-324o328-350i362-384o
16259_43	ENBRE01_0389	54746	55489	1	638		hypothetical protein			Y	4	i7-25o45-67i173-195o210-232i
16259_44	ENBRE01_0390	55849	58065	1	638		hypothetical protein	Sec8_exocyst	PF04048.14		NA
16259_45	ENBRE01_0391	59655	60770	-1	638		hypothetical protein				NA
16259_47	ENBRE01_0392	61246	62307	1	638		hypothetical protein	Asp_protease_2,gag-asp_proteas	PF13650.6,PF13975.6		NA
15827_20	ENBRE01_0393	31852	32049	-1	637	K02980	small subunit ribosomal protein S29e	Ribosomal_S14	PF00253.21		NA
15827_1	ENBRE01_0394	534	3593	-1	637		hypothetical protein	CH	PF00307.31		NA
15827_2	ENBRE01_0395	4174	4812	1	637		hypothetical protein			Y	NA
15827_3	ENBRE01_0396	5266	8412	-1	637		hypothetical protein	C2	PF00168.30		1	i73-95o
15827_4	ENBRE01_0397	9663	10712	1	637	K18695	glycerophosphocholine phosphodiesterase GPCPD1	GDPD	PF03009.17		NA
15827_5	ENBRE01_0398	11102	13453	1	637	K05236	coatomer subunit alpha	WD40,Coatomer_WDAD,ANAPC4_WD40	PF00400.32,PF04053.14,PF12894.7		NA
15827_6	ENBRE01_0399	13811	15016	-1	637	K10260	F-box and WD-40 domain protein 7	WD40	PF00400.32		NA
15827_8	ENBRE01_0400	15791	16747	1	637		hypothetical protein				NA
15827_9	ENBRE01_0401	17118	19700	-1	637	K16307	serine/threonine-protein kinase MRCK	Pkinase,Pkinase_Tyr,Kinase-like,C1_1,HR1	PF00069.25,PF07714.17,PF14531.6,PF00130.22,PF02185.16		NA
15827_10	ENBRE01_0402	20320	21195	-1	637		hypothetical protein	V-ATPase_C	PF03223.15		NA
15827_11	ENBRE01_0403	21421	21834	1	637		hypothetical protein	TFIID-31kDa,CENP-S,Bromo_TP	PF02291.15,PF15630.6,PF07524.13		NA
15827_13	ENBRE01_0404	22149	22787	1	637	K11128	H/ACA ribonucleoprotein complex subunit 1	Gar1	PF04410.14		NA
15827_14	ENBRE01_0405	22948	24045	1	637		hypothetical protein				NA
15827_15	ENBRE01_0406	24188	24607	-1	637		hypothetical protein				NA
15827_16	ENBRE01_0407	24784	25992	-1	637		hypothetical protein	Sacchrp_dh_NADP	PF03435.18		1	i241-263o
15827_17	ENBRE01_0408	26232	28478	1	637		hypothetical protein				NA
15827_18	ENBRE01_0409	28794	29135	-1	637		hypothetical protein	zf-CCCH_4,zf-CCCH,zf-CCCH_2,zf-CCCH_3	PF18044.1,PF00642.24,PF14608.6,PF15663.5		NA
15827_19	ENBRE01_0410	29592	31070	-1	637		hypothetical protein	DnaJ	PF00226.31	Y	NA
15827_22	ENBRE01_0411	32935	33606	-1	637		hypothetical protein				NA
15827_23	ENBRE01_0412	34854	35423	1	637	K02989	small subunit ribosomal protein S5e	Ribosomal_S7	PF00177.21		NA
15827_25	ENBRE01_0413	38931	41180	-1	637		hypothetical protein			Y	NA
15827_27	ENBRE01_0414	42188	44449	-1	637		hypothetical protein			Y	NA
15827_28	ENBRE01_0415	45065	47533	-1	637		hypothetical protein			Y	NA
15827_29	ENBRE01_0416	48667	51666	1	637		hypothetical protein			Y	NA
15827_32	ENBRE01_0417	54203	56452	-1	637		hypothetical protein				NA
15827_33	ENBRE01_0418	57158	57637	-1	637		hypothetical protein				NA
15827_34	ENBRE01_0419	57624	58196	-1	637		hypothetical protein			Y	1	i7-26o
15827_35	ENBRE01_0420	58774	60999	-1	637		hypothetical protein				NA
16228_1	ENBRE01_0421	110	361	-1	636		hypothetical protein				NA
16228_15	ENBRE01_0422	21753	22031	-1	636		hypothetical protein	Pam16	PF03656.13		NA
16228_3	ENBRE01_0423	1070	4696	-1	636		hypothetical protein	RT_RNaseH,RT_RNaseH_2,RVT_1,rve,Integrase_H2C2,gag-asp_proteas,RVP,DDE_Tnp_IS240	PF17917.1,PF17919.1,PF00078.27,PF00665.26,PF17921.1,PF13975.6,PF00077.20,PF13610.6		NA
16228_4	ENBRE01_0424	4916	6691	-1	636	K04043	molecular chaperone DnaK	HSP70,MreB_Mbl,BcrAD_BadFG	PF00012.20,PF06723.13,PF01869.20		NA
16228_5	ENBRE01_0425	7863	8624	1	636	K12492	ADP-ribosylation factor GTPase-activating protein 1	ArfGap	PF01412.18		NA
16228_6	ENBRE01_0426	9372	10244	1	636	K03030	26S proteasome regulatory subunit N11	JAB,Prok-JAB	PF01398.21,PF14464.6		NA
16228_7	ENBRE01_0427	10552	11643	1	636	K10746	exonuclease 1	XPG_N,XPG_I	PF00752.17,PF00867.18		NA
16228_8	ENBRE01_0428	12691	14769	1	636	K14006	protein transport protein SEC23	Sec23_trunk,Sec23_BS,Sec23_helical,zf-Sec23_Sec24,Gelsolin	PF04811.15,PF08033.12,PF04815.15,PF04810.15,PF00626.22		NA
16228_9	ENBRE01_0429	15370	16611	-1	636		hypothetical protein				NA
16228_10	ENBRE01_0430	17290	17598	-1	636	K11667	INO80 complex subunit C	YL1_C	PF08265.11		NA
16228_11	ENBRE01_0431	18183	19016	1	636	K06961	ribosomal RNA assembly protein	KH_8	PF17903.1		NA
16228_12	ENBRE01_0432	19196	19726	-1	636		hypothetical protein				NA
16228_13	ENBRE01_0433	20344	20733	1	636		hypothetical protein			Y	2	i7-24o99-121i
16228_14	ENBRE01_0434	21070	21669	1	636	K07903	Ras-related protein Rab-10	Ras,Roc,Arf,Gtr1_RagA,GTP_EFTU,MMR_HSR1,RsgA_GTPase,AAA_16	PF00071.22,PF08477.13,PF00025.21,PF04670.12,PF00009.27,PF01926.23,PF03193.16,PF13191.6		NA
16228_16	ENBRE01_0435	22472	23527	-1	636	K06269	serine/threonine-protein phosphatase PP1 catalytic subunit	Metallophos,STPPase_N	PF00149.28,PF16891.5	Y	NA
16228_17	ENBRE01_0436	24007	25020	1	636	K03142	transcription initiation factor TFIIH subunit 2	Ssl1,VWA_2	PF04056.14,PF13519.6		NA
16228_18	ENBRE01_0437	26171	27097	1	636	K20028	palmitoyltransferase ZDHHC2/15/20	DHHC	PF01529.20	Y	4	i13-35o45-64i157-179o189-211i
16228_19	ENBRE01_0438	27732	28136	-1	636		hypothetical protein				NA
16228_20	ENBRE01_0439	29332	30936	-1	636	K01937	CTP synthase	GATase,CTP_synth_N,Peptidase_C26	PF00117.28,PF06418.14,PF07722.13		NA
16228_21	ENBRE01_0440	31268	32854	-1	636		hypothetical protein				NA
16228_22	ENBRE01_0441	34140	35294	1	636		hypothetical protein	Aa_trans,Trp_Tyr_perm	PF01490.18,PF03222.13		11	o10-29i34-56o81-103i124-143o153-170i191-213o223-245i266-285o300-317i324-343o358-380i
16228_23	ENBRE01_0442	36946	38292	-1	636		hypothetical protein			Y	1	i7-24o
16228_24	ENBRE01_0443	38531	40576	-1	636	K10587	ubiquitin-protein ligase E3 A	HECT	PF00632.25		NA
16228_25	ENBRE01_0444	41091	41573	-1	636		hypothetical protein				NA
16228_26	ENBRE01_0445	42135	43577	1	636	K12603	CCR4-NOT transcription complex subunit 6	Exo_endo_phos,LRR_8,LRR_4	PF03372.23,PF13855.6,PF12799.7		NA
16228_27	ENBRE01_0446	44284	46164	-1	636	K01880	glycyl-tRNA synthetase	HGTP_anticodon,tRNA-synt_2b	PF03129.20,PF00587.25		NA
16228_28	ENBRE01_0447	46786	47685	1	636		hypothetical protein				NA
16228_31	ENBRE01_0448	48742	49122	1	636	K02901	large subunit ribosomal protein L27e	Ribosomal_L27e	PF01777.18		NA
16228_32	ENBRE01_0449	49605	50588	1	636	K10950	ERO1-like protein alpha	ERO1	PF04137.15	Y	1	o286-308i
16228_34	ENBRE01_0450	50983	51783	-1	636		hypothetical protein				6	i35-54o95-117i126-143o153-175i215-237o241-259i
16228_35	ENBRE01_0451	52916	53269	1	636		hypothetical protein	zf-AN1	PF01428.16		NA
16228_36	ENBRE01_0452	54393	55769	1	636	K10865	double-strand break repair protein MRE11	Metallophos,Mre11_DNA_bind,Metallophos_2	PF00149.28,PF04152.14,PF12850.7		NA
16227_13	ENBRE01_0453	16241	16510	-1	635		hypothetical protein				1	i71-88o
16227_28	ENBRE01_0454	45198	45455	-1	635		hypothetical protein	Ribosomal_60s	PF00428.19		NA
16227_1	ENBRE01_0455	1	2412	1	635		hypothetical protein				NA
16227_2	ENBRE01_0456	2954	4168	-1	635		hypothetical protein				1	o373-395i
16227_3	ENBRE01_0457	4726	7161	-1	635	K14293	importin subunit beta-1	IBN_N	PF03810.19		NA
16227_4	ENBRE01_0458	7947	8504	-1	635		hypothetical protein				1	i166-183o
16227_6	ENBRE01_0459	9009	9533	1	635		hypothetical protein				3	i77-96o106-128i135-157o
16227_7	ENBRE01_0460	9600	9917	-1	635		hypothetical protein				NA
16227_8	ENBRE01_0461	10025	10555	-1	635		hypothetical protein				NA
16227_9	ENBRE01_0462	11030	12130	1	635	K03131	transcription initiation factor TFIID subunit 6	TAF,TAF6_C	PF02969.17,PF07571.13		NA
16227_10	ENBRE01_0463	12425	13045	-1	635	K03115	casein kinase II subunit beta	CK_II_beta	PF01214.18		NA
16227_11	ENBRE01_0464	13400	14092	1	635	K14016	ubiquitin fusion degradation protein 1	UFD1	PF03152.14		NA
16227_12	ENBRE01_0465	14656	15780	-1	635	K15264	25S rRNA (cytosine2278-C5)-methyltransferase	Methyltr_RsmB-F,Methyltransf_31	PF01189.17,PF13847.6		NA
16227_14	ENBRE01_0466	18648	21503	1	635		hypothetical protein				NA
16227_15	ENBRE01_0467	21903	22970	-1	635		hypothetical protein	Acyltransferase	PF01553.21	Y	3	o5-30i51-70o325-347i
16227_16	ENBRE01_0468	23633	29035	1	635	K02324	DNA polymerase epsilon subunit 1	DNA_pol_B_exo1,DUF1744,DNA_pol_B,DNA_pol_B_exo2,RNase_H_2	PF03104.19,PF08490.12,PF00136.21,PF10108.9,PF13482.6		NA
16227_17	ENBRE01_0469	29683	30096	1	635		hypothetical protein				NA
16227_18	ENBRE01_0470	30782	32944	-1	635		hypothetical protein				NA
16227_19	ENBRE01_0471	33949	35115	-1	635	K03265	peptide chain release factor subunit 1	eRF1_2,eRF1_3,eRF1_1,baeRF_family10,acVLRF1	PF03464.15,PF03465.15,PF03463.15,PF18854.1,PF18859.1		NA
16227_21	ENBRE01_0472	36882	37943	-1	635		hypothetical protein				NA
16227_22	ENBRE01_0473	38898	39422	1	635	K18532	adenylate kinase	AAA_18,AAA_17,NTPase_1,AAA_33,SKI,ADK	PF13238.6,PF13207.6,PF03266.15,PF13671.6,PF01202.22,PF00406.22		NA
16227_24	ENBRE01_0474	39984	40856	-1	635		hypothetical protein	WD40_like	PF17005.5		NA
16227_25	ENBRE01_0475	41439	41795	-1	635		hypothetical protein			Y	4	i7-25o29-46i53-72o77-99i
16227_26	ENBRE01_0476	42386	43450	1	635	K10756	replication factor C subunit 3/5	DNA_pol3_delta2	PF13177.6		NA
16227_27	ENBRE01_0477	43735	45186	1	635	K15633	2,3-bisphosphoglycerate-independent phosphoglycerate mutase	Metalloenzyme,iPGM_N,PglZ,Phosphodiest	PF01676.18,PF06415.13,PF08665.12,PF01663.22		NA
16227_29	ENBRE01_0478	46083	48455	1	635		hypothetical protein				NA
16227_30	ENBRE01_0479	49521	50015	1	635		hypothetical protein			Y	3	i34-51o61-83i104-126o
16227_31	ENBRE01_0480	50875	51624	1	635		hypothetical protein				NA
16227_32	ENBRE01_0481	53142	54620	1	635	K13126	polyadenylate-binding protein	RRM_1,RRM_3,RRM_5,RRM_7,Nup35_RRM_2	PF00076.22,PF08777.11,PF13893.6,PF16367.5,PF14605.6		NA
16178_19	ENBRE01_0482	26006	26185	-1	634		hypothetical protein	ATP_synt_H	PF05493.13		1	i27-46o
16178_1	ENBRE01_0483	2	2617	-1	634		hypothetical protein				NA
16178_2	ENBRE01_0484	3057	3704	-1	634		hypothetical protein				NA
16178_3	ENBRE01_0485	3756	4610	-1	634		hypothetical protein			Y	NA
16178_5	ENBRE01_0486	5887	6978	-1	634		hypothetical protein			Y	1	i7-29o
16178_6	ENBRE01_0487	8240	11047	1	634		hypothetical protein	ANAPC4_WD40	PF12894.7		NA
16178_8	ENBRE01_0488	12086	12871	1	634		hypothetical protein	Pkinase,Pkinase_Tyr,Kinase-like,RIO1	PF00069.25,PF07714.17,PF14531.6,PF01163.22		NA
16178_9	ENBRE01_0489	13201	14226	1	634	K14539	large subunit GTPase 1	MMR_HSR1,FeoB_N	PF01926.23,PF02421.18		NA
16178_10	ENBRE01_0490	14602	15492	-1	634	K23469	G2/mitotic-specific cyclin 2	Cyclin_N,Cyclin_C	PF00134.23,PF02984.19		NA
16178_11	ENBRE01_0491	16453	17541	1	634		hypothetical protein				NA
16178_12	ENBRE01_0492	18075	18761	1	634		hypothetical protein	NIF3	PF01784.18		NA
16178_14	ENBRE01_0493	19361	21337	-1	634	K02541	DNA replication licensing factor MCM3	MCM,MCM_OB,MCM_lid,Mg_chelatase,AAA_3,MCM_N	PF00493.23,PF17207.3,PF17855.1,PF01078.21,PF07726.11,PF14551.6		NA
16178_15	ENBRE01_0494	21702	23786	-1	634	K17686	P-type Cu+ transporter	E1-E2_ATPase,Hydrolase,HMA	PF00122.20,PF00702.26,PF00403.26		3	i92-111o121-143i295-317o
16178_17	ENBRE01_0495	24040	24951	-1	634	K14788	ribosome biogenesis protein ENP2				NA
16178_18	ENBRE01_0496	25351	25803	1	634		hypothetical protein				NA
16178_20	ENBRE01_0497	26581	26880	1	634	K03014	DNA-directed RNA polymerases I, II, and III subunit RPABC2	RNA_pol_Rpb6	PF01192.22		NA
16178_21	ENBRE01_0498	27041	28000	-1	634		hypothetical protein	WD40_like	PF17005.5		NA
16178_22	ENBRE01_0499	28249	29658	-1	634	K00654	serine palmitoyltransferase	Aminotran_1_2	PF00155.21		1	i5-27o
16178_23	ENBRE01_0500	30262	31455	1	634		hypothetical protein				NA
16178_24	ENBRE01_0501	31790	32221	1	634	K02958	small subunit ribosomal protein S15e	Ribosomal_S19	PF00203.21		1	i81-103o
16178_26	ENBRE01_0502	32670	33974	1	634		hypothetical protein				NA
16178_27	ENBRE01_0503	34106	34513	1	634	K02898	large subunit ribosomal protein L26e	Ribosomal_L26	PF16906.5		NA
16178_28	ENBRE01_0504	34878	35558	1	634		hypothetical protein				NA
16178_29	ENBRE01_0505	35671	36306	-1	634	K14407	cleavage stimulation factor subunit 2	CSTF2_hinge,RRM_1	PF14327.6,PF00076.22		NA
16178_30	ENBRE01_0506	36532	37290	-1	634		hypothetical protein	Smr	PF01713.21		NA
16178_31	ENBRE01_0507	37558	39300	-1	634		hypothetical protein	Sulfate_transp	PF00916.20	Y	9	i21-43o140-162i175-192o207-224i231-253o339-361i368-390o400-422i429-451o
16178_32	ENBRE01_0508	39675	40718	-1	634		hypothetical protein	GIT_CC	PF16559.5		NA
16178_33	ENBRE01_0509	41289	42197	-1	634		hypothetical protein			Y	1	i7-26o
16178_34	ENBRE01_0510	42596	45280	1	634	K03695	ATP-dependent Clp protease ATP-binding subunit ClpB	AAA_2,AAA,AAA_lid_9,AAA_5,AAA_16,ClpB_D2-small,Sigma54_activat,AAA_7,Mg_chelatase,NACHT,RuvB_N,TniB,AAA_14,ATPase_2,AAA_30,AAA_22,RNA_helicase,ABC_tran,TsaE,AAA_33,IstB_IS21,RsgA_GTPase,AAA_18	PF07724.14,PF00004.29,PF17871.1,PF07728.14,PF13191.6,PF10431.9,PF00158.26,PF12775.7,PF01078.21,PF05729.12,PF05496.12,PF05621.11,PF13173.6,PF01637.18,PF13604.6,PF13401.6,PF00910.22,PF00005.27,PF02367.17,PF13671.6,PF01695.17,PF03193.16,PF13238.6		NA
16178_35	ENBRE01_0511	45560	46483	1	634		hypothetical protein				NA
16178_36	ENBRE01_0512	46823	47236	-1	634	K11252	histone H2B	Histone	PF00125.24		NA
16178_37	ENBRE01_0513	47960	48913	-1	634		hypothetical protein			Y	NA
16178_38	ENBRE01_0514	49433	49879	1	634		hypothetical protein	Integrase_H2C2	PF17921.1		NA
16178_39	ENBRE01_0515	49854	50177	1	634		hypothetical protein	rve	PF00665.26		NA
15705_17	ENBRE01_0516	14968	15219	-1	633	K12623	U6 snRNA-associated Sm-like protein LSm4	LSM	PF01423.22		NA
15705_1	ENBRE01_0517	1	330	-1	633		hypothetical protein				NA
15705_3	ENBRE01_0518	2048	2605	1	633		hypothetical protein				NA
15705_4	ENBRE01_0519	2730	3584	1	633	K14962	COMPASS component SWD2				NA
15705_6	ENBRE01_0520	4095	4460	-1	633		hypothetical protein				NA
15705_7	ENBRE01_0521	4521	4898	1	633		hypothetical protein				NA
15705_9	ENBRE01_0522	5067	5741	-1	633		hypothetical protein			Y	1	o191-213i
15705_10	ENBRE01_0523	6098	6790	1	633	K07936	GTP-binding nuclear protein Ran	Ras,Roc,Arf,RsgA_GTPase,MMR_HSR1,G-alpha,Gtr1_RagA,NTPase_1	PF00071.22,PF08477.13,PF00025.21,PF03193.16,PF01926.23,PF00503.20,PF04670.12,PF03266.15		NA
15705_11	ENBRE01_0524	7118	8071	-1	633	K20360	TBC1 domain family member 2	RabGAP-TBC	PF00566.18		NA
15705_12	ENBRE01_0525	8402	9472	1	633	K11493	regulator of chromosome condensation	RCC1,RCC1_2	PF00415.18,PF13540.6		NA
15705_13	ENBRE01_0526	9941	10783	1	633	K13513	lysocardiolipin and lysophospholipid acyltransferase	Acyltransferase	PF01553.21	Y	1	o15-37i
15705_14	ENBRE01_0527	10988	11545	1	633		hypothetical protein	DUF4451	PF14616.6		NA
15705_15	ENBRE01_0528	11689	13239	-1	633		hypothetical protein	PGM_PMM_I,PGM_PMM_II,PGM_PMM_III,PGM_PMM_IV	PF02878.16,PF02879.16,PF02880.16,PF00408.20		NA
15705_16	ENBRE01_0529	13549	14709	-1	633	K00889	1-phosphatidylinositol-4-phosphate 5-kinase	PIP5K	PF01504.18		NA
15705_19	ENBRE01_0530	16703	17206	1	633		hypothetical protein			Y	NA
15705_20	ENBRE01_0531	17979	19262	-1	633		hypothetical protein				NA
15705_21	ENBRE01_0532	20042	21148	1	633		hypothetical protein				NA
15705_22	ENBRE01_0533	22093	23337	1	633		hypothetical protein	Sugar_tr	PF00083.24		11	i13-35o50-72i77-99o109-131i144-166o170-192i219-241o256-278i308-330o345-363i370-389o
15705_23	ENBRE01_0534	23551	24663	-1	633	K03035	26S proteasome regulatory subunit N5	PCI	PF01399.27		NA
15705_24	ENBRE01_0535	24841	26328	-1	633	K16943	septin 4	Septin	PF00735.18		NA
15705_25	ENBRE01_0536	26546	27091	-1	633	K14846	ribosome production factor 1	Brix	PF04427.18		NA
15705_26	ENBRE01_0537	27591	29522	1	633	K15172	transcription elongation factor SPT5	Spt5-NGN,KOW,CTD	PF03439.13,PF00467.29,PF12815.7		NA
15705_27	ENBRE01_0538	29853	31601	-1	633		hypothetical protein	ABC_tran,ABC2_membrane,AAA_21,AAA_22,AAA_16,RsgA_GTPase	PF00005.27,PF01061.24,PF13304.6,PF13401.6,PF13191.6,PF03193.16		5	i356-373o402-424i437-459o463-482i541-563o
15705_28	ENBRE01_0539	32234	32647	1	633		hypothetical protein			Y	NA
15705_29	ENBRE01_0540	32826	33194	1	633	K02918	large subunit ribosomal protein L35e	Ribosomal_L29	PF00831.23		NA
15705_30	ENBRE01_0541	33610	35241	1	633	K09493	T-complex protein 1 subunit alpha	Cpn60_TCP1	PF00118.24		NA
15705_31	ENBRE01_0542	35772	36455	1	633		hypothetical protein			Y	1	o205-224i
15705_32	ENBRE01_0543	36758	37177	1	633		hypothetical protein	TMEM208_SND2	PF05620.11		3	i16-38o42-64i112-129o
15705_33	ENBRE01_0544	37468	38988	-1	633	K09498	T-complex protein 1 subunit zeta	Cpn60_TCP1	PF00118.24		NA
15705_34	ENBRE01_0545	39301	39921	-1	633		hypothetical protein			Y	1	i181-203o
15705_35	ENBRE01_0546	40171	40962	-1	633		hypothetical protein	zf-ZPR1	PF03367.13		NA
15705_37	ENBRE01_0547	42030	43535	-1	633		hypothetical protein	LisH	PF08513.11		NA
15705_39	ENBRE01_0548	44652	45131	-1	633	K06689	ubiquitin-conjugating enzyme E2 D	UQ_con,RWD	PF00179.26,PF05773.22		NA
15705_40	ENBRE01_0549	45641	46093	-1	633	K06689	ubiquitin-conjugating enzyme E2 D	UQ_con	PF00179.26		NA
16249_1	ENBRE01_0550	3	3575	1	632		hypothetical protein	RT_RNaseH,RVT_1,RT_RNaseH_2,rve,Integrase_H2C2,gag-asp_proteas,Asp_protease,Asp_protease_2,zf-H2C2,RVP	PF17917.1,PF00078.27,PF17919.1,PF00665.26,PF17921.1,PF13975.6,PF09668.10,PF13650.6,PF09337.10,PF00077.20		NA
16249_4	ENBRE01_0551	4603	5289	1	632		hypothetical protein			Y	NA
16249_5	ENBRE01_0552	5461	6846	-1	632		hypothetical protein			Y	1	i3-25o
16249_6	ENBRE01_0553	7127	8236	-1	632		hypothetical protein				NA
16249_7	ENBRE01_0554	8854	10293	-1	632		hypothetical protein			Y	1	i7-24o
16249_8	ENBRE01_0555	10989	11429	-1	632		hypothetical protein				NA
16249_9	ENBRE01_0556	12119	13972	1	632	K14376	poly(A) polymerase	PAP_central,PAP_RNA-bind,NTP_transf_2	PF04928.17,PF04926.15,PF01909.23		NA
16249_11	ENBRE01_0557	14183	14740	1	632		hypothetical protein			Y	NA
16249_12	ENBRE01_0558	15185	15706	1	632		hypothetical protein			Y	1	i7-29o
16249_13	ENBRE01_0559	16477	17025	1	632		hypothetical protein			Y	NA
16249_15	ENBRE01_0560	17461	17982	1	632		hypothetical protein			Y	NA
16249_16	ENBRE01_0561	18448	18972	1	632		hypothetical protein			Y	NA
16249_17	ENBRE01_0562	19740	20093	1	632	K11251	histone H2A	CBFD_NFYB_HMF,Histone	PF00808.23,PF00125.24		NA
16249_18	ENBRE01_0563	20728	22083	1	632		hypothetical protein				1	o427-449i
16249_19	ENBRE01_0564	22656	23642	1	632		hypothetical protein				NA
16249_20	ENBRE01_0565	23675	24079	-1	632		hypothetical protein	Forkhead	PF00250.18		NA
16249_21	ENBRE01_0566	24359	27019	1	632		hypothetical protein	WD40,ANAPC4_WD40	PF00400.32,PF12894.7		NA
16249_23	ENBRE01_0567	28018	28335	-1	632		hypothetical protein			Y	NA
16249_24	ENBRE01_0568	28679	30295	-1	632		hypothetical protein				NA
16249_25	ENBRE01_0569	30995	31315	-1	632		hypothetical protein			Y	NA
16249_26	ENBRE01_0570	31590	32042	-1	632		hypothetical protein			Y	NA
16249_28	ENBRE01_0571	32378	33934	1	632		hypothetical protein			Y	5	i12-31o62-84i110-129o149-171i178-200o
16249_30	ENBRE01_0572	34965	36482	1	632	K13982	probable ATP-dependent RNA helicase DDX4	DEAD,Helicase_C,ResIII	PF00270.29,PF00271.31,PF04851.15		NA
16249_31	ENBRE01_0573	36658	37539	1	632	K10755	replication factor C subunit 2/4	AAA,DNA_pol3_delta2,Mg_chelatase,AAA_16,RuvB_N,Sigma54_activ_2,AAA_5,AAA_22,AAA_24,Rad17,AAA_18	PF00004.29,PF13177.6,PF01078.21,PF13191.6,PF05496.12,PF14532.6,PF07728.14,PF13401.6,PF13479.6,PF03215.15,PF13238.6		NA
16249_32	ENBRE01_0574	38105	39733	-1	632		hypothetical protein				NA
16249_33	ENBRE01_0575	40175	41074	1	632		hypothetical protein	RRN3	PF05327.11		NA
16249_34	ENBRE01_0576	41681	43126	1	632		hypothetical protein				NA
16249_35	ENBRE01_0577	43380	43787	1	632	K03357	anaphase-promoting complex subunit 10	ANAPC10	PF03256.16		NA
16249_36	ENBRE01_0578	44070	44519	-1	632		hypothetical protein				NA
16249_37	ENBRE01_0579	44716	45810	-1	632		hypothetical protein				NA
16231_1	ENBRE01_0580	69	1265	-1	631	K06013	STE24 endopeptidase	Peptidase_M48,Peptidase_M48_N	PF01435.18,PF16491.5		4	i91-113o136-158i165-187o276-298i
16231_2	ENBRE01_0581	1362	3161	-1	631	K01194	alpha,alpha-trehalase	Trehalase	PF01204.18	Y	NA
16231_3	ENBRE01_0582	3625	3990	1	631	K22071	ferredoxin-2, mitochondrial	Fer2	PF00111.27		NA
16231_4	ENBRE01_0583	4259	5749	-1	631	K14026	SEL1 protein	Sel1	PF08238.12	Y	1	o469-491i
16231_5	ENBRE01_0584	6179	6619	1	631		hypothetical protein				NA
16231_6	ENBRE01_0585	6935	8254	1	631	K14768	U3 small nucleolar RNA-associated protein 7	BING4CT,ANAPC4_WD40	PF08149.11,PF12894.7		NA
16231_7	ENBRE01_0586	8597	9805	1	631	K15542	polyadenylation factor subunit 2	WD40,ANAPC4_WD40,eIF2A,WD40_like	PF00400.32,PF12894.7,PF08662.11,PF17005.5		NA
16231_8	ENBRE01_0587	10056	11333	1	631	K17255	Rab GDP dissociation inhibitor	GDI	PF00996.18		NA
16231_9	ENBRE01_0588	11965	12462	1	631		hypothetical protein				NA
16231_10	ENBRE01_0589	12812	13552	1	631	K24104	GPN-loop GTPase	ATP_bind_1,GTP_EFTU,AAA_22,MMR_HSR1,SRPRB,AAA_24	PF03029.17,PF00009.27,PF13401.6,PF01926.23,PF09439.10,PF13479.6		NA
16231_11	ENBRE01_0590	13704	15281	-1	631	K14799	pre-rRNA-processing protein TSR1	RIBIOP_C	PF04950.12		NA
16231_13	ENBRE01_0591	15834	16406	-1	631		hypothetical protein	E2F_TDP,E2F_CC-MB	PF02319.20,PF16421.5		NA
16231_14	ENBRE01_0592	16426	17019	1	631		hypothetical protein				NA
16231_15	ENBRE01_0593	17427	18926	1	631	K14163	bifunctional glutamyl/prolyl-tRNA synthetase	ProRS-C_1,tRNA-synt_2b,HGTP_anticodon	PF09180.11,PF00587.25,PF03129.20		NA
16231_16	ENBRE01_0594	20067	20366	1	631		hypothetical protein	V-ATPase_G	PF03179.15		NA
16231_17	ENBRE01_0595	20556	22220	1	631		hypothetical protein	BRCT,BRCT_2,PTCB-BRCT,RTT107_BRCT_5	PF00533.26,PF16589.5,PF12738.7,PF16770.5		NA
16231_18	ENBRE01_0596	22558	24255	1	631	K10754	replication factor C subunit 1	RFC1,AAA,BRCT,Rad17,RuvB_N,PTCB-BRCT,AAA_14,AAA_22,Zeta_toxin,IstB_IS21,AAA_18	PF08519.12,PF00004.29,PF00533.26,PF03215.15,PF05496.12,PF12738.7,PF13173.6,PF13401.6,PF06414.12,PF01695.17,PF13238.6		NA
16231_19	ENBRE01_0597	24750	25217	1	631		hypothetical protein	NOT2_3_5	PF04153.18		NA
16231_20	ENBRE01_0598	25615	26916	-1	631		hypothetical protein				9	i7-29o44-66i73-95o158-180i214-236o256-278i315-337o347-364i408-430o
16231_22	ENBRE01_0599	28145	29350	1	631	K04499	RuvB-like protein 1	TIP49	PF06068.13		NA
16231_23	ENBRE01_0600	29979	31223	1	631	K07562	60S ribosomal export protein NMD3	NMD3	PF04981.13		NA
16231_24	ENBRE01_0601	31343	31930	-1	631		hypothetical protein	TBCC	PF07986.12		NA
16231_25	ENBRE01_0602	31955	32698	1	631	K06927	diphthine-ammonia ligase	Diphthami_syn_2	PF01902.17		NA
16231_26	ENBRE01_0603	33632	35896	-1	631		hypothetical protein			Y	NA
16231_27	ENBRE01_0604	36925	38562	1	631		hypothetical protein	TPR_1,TPR_2,TPR_8,TPR_11,TPR_14	PF00515.28,PF07719.17,PF13181.6,PF13414.6,PF13428.6		NA
16231_29	ENBRE01_0605	39209	42199	-1	631		hypothetical protein	Peptidase_M16_C	PF05193.21		NA
15149_10	ENBRE01_0606	18000	18239	1	630	K22939	immediate early response 3-interacting protein 1	Yos1	PF08571.10	Y	2	o4-21i56-78o
15149_12	ENBRE01_0607	20684	20962	1	630		hypothetical protein	Sec61_beta	PF03911.16		2	i41-59o69-88i
15149_19	ENBRE01_0608	28091	28279	1	630	K10845	TFIIH basal transcription factor complex TTD-A subunit	Tfb5	PF06331.12		NA
15149_1	ENBRE01_0609	22	4674	-1	630	K03128	transcription initiation factor TFIID subunit 2	Bromodomain	PF00439.25		NA
15149_2	ENBRE01_0610	5045	7978	-1	630		hypothetical protein	Peptidase_M16	PF00675.20	Y	NA
15149_3	ENBRE01_0611	10070	11785	1	630		hypothetical protein	ABC_tran,AAA_21,SMC_N,AAA_15,AAA_29,AAA_23	PF00005.27,PF13304.6,PF02463.19,PF13175.6,PF13555.6,PF13476.6	Y	5	i21-40o71-90i135-157o167-189i254-276o
15149_4	ENBRE01_0612	11974	12567	1	630		hypothetical protein				NA
15149_5	ENBRE01_0613	12639	13649	-1	630	K07583	tRNA pseudouridine synthase 10				NA
15149_6	ENBRE01_0614	13817	14560	1	630		hypothetical protein				NA
15149_7	ENBRE01_0615	14819	15202	1	630		hypothetical protein				NA
15149_8	ENBRE01_0616	15723	16748	-1	630	K00809	deoxyhypusine synthase	DS	PF01916.17		NA
15149_9	ENBRE01_0617	16959	17732	-1	630	K14864	tRNA (cytidine32/guanosine34-2'-O)-methyltransferase	FtsJ	PF01728.19		NA
15149_11	ENBRE01_0618	18824	20020	1	630		hypothetical protein				NA
15149_13	ENBRE01_0619	21363	21962	1	630	K10873	DNA repair and recombination protein RAD52	Rad52_Rad22	PF04098.15		NA
15149_14	ENBRE01_0620	22469	22921	1	630	K12948	signal peptidase complex subunit 3	SPC22	PF04573.12	Y	1	o15-37i
15149_15	ENBRE01_0621	23103	25385	-1	630	K03243	translation initiation factor 5B	GTP_EFTU,IF-2,GTP_EFTU_D4,GTP_EFTU_D2,MMR_HSR1,Roc	PF00009.27,PF11987.8,PF14578.6,PF03144.25,PF01926.23,PF08477.13		NA
15149_16	ENBRE01_0622	25675	26199	-1	630		hypothetical protein	Got1	PF04178.12		4	o49-71i76-98o113-130i135-157o
15149_18	ENBRE01_0623	26986	27522	-1	630	K19932	neuronal calcium sensor 1	EF-hand_7,EF-hand_6,EF-hand_1,EF-hand_5	PF13499.6,PF13405.6,PF00036.32,PF13202.6		NA
15149_20	ENBRE01_0624	28521	29018	1	630		hypothetical protein	zf-C3HC4,zf-C3HC4_3,zf-RING_2,zf-C3HC4_2,zf-RING_5,zf-RING_UBOX	PF00097.25,PF13920.6,PF13639.6,PF13923.6,PF14634.6,PF13445.6		NA
15149_21	ENBRE01_0625	29429	30811	1	630		hypothetical protein	zf-C3HC4_3,Prok-RING_4,zf-C3HC4,zf-RING_2,zf-C3HC4_2,zf-RING_5,zf-RING_UBOX	PF13920.6,PF14447.6,PF00097.25,PF13639.6,PF13923.6,PF14634.6,PF13445.6		NA
15149_22	ENBRE01_0626	31064	31735	1	630		hypothetical protein			Y	NA
15149_23	ENBRE01_0627	31756	33603	-1	630		hypothetical protein				NA
15149_25	ENBRE01_0628	34172	35101	-1	630	K05539	tRNA-dihydrouridine synthase A	Dus	PF01207.17		NA
15149_26	ENBRE01_0629	35207	35674	-1	630		hypothetical protein	SGS	PF05002.15		NA
15149_27	ENBRE01_0630	36135	37514	-1	630	K00600	glycine hydroxymethyltransferase	SHMT	PF00464.19		NA
15149_28	ENBRE01_0631	38236	38586	1	630		hypothetical protein			Y	NA
15149_29	ENBRE01_0632	38611	40737	1	630		hypothetical protein				NA
15149_30	ENBRE01_0633	41221	43086	-1	630	K21403	2-phosphoxylose phosphatase	His_Phos_2	PF00328.22		NA
15149_31	ENBRE01_0634	43611	44141	-1	630		hypothetical protein				NA
15149_32	ENBRE01_0635	44641	45270	1	630		hypothetical protein				NA
15486_1	ENBRE01_0636	1	2709	1	629	K23358	transcription initiation factor TFIID subunit 1	DUF3591,Bromodomain,zf-CCHC_6	PF12157.8,PF00439.25,PF15288.6		NA
15486_3	ENBRE01_0637	4012	6330	-1	629		hypothetical protein				NA
15486_4	ENBRE01_0638	6904	8079	-1	629	K14777	ATP-dependent RNA helicase DDX47/RRP3	DEAD,Helicase_C,ResIII	PF00270.29,PF00271.31,PF04851.15		NA
15486_5	ENBRE01_0639	8604	10364	-1	629		hypothetical protein	MS_channel	PF00924.18		6	i66-88o131-153i166-186o208-230i376-398o413-435i
15486_6	ENBRE01_0640	10884	11465	1	629		hypothetical protein	Ras,Roc,Arf	PF00071.22,PF08477.13,PF00025.21		NA
15486_7	ENBRE01_0641	12768	13319	1	629	K10732	GINS complex subunit 1				NA
15486_9	ENBRE01_0642	14920	15606	1	629		hypothetical protein	TPR_2,TPR_12,TPR_8,TPR_1,TPR_7,TPR_11,SNAP,TPR_14,TPR_16	PF07719.17,PF13424.6,PF13181.6,PF00515.28,PF13176.6,PF13414.6,PF14938.6,PF13428.6,PF13432.6		NA
15486_10	ENBRE01_0643	16086	16490	-1	629		hypothetical protein			Y	1	o15-37i
15486_11	ENBRE01_0644	16674	17216	1	629	K14404	cleavage and polyadenylation specificity factor subunit 4	zf_CCCH_4,zf-CCCH,Torus,zf-CCCH_3,zf-C3H1	PF18345.1,PF00642.24,PF16131.5,PF15663.5,PF10650.9		NA
15486_12	ENBRE01_0645	18328	18747	1	629	K02973	small subunit ribosomal protein S23e	Ribosom_S12_S23	PF00164.25		NA
15486_13	ENBRE01_0646	19674	20210	1	629		hypothetical protein	MAGE	PF01454.19		NA
15486_14	ENBRE01_0647	21856	22770	1	629	K15356	GDP-mannose transporter			Y	9	i7-24o39-61i88-110o120-137i144-166o181-199i212-234o239-261i273-295o
15486_15	ENBRE01_0648	23124	32753	-1	629		hypothetical protein	AAA_6,AAA_5,AAA_16,AAA_22,AAA,AAA_7	PF12774.7,PF07728.14,PF13191.6,PF13401.6,PF00004.29,PF12775.7		NA
15486_16	ENBRE01_0649	33565	35343	1	629	K00111	glycerol-3-phosphate dehydrogenase	DAO,DAO_C,FAD_binding_2,FAD_oxidored,HI0933_like	PF01266.24,PF16901.5,PF00890.24,PF12831.7,PF03486.14	Y	3	i7-24o59-81i149-168o
15486_17	ENBRE01_0650	35964	37160	-1	629	K13506	glycerol-3-phosphate O-acyltransferase 3/4	Acyltransferase	PF01553.21		1	i58-80o
15486_18	ENBRE01_0651	37553	38398	-1	629		hypothetical protein			Y	NA
15486_20	ENBRE01_0652	39495	41717	-1	629	K02540	DNA replication licensing factor MCM2	MCM,MCM_OB,MCM_lid,Mg_chelatase,MCM_N,AAA_5,AAA_3	PF00493.23,PF17207.3,PF17855.1,PF01078.21,PF14551.6,PF07728.14,PF07726.11		NA
15486_21	ENBRE01_0653	42084	42467	-1	629		hypothetical protein				NA
15486_22	ENBRE01_0654	42645	44777	-1	629	K08734	DNA mismatch repair protein MLH1	Mlh1_C,DNA_mis_repair,HATPase_c_3,HATPase_c	PF16413.5,PF01119.19,PF13589.6,PF02518.26		NA
16219_2	ENBRE01_0655	2393	2686	1	628	K21752	Dr1-associated corepressor	CBFD_NFYB_HMF	PF00808.23		NA
16219_3	ENBRE01_0656	3427	3672	-1	628		hypothetical protein				NA
16219_1	ENBRE01_0657	185	1684	-1	628	K09499	T-complex protein 1 subunit eta	Cpn60_TCP1	PF00118.24		NA
16219_5	ENBRE01_0658	4424	5101	-1	628		hypothetical protein	Far-17a_AIG1	PF04750.14	Y	5	o41-60i72-94o109-131i143-165o180-202i
16219_6	ENBRE01_0659	5942	10156	1	628	K12856	pre-mRNA-processing factor 8	PROCN,U5_2-snRNA_bdg,U6-snRNA_bdg,RRM_4	PF08083.11,PF10597.9,PF10596.9,PF10598.9	Y	NA
16219_7	ENBRE01_0660	10982	14014	1	628	K08737	DNA mismatch repair protein MSH6	MutS_V,MutS_I,MutS_III,MutS_IV	PF00488.21,PF01624.20,PF05192.18,PF05190.18		NA
16219_9	ENBRE01_0661	15649	17244	1	628		hypothetical protein				NA
16219_10	ENBRE01_0662	17899	18378	-1	628		hypothetical protein				NA
16219_11	ENBRE01_0663	19126	20958	-1	628	K01897	long-chain acyl-CoA synthetase	AMP-binding	PF00501.28		NA
16219_12	ENBRE01_0664	21875	28141	1	628	K11699	RNA-dependent RNA polymerase	RdRP	PF05183.12		NA
16219_13	ENBRE01_0665	29263	30504	1	628	K15196	transcription factor IIIB 90 kDa subunit	TFIIB,TF_Zn_Ribbon,BRF1	PF00382.19,PF08271.12,PF07741.13		NA
16219_14	ENBRE01_0666	30886	32250	-1	628		hypothetical protein	MAP65_ASE1	PF03999.12		NA
16219_15	ENBRE01_0667	32746	35556	1	628	K20223	importin-7				NA
16219_16	ENBRE01_0668	36431	37225	1	628		hypothetical protein	AAA_16,AAA_22	PF13191.6,PF13401.6		NA
16219_17	ENBRE01_0669	37671	37982	-1	628		hypothetical protein				1	i79-98o
16219_18	ENBRE01_0670	38956	40068	-1	628	K14399	polyribonucleotide 5'-hydroxyl-kinase	CLP1_P,CLP1_N,Clp1	PF16575.5,PF16573.5,PF06807.14		NA
16219_19	ENBRE01_0671	40283	41071	1	628		hypothetical protein				NA
16219_20	ENBRE01_0672	41931	44555	1	628	K01869	leucyl-tRNA synthetase	tRNA-synt_1,tRNA-synt_1g,tRNA-synt_1e	PF00133.22,PF09334.11,PF01406.19		NA
15788_1	ENBRE01_0673	128	1549	-1	627		hypothetical protein	PUF	PF00806.19		NA
15788_2	ENBRE01_0674	2093	2461	-1	627		hypothetical protein	DUF5100	PF17029.5		NA
15788_3	ENBRE01_0675	2810	3163	1	627		hypothetical protein	Ribosomal_L7Ae	PF01248.26		NA
15788_4	ENBRE01_0676	3697	6456	1	627	K21989	calcium permeable stress-gated cation channel	RSN1_7TM,RSN1_TM,PHM7_cyt	PF02714.15,PF13967.6,PF14703.6		1	o25-47i106-128o158-180i516-538o567-589i609-631o665-687i716-738o764-786i793-815o
15788_5	ENBRE01_0677	7065	8732	1	627		hypothetical protein	BRCA-2_OB1	PF09103.10		NA
15788_6	ENBRE01_0678	9976	10950	1	627		hypothetical protein			Y	NA
15788_7	ENBRE01_0679	11187	12068	-1	627		hypothetical protein				NA
15788_8	ENBRE01_0680	13797	14873	1	627		hypothetical protein			Y	NA
15788_9	ENBRE01_0681	14994	15665	-1	627		hypothetical protein				NA
15788_10	ENBRE01_0682	17975	19054	-1	627		hypothetical protein				NA
15788_11	ENBRE01_0683	20303	21778	-1	627	K14415	tRNA-splicing ligase RtcB (3'-phosphate/5'-hydroxy nucleic acid ligase)	RtcB	PF01139.17		NA
15788_12	ENBRE01_0684	22355	22810	1	627		hypothetical protein				NA
15788_13	ENBRE01_0685	23019	23603	1	627	K10733	GINS complex subunit 2	Sld5	PF05916.11		NA
15788_14	ENBRE01_0686	24613	25419	-1	627		hypothetical protein	RhoGAP	PF00620.27		NA
15788_15	ENBRE01_0687	26137	26889	1	627		hypothetical protein				5	o49-71i92-114o150-172i185-207o227-249i
15788_16	ENBRE01_0688	27026	28450	-1	627		hypothetical protein			Y	1	o448-467i
15788_17	ENBRE01_0689	28833	29714	-1	627		hypothetical protein	Pkinase,Pkinase_Tyr,Kinase-like	PF00069.25,PF07714.17,PF14531.6		NA
15788_18	ENBRE01_0690	30033	30815	-1	627		hypothetical protein				NA
15788_19	ENBRE01_0691	31122	32786	-1	627	K15335	tRNA (cytosine34-C5)-methyltransferase	Methyltr_RsmB-F	PF01189.17		NA
15788_20	ENBRE01_0692	32967	34214	1	627	K14787	multiple RNA-binding domain-containing protein 1	RRM_1,RRM_occluded,BRAP2	PF00076.22,PF16842.5,PF07576.12		NA
15788_21	ENBRE01_0693	34411	35241	-1	627		hypothetical protein				NA
15788_22	ENBRE01_0694	35367	38234	-1	627	K22804	structural maintenance of chromosomes protein 6	AAA_23,SMC_N,AAA_15	PF13476.6,PF02463.19,PF13175.6		NA
15788_23	ENBRE01_0695	38438	39022	-1	627		hypothetical protein			Y	NA
15788_24	ENBRE01_0696	40120	40995	1	627	K11855	ubiquitin carboxyl-terminal hydrolase 36/42	UCH,UCH_1	PF00443.29,PF13423.6		NA
15788_25	ENBRE01_0697	41243	41869	-1	627		hypothetical protein				NA
15788_26	ENBRE01_0698	42505	43164	-1	627	K00945	CMP/dCMP kinase	Cytidylate_kin,Cytidylate_kin2,AAA_18,AAA_33,AAA_17	PF02224.18,PF13189.6,PF13238.6,PF13671.6,PF13207.6		NA
15788_27	ENBRE01_0699	43655	44209	-1	627	K20347	p24 family protein beta-1	EMP24_GP25L	PF01105.24	Y	NA
16232_20	ENBRE01_0700	27054	27332	1	626		hypothetical protein				NA
16232_21	ENBRE01_0701	27633	27923	1	626		hypothetical protein				NA
16232_1	ENBRE01_0702	3	1700	-1	626	K01810	glucose-6-phosphate isomerase	PGI	PF00342.19		NA
16232_2	ENBRE01_0703	2144	2713	-1	626		hypothetical protein				NA
16232_3	ENBRE01_0704	3099	3710	1	626	K02936	large subunit ribosomal protein L7Ae	Ribosomal_L7Ae	PF01248.26		NA
16232_4	ENBRE01_0705	4220	4723	-1	626		hypothetical protein				NA
16232_5	ENBRE01_0706	5064	5609	1	626	K13280	signal peptidase I	Peptidase_S24	PF00717.23		1	o150-172i
16232_6	ENBRE01_0707	5977	6351	1	626	K02962	small subunit ribosomal protein S17e	Ribosomal_S17e	PF00833.18		NA
16232_9	ENBRE01_0708	7933	9387	-1	626		hypothetical protein			Y	NA
16232_10	ENBRE01_0709	9960	11303	-1	626		hypothetical protein				NA
16232_12	ENBRE01_0710	12370	13962	-1	626		hypothetical protein			Y	NA
16232_13	ENBRE01_0711	15054	16874	-1	626		hypothetical protein			Y	NA
16232_15	ENBRE01_0712	19139	19831	-1	626		hypothetical protein				NA
16232_16	ENBRE01_0713	19828	20346	-1	626		hypothetical protein			Y	NA
16232_17	ENBRE01_0714	20869	22572	-1	626		hypothetical protein			Y	NA
16232_18	ENBRE01_0715	23234	24568	-1	626		hypothetical protein			Y	NA
16232_19	ENBRE01_0716	24766	26316	-1	626		hypothetical protein			Y	NA
16232_22	ENBRE01_0717	28589	30103	-1	626		hypothetical protein			Y	NA
16232_23	ENBRE01_0718	30589	32229	-1	626		hypothetical protein			Y	NA
16232_25	ENBRE01_0719	32821	34518	-1	626		hypothetical protein			Y	NA
16232_26	ENBRE01_0720	34689	36653	-1	626		hypothetical protein	IKI3	PF04762.12		NA
16232_29	ENBRE01_0721	38046	39185	-1	626		hypothetical protein			Y	NA
16232_30	ENBRE01_0722	39491	41167	-1	626		hypothetical protein			Y	NA
16232_31	ENBRE01_0723	41632	43128	-1	626		hypothetical protein			Y	NA
16232_32	ENBRE01_0724	44032	44748	-1	626		hypothetical protein				NA
16183_22	ENBRE01_0725	41135	41242	1	625		hypothetical protein	HTH_38,Sigma70_r4_2	PF13936.6,PF08281.12		NA
16183_1	ENBRE01_0726	1064	3643	1	625		hypothetical protein	RINGv	PF12906.7		11	i88-110o130-149i250-272o287-309i330-352o367-389i647-669o684-701i721-738o779-801i808-827o
16183_2	ENBRE01_0727	4009	4776	-1	625		hypothetical protein	DUF1749,Ser_hydrolase,Abhydrolase_6	PF08538.10,PF06821.13,PF12697.7		NA
16183_3	ENBRE01_0728	5308	7002	1	625		hypothetical protein	zf-RING_2,zf-rbx1,zf-C3HC4_2,zf-RING_UBOX,zf-RING_11,zf-C3HC4,zf-RING_5,zf-C3HC4_3	PF13639.6,PF12678.7,PF13923.6,PF13445.6,PF17123.5,PF00097.25,PF14634.6,PF13920.6		NA
16183_4	ENBRE01_0729	7506	8132	1	625	K07863	Ras-like protein gene family, member G	Ras,Arf,Roc,GTP_EFTU,MMR_HSR1,SRPRB,RsgA_GTPase,PduV-EutP	PF00071.22,PF00025.21,PF08477.13,PF00009.27,PF01926.23,PF09439.10,PF03193.16,PF10662.9		NA
16183_5	ENBRE01_0730	8274	8654	1	625		hypothetical protein				NA
16183_6	ENBRE01_0731	9173	10468	1	625		hypothetical protein	SAP	PF02037.27		NA
16183_7	ENBRE01_0732	10765	12888	-1	625	K24971	nuclear export mediator factor NEMF	FbpA,NFACT-R_1,NFACT-C	PF05833.11,PF05670.13,PF11923.8		NA
16183_8	ENBRE01_0733	13082	13915	-1	625		hypothetical protein				NA
16183_10	ENBRE01_0734	15431	17749	1	625		hypothetical protein				NA
16183_11	ENBRE01_0735	18089	18403	1	625		hypothetical protein				NA
16183_12	ENBRE01_0736	18848	20833	-1	625	K10747	DNA ligase 1	DNA_ligase_A_M,DNA_ligase_A_N,DNA_ligase_A_C	PF01068.21,PF04675.14,PF04679.15		NA
16183_13	ENBRE01_0737	21301	23331	1	625	K14007	protein transport protein SEC24	zf-Sec23_Sec24,Sec23_trunk,Sec23_helical	PF04810.15,PF04811.15,PF04815.15		NA
16183_15	ENBRE01_0738	23859	24365	1	625		hypothetical protein				1	i144-163o
16183_16	ENBRE01_0739	24606	25178	1	625		hypothetical protein	FYRN,FYRC	PF05964.14,PF05965.14		NA
16183_17	ENBRE01_0740	25343	26392	1	625		hypothetical protein				NA
16183_18	ENBRE01_0741	27079	27630	-1	625	K12947	signal peptidase complex subunit 2	SPC25	PF06703.11		2	i65-84o94-116i
16183_19	ENBRE01_0742	28201	31677	1	625	K18663	activating signal cointegrator complex subunit 3	DEAD,Sec63,ResIII,Helicase_C	PF00270.29,PF02889.16,PF04851.15,PF00271.31		NA
16183_20	ENBRE01_0743	32179	38535	-1	625	K06640	serine/threonine-protein kinase ATR	PI3_PI4_kinase,FATC	PF00454.27,PF02260.20		NA
16183_21	ENBRE01_0744	39117	40640	-1	625		hypothetical protein			Y	NA
15884_21	ENBRE01_0745	28404	28646	1	624		hypothetical protein				NA
15884_18	ENBRE01_0746	25722	26015	-1	624		hypothetical protein	PKK	PF12474.8		NA
15884_1	ENBRE01_0747	900	1409	1	624	K19495	juxtaposed with another zinc finger protein 1	zf-C2H2_aberr,zf-C2H2,zf-BED	PF17017.5,PF00096.26,PF02892.15		NA
15884_2	ENBRE01_0748	1862	3697	1	624	K19852	serine/threonine protein kinase KIN1/2	Pkinase,Pkinase_Tyr,Kinase-like,Kdo,Haspin_kinase,APH	PF00069.25,PF07714.17,PF14531.6,PF06293.14,PF12330.8,PF01636.23		NA
15884_3	ENBRE01_0749	4225	5721	1	624		hypothetical protein	CAP	PF00188.26		NA
15884_4	ENBRE01_0750	6016	7620	-1	624		hypothetical protein	MS_channel	PF00924.18		6	i36-58o71-93i106-128o180-202i318-340o350-367i
15884_5	ENBRE01_0751	8047	8820	-1	624	K16197	14-3-3 protein beta/theta/zeta	2014-03-03	PF00244.20		NA
15884_6	ENBRE01_0752	9262	9711	1	624		hypothetical protein	Myb_DNA-bind_7,Myb_DNA-bind_6	PF15963.5,PF13921.6		NA
15884_7	ENBRE01_0753	9740	10789	-1	624		hypothetical protein				NA
15884_8	ENBRE01_0754	11200	11904	1	624		hypothetical protein	Far-17a_AIG1	PF04750.14		6	i9-31o46-68i81-100o120-137i150-168o188-210i
15884_9	ENBRE01_0755	12300	13367	-1	624	K00927	phosphoglycerate kinase	PGK	PF00162.19		NA
15884_10	ENBRE01_0756	13724	14866	-1	624	K02603	origin recognition complex subunit 1	AAA,AAA_22,AAA_16,Kinesin	PF00004.29,PF13401.6,PF13191.6,PF00225.23		NA
15884_11	ENBRE01_0757	15021	17453	-1	624	K19801	phosphatidylinositol 4-kinase B	PI3_PI4_kinase	PF00454.27		NA
15884_12	ENBRE01_0758	17814	18155	1	624	K11129	H/ACA ribonucleoprotein complex subunit 2	Ribosomal_L7Ae	PF01248.26		NA
15884_14	ENBRE01_0759	18863	21097	-1	624		hypothetical protein			Y	1	i12-34o
15884_15	ENBRE01_0760	21997	22779	1	624		hypothetical protein				NA
15884_16	ENBRE01_0761	22913	24409	1	624		hypothetical protein				NA
15884_17	ENBRE01_0762	24634	25566	1	624		hypothetical protein	TAF4	PF05236.14		NA
15884_19	ENBRE01_0763	26357	27391	-1	624	K04799	flap endonuclease-1	XPG_I,XPG_N,5_3_exonuc	PF00867.18,PF00752.17,PF01367.20		NA
15884_20	ENBRE01_0764	27951	28361	-1	624		hypothetical protein	TFIIA	PF03153.13		NA
15884_22	ENBRE01_0765	29141	29590	1	624	K02155	V-type H+-transporting ATPase 16kDa proteolipid subunit	ATP-synt_C	PF00137.21	Y	4	i7-29o49-71i84-106o126-148i
15884_25	ENBRE01_0766	30181	31944	-1	624		hypothetical protein				1	o526-548i
15884_26	ENBRE01_0767	32424	32903	-1	624	K20526	transgelin	CH	PF00307.31		NA
15884_27	ENBRE01_0768	33484	34734	1	624	K14564	nucleolar protein 56	Nop	PF01798.18		NA
15884_29	ENBRE01_0769	35070	36083	-1	624		hypothetical protein				NA
15884_30	ENBRE01_0770	36421	37647	1	624	K14537	nuclear GTP-binding protein	NGP1NT,MMR_HSR1,RsgA_GTPase,Arf,FeoB_N	PF08153.12,PF01926.23,PF03193.16,PF00025.21,PF02421.18		NA
15884_31	ENBRE01_0771	38344	40479	-1	624		hypothetical protein				NA
15789_1	ENBRE01_0772	1129	2919	-1	623	K10738	DNA helicase MCM9	MCM,MCM_lid,MCM_OB,Mg_chelatase,Sigma54_activat	PF00493.23,PF17855.1,PF17207.3,PF01078.21,PF00158.26		NA
15789_2	ENBRE01_0773	3191	3727	1	623		hypothetical protein	DUF5090	PF17009.5		4	i47-66o76-98i103-125o135-157i
15789_3	ENBRE01_0774	4417	6147	1	623	K00784	ribonuclease Z	Lactamase_B_2,Lactamase_B	PF12706.7,PF00753.27		NA
15789_4	ENBRE01_0775	6445	7098	-1	623		hypothetical protein			Y	4	i12-34o49-71i84-101o153-175i
15789_5	ENBRE01_0776	7453	8004	1	623		hypothetical protein				NA
15789_6	ENBRE01_0777	8476	9783	1	623		hypothetical protein				NA
15789_9	ENBRE01_0778	10900	11622	-1	623	K00326	cytochrome-b5 reductase	NAD_binding_1,FAD_binding_6,NAD_binding_6	PF00175.21,PF00970.24,PF08030.12		NA
15789_10	ENBRE01_0779	12120	13313	1	623	K07126	uncharacterized protein	Sel1	PF08238.12		NA
15789_11	ENBRE01_0780	13642	15168	-1	623		hypothetical protein				NA
15789_12	ENBRE01_0781	16241	17482	-1	623		hypothetical protein				9	i27-46o56-78i91-113o133-155i176-198o213-235i255-277o344-366i373-395o
15789_13	ENBRE01_0782	18214	20571	-1	623	K10848	DNA excision repair protein ERCC-4	ERCC4	PF02732.15		NA
15789_14	ENBRE01_0783	21237	23063	-1	623		hypothetical protein	AAA_12,AAA_11,Viral_helicase1,AAA_19,AAA_30,ResIII	PF13087.6,PF13086.6,PF01443.18,PF13245.6,PF13604.6,PF04851.15		NA
15789_15	ENBRE01_0784	23507	24070	-1	623	K00943	dTMP kinase	Thymidylate_kin,AAA_28,AAA_18	PF02223.17,PF13521.6,PF13238.6		NA
15789_16	ENBRE01_0785	25067	26740	1	623		hypothetical protein				NA
15789_17	ENBRE01_0786	26910	27860	-1	623		hypothetical protein	Arrestin_N	PF00339.29		NA
15789_18	ENBRE01_0787	28744	30936	1	623		hypothetical protein	Spore_IV_A	PF09547.10		NA
15789_19	ENBRE01_0788	31862	32215	-1	623		hypothetical protein				NA
15789_20	ENBRE01_0789	32701	33618	-1	623	K00560	thymidylate synthase	Thymidylat_synt	PF00303.19		NA
15789_21	ENBRE01_0790	34278	34886	1	623	K20362	protein transport protein YIF1	YIF1	PF03878.15		4	o63-85i97-119o139-161i182-201o
15789_22	ENBRE01_0791	35251	36984	1	623		hypothetical protein	VID27,VID27_PH	PF08553.10,PF17747.1		NA
15789_23	ENBRE01_0792	37557	38210	1	623		hypothetical protein				1	i187-209o
16151_2	ENBRE01_0793	1041	1274	1	622		hypothetical protein	DDE_3	PF13358.6		NA
16151_1	ENBRE01_0794	279	950	1	622		hypothetical protein	HTH_Tnp_Tc3_2,HTH_Tnp_Tc3_1	PF01498.18,PF11427.8		NA
16151_3	ENBRE01_0795	1774	2919	1	622	K11215	transcription factor STE12	STE	PF02200.16		NA
16151_4	ENBRE01_0796	3047	4798	-1	622	K03130	transcription initiation factor TFIID subunit 5	WD40,TFIID_NTD2,ANAPC4_WD40,Nup160,WD40_like	PF00400.32,PF04494.15,PF12894.7,PF11715.8,PF17005.5		NA
16151_5	ENBRE01_0797	5245	5709	-1	622	K03015	DNA-directed RNA polymerase II subunit RPB7	SHS2_Rpb7-N,S1	PF03876.17,PF00575.23		NA
16151_6	ENBRE01_0798	6431	7348	1	622		hypothetical protein			Y	NA
16151_7	ENBRE01_0799	7799	9601	1	622	K10403	kinesin family member 22	Kinesin,Microtub_bd	PF00225.23,PF16796.5		NA
16151_8	ENBRE01_0800	9798	10991	-1	622		hypothetical protein				NA
16151_10	ENBRE01_0801	12785	14491	1	622	K17943	pumilio RNA-binding family	PUF	PF00806.19		NA
16151_11	ENBRE01_0802	14745	15806	-1	622		hypothetical protein			Y	NA
16151_12	ENBRE01_0803	16261	16848	1	622		hypothetical protein			Y	4	i13-35o45-67i79-98o167-189i
16151_13	ENBRE01_0804	17209	18417	-1	622	K20242	ecotropic viral integration site 5 protein	RabGAP-TBC	PF00566.18		NA
16151_14	ENBRE01_0805	19198	20172	1	622	K09420	transcriptional activator Myb	Myb_DNA-binding,Myb_DNA-bind_6	PF00249.31,PF13921.6		NA
16151_16	ENBRE01_0806	20615	21004	-1	622		hypothetical protein				NA
16151_17	ENBRE01_0807	21276	22289	-1	622		hypothetical protein	Hydrolase_4,Abhydrolase_1,Abhydrolase_6,DUF915,Abhydrolase_3	PF12146.8,PF00561.20,PF12697.7,PF06028.11,PF07859.13		NA
16151_18	ENBRE01_0808	23031	24107	-1	622		hypothetical protein	Abhydrolase_1,Hydrolase_4,Abhydrolase_6,Say1_Mug180	PF00561.20,PF12146.8,PF12697.7,PF10340.9		NA
16151_19	ENBRE01_0809	24495	24971	1	622		hypothetical protein				NA
16151_20	ENBRE01_0810	25142	26233	-1	622		hypothetical protein				NA
16151_21	ENBRE01_0811	26928	27626	-1	622	K02725	20S proteasome subunit alpha 6	Proteasome	PF00227.26		NA
16151_22	ENBRE01_0812	28349	29053	1	622	K10643	CCR4-NOT transcription complex subunit 4				NA
16151_23	ENBRE01_0813	29392	30114	1	622		hypothetical protein				NA
16151_24	ENBRE01_0814	30533	31117	-1	622		hypothetical protein			Y	1	i171-193o
16151_25	ENBRE01_0815	31614	33077	-1	622		hypothetical protein	Asn_synthase	PF00733.21		NA
16151_26	ENBRE01_0816	33682	35532	1	622		hypothetical protein			Y	11	i5-27o37-59i215-237o265-287i294-316o338-360i367-389o422-444i465-482o497-514i526-548o
16151_27	ENBRE01_0817	35979	36803	1	622		hypothetical protein			Y	NA
16213_2	ENBRE01_0818	1671	1952	-1	621		hypothetical protein				NA
16213_1	ENBRE01_0819	1	1242	1	621		hypothetical protein				NA
16213_3	ENBRE01_0820	2281	3657	-1	621		hypothetical protein				NA
16213_4	ENBRE01_0821	4582	5025	-1	621		hypothetical protein	ORMDL	PF04061.14	Y	4	i21-40o45-64i84-106o116-135i
16213_5	ENBRE01_0822	5525	6760	-1	621		hypothetical protein	HRDC	PF00570.23		NA
16213_6	ENBRE01_0823	7414	9429	-1	621		hypothetical protein	GTP_EFTU,EFG_C	PF00009.27,PF00679.24		NA
16213_7	ENBRE01_0824	9644	10564	1	621		hypothetical protein	Pyr_redox_2,Pyr_redox,Pyr_redox_3,NAD_binding_8,FAD_binding_3,HI0933_like,FMO-like,DAO,Thi4,FAD_oxidored,FAD_binding_2,Amino_oxidase	PF07992.14,PF00070.27,PF13738.6,PF13450.6,PF01494.19,PF03486.14,PF00743.19,PF01266.24,PF01946.17,PF12831.7,PF00890.24,PF01593.24		NA
16213_8	ENBRE01_0825	10665	12554	-1	621	K02145	V-type H+-transporting ATPase subunit A	ATP-synt_ab,ATP-synt_ab_Xtn,ATP-synt_ab_N	PF00006.25,PF16886.5,PF02874.23		NA
16213_9	ENBRE01_0826	12695	13459	-1	621		hypothetical protein	HAT_KAT11	PF08214.11		NA
16213_10	ENBRE01_0827	13772	15592	1	621	K10858	DNA mismatch repair protein PMS2	MutL_C,HATPase_c_3,DNA_mis_repair	PF08676.11,PF13589.6,PF01119.19		NA
16213_11	ENBRE01_0828	16055	16714	1	621		hypothetical protein	TAF8_C	PF10406.9		NA
16213_12	ENBRE01_0829	16790	17458	-1	621		hypothetical protein				NA
16213_13	ENBRE01_0830	18233	21394	1	621		hypothetical protein	Mce4_CUP1	PF11887.8		1	o1028-1050i
16213_16	ENBRE01_0831	22928	26029	1	621	K14290	exportin-1	Xpo1,CRM1_C,CRM1_repeat_2,CRM1_repeat_3,IBN_N	PF08389.12,PF08767.11,PF18784.1,PF18787.1,PF03810.19		NA
16213_17	ENBRE01_0832	26688	29084	-1	621	K12818	ATP-dependent RNA helicase DHX8/PRP22	Helicase_C,HA2,OB_NTP_bind,DEAD,ResIII,AAA_19	PF00271.31,PF04408.23,PF07717.16,PF00270.29,PF04851.15,PF13245.6		NA
16213_18	ENBRE01_0833	29723	30439	1	621	K01803	triosephosphate isomerase (TIM)	TIM	PF00121.18		NA
16213_19	ENBRE01_0834	31070	33430	1	621	K11644	paired amphipathic helix protein Sin3a	PAH,Sin3_corepress,Sin3a_C	PF02671.21,PF08295.12,PF16879.5		NA
16213_20	ENBRE01_0835	34008	34526	1	621		hypothetical protein				NA
16213_21	ENBRE01_0836	35127	36173	1	621	K11314	transcriptional adapter 2-alpha	Myb_DNA-binding	PF00249.31		NA
16213_22	ENBRE01_0837	37161	37925	1	621	K03038	26S proteasome regulatory subunit N8	JAB,MitMem_reg	PF01398.21,PF13012.6		NA
16004_19	ENBRE01_0838	37233	37517	1	620		hypothetical protein	Synaptobrevin	PF00957.21		1	i68-90o
16004_1	ENBRE01_0839	1135	2544	-1	620	K02147	V-type H+-transporting ATPase subunit B	ATP-synt_ab,ATP-synt_ab_N	PF00006.25,PF02874.23		NA
16004_2	ENBRE01_0840	3095	5401	1	620		hypothetical protein				NA
16004_3	ENBRE01_0841	6435	8792	1	620	K14521	N-acetyltransferase 10	GNAT_acetyltr_2,Helicase_RecD,tRNA_bind_2,DUF1726,Acetyltransf_1,Acetyltransf_7,AAA_30,DEAD	PF13718.6,PF05127.14,PF13725.6,PF08351.11,PF00583.25,PF13508.7,PF13604.6,PF00270.29		NA
16004_4	ENBRE01_0842	9106	10008	1	620		hypothetical protein			Y	1	i7-29o
16004_5	ENBRE01_0843	10933	12081	1	620		hypothetical protein	zf-CHY	PF05495.12	Y	NA
16004_6	ENBRE01_0844	12701	13792	1	620		hypothetical protein	MMR_HSR1_Xtn,MMR_HSR1,TGS,FeoB_N	PF16897.5,PF01926.23,PF02824.21,PF02421.18		NA
16004_7	ENBRE01_0845	14841	16097	1	620	K10405	kinesin family member C1	Kinesin,Microtub_bd	PF00225.23,PF16796.5		NA
16004_9	ENBRE01_0846	16973	20248	1	620		hypothetical protein	RT_RNaseH,RT_RNaseH_2,RVT_1,rve,Integrase_H2C2,DDE_Tnp_IS240	PF17917.1,PF17919.1,PF00078.27,PF00665.26,PF17921.1,PF13610.6		NA
16004_10	ENBRE01_0847	20635	21756	1	620		hypothetical protein	DUF3546,DUF4187	PF12066.8,PF13821.6		NA
16004_11	ENBRE01_0848	23524	25827	1	620	K10807	ribonucleoside-diphosphate reductase subunit M1	Ribonuc_red_lgC,Ribonuc_red_lgN	PF02867.15,PF00317.21		NA
16004_12	ENBRE01_0849	26512	27342	1	620	K00565	mRNA (guanine-N7-)-methyltransferase	Pox_MCEL,Methyltransf_25,Methyltransf_23,Methyltransf_12,Methyltransf_31,Methyltransf_11	PF03291.16,PF13649.6,PF13489.6,PF08242.12,PF13847.6,PF08241.12		NA
16004_13	ENBRE01_0850	27858	28670	-1	620	K17496	mitochondrial import inner membrane translocase subunit TIM50	NIF	PF03031.18		NA
16004_14	ENBRE01_0851	29018	31780	1	620		hypothetical protein				NA
16004_15	ENBRE01_0852	32082	33131	-1	620	K00671	glycylpeptide N-tetradecanoyltransferase	NMT,NMT_C,Acetyltransf_1	PF01233.19,PF02799.15,PF00583.25		NA
16004_17	ENBRE01_0853	33643	34350	-1	620		hypothetical protein	Proteasome,Proteasome_A_N	PF00227.26,PF10584.9		NA
16004_18	ENBRE01_0854	35866	36603	-1	620		hypothetical protein				NA
16004_20	ENBRE01_0855	37563	38063	-1	620		hypothetical protein	RL10P_insert,Ribosomal_L10	PF17777.1,PF00466.20		NA
16192_4	ENBRE01_0856	2190	2402	-1	619		hypothetical protein	LSM	PF01423.22		NA
16192_1	ENBRE01_0857	40	468	1	619		hypothetical protein				NA
16192_2	ENBRE01_0858	514	1098	1	619	K10579	ubiquitin-conjugating enzyme E2 M	UQ_con	PF00179.26		NA
16192_6	ENBRE01_0859	3274	4335	-1	619	K05956	geranylgeranyl transferase type-2 subunit beta	Prenyltrans,SQHop_cyclase_N	PF00432.21,PF13249.6		NA
16192_7	ENBRE01_0860	4759	6423	1	619		hypothetical protein				5	o67-89i142-164o190-212i469-491o506-528i
16192_8	ENBRE01_0861	9378	9932	-1	619		hypothetical protein				NA
16192_10	ENBRE01_0862	13764	17075	1	619	K14802	phospholipid-transporting ATPase	PhoLip_ATPase_C,PhoLip_ATPase_N,Hydrolase,E1-E2_ATPase,Cation_ATPase	PF16212.5,PF16209.5,PF00702.26,PF00122.20,PF13246.6		1	i65-82o87-106i343-365o385-407i885-904o919-938i965-987o1002-1021i1028-1050o1060-1082i
16192_11	ENBRE01_0863	17194	18975	-1	619		hypothetical protein	HEAT,HEAT_2,Cnd1,Adaptin_N,HEAT_EZ	PF02985.22,PF13646.6,PF12717.7,PF01602.20,PF13513.6		NA
16192_12	ENBRE01_0864	19665	20309	1	619		hypothetical protein			Y	1	i195-212o
16192_13	ENBRE01_0865	20830	21447	1	619		hypothetical protein			Y	1	o156-178i
16192_15	ENBRE01_0866	22409	25213	1	619		hypothetical protein	UCH,UCH_1	PF00443.29,PF13423.6		NA
16192_16	ENBRE01_0867	25401	25904	-1	619		hypothetical protein	TB2_DP1_HVA22	PF03134.19	Y	3	o4-21i33-55o65-87i
16192_17	ENBRE01_0868	27454	29322	1	619		hypothetical protein				NA
16192_18	ENBRE01_0869	29610	31178	1	619		hypothetical protein			Y	NA
16192_19	ENBRE01_0870	31151	33055	1	619		hypothetical protein	RVT_1,gag-asp_proteas,RVP	PF00078.27,PF13975.6,PF00077.20		NA
16192_20	ENBRE01_0871	33661	34794	1	619		hypothetical protein	rve,Integrase_H2C2	PF00665.26,PF17921.1		NA
16192_21	ENBRE01_0872	34751	35593	-1	619		hypothetical protein				1	i246-268o
16192_22	ENBRE01_0873	35999	37210	1	619	K09503	DnaJ-like protein subfamily A member 2	DnaJ_C,DnaJ,DnaJ_CXXCXGXG	PF01556.18,PF00226.31,PF00684.19		NA
16293_6	ENBRE01_0874	6955	7167	1	618	K03007	DNA-directed RNA polymerases I, II, and III subunit RPABC5	RNA_pol_N	PF01194.17		NA
16293_1	ENBRE01_0875	726	1856	-1	618		hypothetical protein	bZIP_1,bZIP_2	PF00170.21,PF07716.15		NA
16293_2	ENBRE01_0876	2768	3313	1	618	K04513	Ras-like protein gene family, member A	Ras,Roc,Arf,MMR_HSR1,GTP_EFTU,RsgA_GTPase,PduV-EutP	PF00071.22,PF08477.13,PF00025.21,PF01926.23,PF00009.27,PF03193.16,PF10662.9		NA
16293_3	ENBRE01_0877	3516	4730	-1	618	K00777	queuine tRNA-ribosyltransferase catalytic subunit	TGT	PF01702.18		NA
16293_4	ENBRE01_0878	5369	5698	1	618		hypothetical protein				NA
16293_5	ENBRE01_0879	6054	6644	1	618		hypothetical protein	Nup54	PF13874.6		NA
16293_7	ENBRE01_0880	7591	8112	1	618	K02183	calmodulin	EF-hand_7,EF-hand_6,EF-hand_8,EF-hand_1	PF13499.6,PF13405.6,PF13833.6,PF00036.32		NA
16293_8	ENBRE01_0881	8568	10595	1	618		hypothetical protein				NA
16293_9	ENBRE01_0882	11669	12346	1	618	K10739	replication factor A2	tRNA_anti-codon	PF01336.25		NA
16293_10	ENBRE01_0883	12738	13634	1	618		hypothetical protein				1	o10-32i
16293_12	ENBRE01_0884	14514	15071	1	618		hypothetical protein				NA
16293_13	ENBRE01_0885	15701	16591	1	618		hypothetical protein			Y	1	i12-34o
16293_14	ENBRE01_0886	16980	19076	1	618	K02209	DNA replication licensing factor MCM5	MCM,MCM_OB,MCM_lid,Mg_chelatase,AAA_5,MCM_N,AAA_3	PF00493.23,PF17207.3,PF17855.1,PF01078.21,PF07728.14,PF14551.6,PF07726.11		NA
16293_15	ENBRE01_0887	19612	23982	-1	618	K20103	ATP-dependent RNA helicase DDX60	DEAD,ResIII,Helicase_C	PF00270.29,PF04851.15,PF00271.31		1	i20-42o
16293_16	ENBRE01_0888	24526	25383	-1	618		hypothetical protein	IP_trans	PF02121.18		NA
16293_18	ENBRE01_0889	25999	26985	-1	618		hypothetical protein			Y	NA
16293_19	ENBRE01_0890	27782	29314	-1	618		hypothetical protein				NA
16293_20	ENBRE01_0891	29470	30135	-1	618		hypothetical protein				1	o198-220i
16293_22	ENBRE01_0892	31254	32618	1	618		hypothetical protein	Hexokinase_1,Hexokinase_2	PF00349.21,PF03727.16	Y	NA
16293_23	ENBRE01_0893	32879	34216	1	618	K00844	hexokinase	Hexokinase_1,Hexokinase_2	PF00349.21,PF03727.16	Y	NA
16293_24	ENBRE01_0894	34573	36975	-1	618		hypothetical protein				NA
15577_1	ENBRE01_0895	20	1696	1	617		hypothetical protein			Y	1	o527-549i
15577_3	ENBRE01_0896	2169	3710	1	617		hypothetical protein			Y	1	o481-503i
15577_4	ENBRE01_0897	4766	5527	1	617		hypothetical protein			Y	1	o230-252i
15577_5	ENBRE01_0898	5811	6215	-1	617		hypothetical protein				NA
15577_6	ENBRE01_0899	6414	6794	-1	617	K08065	nuclear transcription Y subunit beta	CBFD_NFYB_HMF	PF00808.23		NA
15577_7	ENBRE01_0900	7206	8831	-1	617	K09495	T-complex protein 1 subunit gamma	Cpn60_TCP1	PF00118.24		NA
15577_8	ENBRE01_0901	9239	10336	-1	617	K03037	26S proteasome regulatory subunit N7	RPN7,PCI	PF10602.9,PF01399.27		NA
15577_9	ENBRE01_0902	10674	11117	-1	617		hypothetical protein				NA
15577_10	ENBRE01_0903	11671	12612	-1	617	K03246	translation initiation factor 3 subunit I	WD40,ANAPC4_WD40	PF00400.32,PF12894.7		NA
15577_11	ENBRE01_0904	12961	13368	-1	617		hypothetical protein				NA
15577_12	ENBRE01_0905	13558	14049	1	617		hypothetical protein				NA
15577_13	ENBRE01_0906	14771	16108	1	617	K13431	signal recognition particle receptor subunit alpha	SRP54,MeaB,CbiA,AAA_24,AAA_30,AAA	PF00448.22,PF03308.16,PF01656.23,PF13479.6,PF13604.6,PF00004.29		NA
15577_14	ENBRE01_0907	16384	16776	-1	617	K02893	large subunit ribosomal protein L23Ae	Ribosomal_L23	PF00276.20		NA
15577_15	ENBRE01_0908	17357	18247	-1	617		hypothetical protein	Pkinase,Pkinase_Tyr,Kinase-like,Haspin_kinase	PF00069.25,PF07714.17,PF14531.6,PF12330.8		NA
15577_16	ENBRE01_0909	18728	19357	-1	617	K02149	V-type H+-transporting ATPase subunit D	ATP-synt_D	PF01813.17		NA
15577_17	ENBRE01_0910	19659	20711	1	617	K02214	cell division control protein 7	Pkinase,Pkinase_Tyr,Pkinase_fungal,APH	PF00069.25,PF07714.17,PF17667.1,PF01636.23		NA
15577_18	ENBRE01_0911	21164	22696	-1	617		hypothetical protein			Y	11	i5-27o37-59i142-164o179-201i208-230o250-269i282-304o340-362i392-414o419-441i454-472o
15577_19	ENBRE01_0912	23481	24098	-1	617		hypothetical protein			Y	4	i12-34o71-93i106-128o174-196i
15577_20	ENBRE01_0913	24596	25771	1	617	K03063	26S proteasome regulatory subunit T3	AAA,Prot_ATP_ID_OB,AAA_lid_3,AAA_5,AAA_16,AAA_2,DUF815,AAA_22,NTPase_1,AAA_18,RuvB_N	PF00004.29,PF16450.5,PF17862.1,PF07728.14,PF13191.6,PF07724.14,PF05673.13,PF13401.6,PF03266.15,PF13238.6,PF05496.12		NA
15577_21	ENBRE01_0914	26174	28435	-1	617		hypothetical protein				NA
15577_22	ENBRE01_0915	28891	29547	-1	617	K07955	ADP-ribosylation factor-like protein 8	Arf,Ras,Roc,Gtr1_RagA,G-alpha,SRPRB,GTP_EFTU,MMR_HSR1,ATP_bind_1	PF00025.21,PF00071.22,PF08477.13,PF04670.12,PF00503.20,PF09439.10,PF00009.27,PF01926.23,PF03029.17		NA
15577_23	ENBRE01_0916	30133	32223	1	617		hypothetical protein				NA
15577_24	ENBRE01_0917	32551	33513	-1	617	K02180	cell cycle arrest protein BUB3	PQQ_3,BBS2_Mid	PF13570.6,PF14783.6		NA
15577_25	ENBRE01_0918	33731	34606	1	617		hypothetical protein			Y	NA
15577_26	ENBRE01_0919	35018	35782	1	617		hypothetical protein			Y	NA
15950_8	ENBRE01_0920	8076	8360	1	616		hypothetical protein				NA
15950_1	ENBRE01_0921	1	495	1	616		hypothetical protein				NA
15950_2	ENBRE01_0922	725	2833	-1	616		hypothetical protein	ABC_tran	PF00005.27		6	i334-353o368-390i410-432o447-469i525-547o668-690i
15950_4	ENBRE01_0923	4028	4459	1	616	K04082	molecular chaperone HscB	DnaJ	PF00226.31		NA
15950_5	ENBRE01_0924	4648	5670	-1	616	K01623	fructose-bisphosphate aldolase, class I	Glycolytic	PF00274.19		NA
15950_6	ENBRE01_0925	6033	6914	-1	616		hypothetical protein				NA
15950_7	ENBRE01_0926	7144	7767	-1	616		hypothetical protein				NA
15950_9	ENBRE01_0927	8959	9630	1	616		hypothetical protein	ArfGap	PF01412.18		NA
15950_10	ENBRE01_0928	9725	10396	-1	616		hypothetical protein	Cyclin	PF08613.11		NA
15950_11	ENBRE01_0929	10739	11083	-1	616		hypothetical protein				NA
15950_12	ENBRE01_0930	11620	11976	-1	616	K15171	transcription elongation factor SPT4	Spt4	PF06093.13		NA
15950_13	ENBRE01_0931	12579	12938	1	616		hypothetical protein	Homeodomain,Homeobox_KN	PF00046.29,PF05920.11		NA
15950_14	ENBRE01_0932	13553	14974	-1	616	K11142	cytosol aminopeptidase	Peptidase_M17	PF00883.21		NA
15950_16	ENBRE01_0933	15164	15874	-1	616		hypothetical protein	TPR_MLP1_2,DUF1664	PF07926.12,PF07889.12		NA
15950_17	ENBRE01_0934	16101	16409	-1	616		hypothetical protein	Dynein_light	PF01221.18		NA
15950_18	ENBRE01_0935	16846	17976	1	616		hypothetical protein			Y	7	i21-43o130-149i156-178o221-243i272-294o309-331i352-374o
15950_19	ENBRE01_0936	18081	18656	-1	616	K00287	dihydrofolate reductase	DHFR_1	PF00186.19		NA
15950_20	ENBRE01_0937	18862	19191	-1	616		hypothetical protein				NA
15950_21	ENBRE01_0938	19334	20452	-1	616		hypothetical protein	Rhodanese	PF00581.20		1	i49-68o
15950_23	ENBRE01_0939	21201	21761	1	616		hypothetical protein				NA
15950_26	ENBRE01_0940	22699	23349	-1	616		hypothetical protein	Tetraspanin	PF00335.20	Y	4	i12-34o49-71i84-106o153-175i
15950_27	ENBRE01_0941	23582	24538	-1	616		hypothetical protein				3	o127-149i156-173o206-228i
15950_28	ENBRE01_0942	24674	25369	-1	616		hypothetical protein	Ydc2-catalyt	PF09159.10		NA
15950_29	ENBRE01_0943	25727	26419	-1	616		hypothetical protein	PSP1	PF04468.12		NA
15950_31	ENBRE01_0944	27072	27896	-1	616	K03424	TatD DNase family protein	TatD_DNase	PF01026.21		NA
15950_32	ENBRE01_0945	28014	29162	-1	616		hypothetical protein				NA
15950_33	ENBRE01_0946	29574	30032	-1	616		hypothetical protein	Chromo,Chromo_shadow	PF00385.24,PF01393.19		NA
15950_34	ENBRE01_0947	30281	31657	-1	616	K22733	magnesium transporter	Mg_trans_NIPA	PF05653.14	Y	9	o128-150i162-179o189-211i224-246o261-283i311-333o357-379i386-408o418-440i
15950_35	ENBRE01_0948	32194	33516	-1	616		hypothetical protein	Peptidase_M48	PF01435.18		6	i43-65o85-107i128-150o155-174i321-340o350-372i
15950_36	ENBRE01_0949	33892	34725	-1	616		hypothetical protein				NA
15950_37	ENBRE01_0950	35036	35848	-1	616		hypothetical protein	Chs7	PF12271.8		7	o43-65i77-94o116-135i142-164o168-187i200-222o237-256i
15847_11	ENBRE01_0951	11841	12128	-1	615	K02947	small subunit ribosomal protein S10e	S10_plectin	PF03501.15		NA
15847_1	ENBRE01_0952	290	2935	1	615		hypothetical protein	Cnd1,HEAT	PF12717.7,PF02985.22		NA
15847_2	ENBRE01_0953	3563	4627	-1	615		hypothetical protein				NA
15847_3	ENBRE01_0954	4884	5606	-1	615		hypothetical protein	CBF	PF03914.17		NA
15847_4	ENBRE01_0955	5857	6918	-1	615		hypothetical protein				NA
15847_6	ENBRE01_0956	7616	7924	-1	615		hypothetical protein	Rpr2	PF04032.16		NA
15847_7	ENBRE01_0957	8356	8697	-1	615	K03872	elongin-C	Skp1_POZ	PF03931.15		NA
15847_8	ENBRE01_0958	8913	9659	1	615		hypothetical protein				NA
15847_9	ENBRE01_0959	9815	10210	-1	615		hypothetical protein				NA
15847_10	ENBRE01_0960	10524	11117	1	615	K02872	large subunit ribosomal protein L13Ae	Ribosomal_L13	PF00572.18		NA
15847_12	ENBRE01_0961	12944	13927	1	615		hypothetical protein			Y	NA
15847_13	ENBRE01_0962	14133	14534	-1	615		hypothetical protein				NA
15847_14	ENBRE01_0963	14688	16877	1	615		hypothetical protein				NA
15847_15	ENBRE01_0964	17317	21501	1	615	K02999	DNA-directed RNA polymerase I subunit RPA1	RNA_pol_Rpb1_5,RNA_pol_Rpb1_2,RNA_pol_Rpb1_3,RNA_pol_Rpb1_1,RNA_pol_Rpb1_4	PF04998.17,PF00623.20,PF04983.18,PF04997.12,PF05000.17		NA
15847_16	ENBRE01_0965	21846	22739	-1	615		hypothetical protein			Y	NA
15847_17	ENBRE01_0966	23362	23913	-1	615		hypothetical protein				NA
15847_18	ENBRE01_0967	25161	26555	1	615		hypothetical protein	MFS_1_like,Nuc_H_symport,MFS_1	PF12832.7,PF03825.16,PF07690.16		9	i12-29o49-67i79-96o100-122i175-194o221-243i300-322o368-390i410-432o
15847_19	ENBRE01_0968	26723	27550	-1	615	K02684	DNA primase small subunit	DNA_primase_S	PF01896.19		NA
15847_20	ENBRE01_0969	27754	29208	-1	615		hypothetical protein	MSC	PF09402.10		2	i205-227o354-376i
15847_21	ENBRE01_0970	30078	30668	-1	615		hypothetical protein			Y	4	i5-24o58-80i101-123o175-194i
15847_22	ENBRE01_0971	31072	32478	-1	615		hypothetical protein			Y	NA
15847_23	ENBRE01_0972	33034	34230	-1	615		hypothetical protein				NA
15986_1	ENBRE01_0973	1	1077	-1	614	K11650	SWI/SNF-related matrix-associated actin-dependent regulator of chromatin subfamily D	SWIB	PF02201.18		NA
15986_2	ENBRE01_0974	1372	2181	-1	614		hypothetical protein				NA
15986_4	ENBRE01_0975	3632	4690	1	614	K03363	cell division cycle 20, cofactor of APC complex	WD40,ANAPC4_WD40,CPSF_A,eIF2A	PF00400.32,PF12894.7,PF03178.15,PF08662.11		NA
15986_6	ENBRE01_0976	5608	7824	-1	614		hypothetical protein				NA
15986_7	ENBRE01_0977	8284	9261	-1	614		hypothetical protein	RRM_1	PF00076.22		NA
15986_8	ENBRE01_0978	9665	12685	1	614		hypothetical protein				NA
15986_9	ENBRE01_0979	13031	13450	1	614	K02912	large subunit ribosomal protein L32e	Ribosomal_L32e	PF01655.18		NA
15986_11	ENBRE01_0980	14810	15412	-1	614		hypothetical protein				NA
15986_12	ENBRE01_0981	16135	16791	1	614		hypothetical protein				NA
15986_13	ENBRE01_0982	17045	17704	-1	614		hypothetical protein	mRNA_triPase	PF02940.15		NA
15986_14	ENBRE01_0983	18079	18867	-1	614	K14561	U3 small nucleolar ribonucleoprotein protein IMP4	Brix	PF04427.18		NA
15986_15	ENBRE01_0984	19323	23012	1	614		hypothetical protein	HEAT_2	PF13646.6		NA
15986_16	ENBRE01_0985	23436	24593	1	614		hypothetical protein				NA
15986_17	ENBRE01_0986	24880	26463	1	614	K13989	Derlin-2/3	DER1	PF04511.15		4	o15-36i56-78o98-120i140-162o
15986_18	ENBRE01_0987	26474	27118	-1	614	K03137	transcription initiation factor TFIIE subunit beta	TFA2_Winged_2,TFIIE_beta	PF18121.1,PF02186.15		NA
15986_19	ENBRE01_0988	27755	28363	-1	614		hypothetical protein			Y	NA
15986_20	ENBRE01_0989	30235	30897	-1	614		hypothetical protein			Y	NA
15986_22	ENBRE01_0990	33045	33677	-1	614		hypothetical protein			Y	NA
15986_23	ENBRE01_0991	34432	35025	-1	614	K03120	transcription initiation factor TFIID TATA-box-binding protein	TBP,DUF3378	PF00352.21,PF11858.8		NA
15361_1	ENBRE01_0992	46	1041	1	613	K05542	tRNA-dihydrouridine synthase 1	Dus,His_biosynth	PF01207.17,PF00977.21		NA
15361_2	ENBRE01_0993	1340	2014	1	613		hypothetical protein	Fip1	PF05182.13		NA
15361_3	ENBRE01_0994	2500	3534	1	613		hypothetical protein			Y	NA
15361_4	ENBRE01_0995	4282	5319	1	613		hypothetical protein			Y	NA
15361_5	ENBRE01_0996	5733	6350	-1	613	K02877	large subunit ribosomal protein L15e	Ribosomal_L15e	PF00827.17		NA
15361_6	ENBRE01_0997	6596	6919	1	613	K03017	DNA-directed RNA polymerase II subunit RPB9	RNA_POL_M_15KD	PF02150.16		NA
15361_7	ENBRE01_0998	7045	8595	-1	613		hypothetical protein				NA
15361_8	ENBRE01_0999	9389	11299	1	613		hypothetical protein			Y	11	i7-24o34-56i240-257o289-308i315-334o354-376i396-418o444-466i478-500o515-537i550-572o
15361_9	ENBRE01_1000	13907	16807	-1	613		hypothetical protein				NA
15361_10	ENBRE01_1001	17215	18531	1	613		hypothetical protein				NA
15361_11	ENBRE01_1002	18744	19802	1	613	K10685	ubiquitin-like 1-activating enzyme E1 B	ThiF,NAD_binding_7	PF00899.21,PF13241.6		NA
15361_12	ENBRE01_1003	19993	21021	-1	613	K00006	glycerol-3-phosphate dehydrogenase (NAD+)	NAD_Gly3P_dh_N,NAD_Gly3P_dh_C	PF01210.23,PF07479.14		NA
15361_13	ENBRE01_1004	21633	22439	1	613		hypothetical protein			Y	2	o225-247i249-266o
15361_14	ENBRE01_1005	23290	25614	1	613		hypothetical protein				NA
15361_16	ENBRE01_1006	26453	27085	1	613		hypothetical protein				NA
15361_17	ENBRE01_1007	27201	27818	1	613		hypothetical protein				NA
15361_18	ENBRE01_1008	27855	28568	1	613		hypothetical protein				NA
15361_19	ENBRE01_1009	28800	29513	1	613		hypothetical protein				1	i189-211o
15361_20	ENBRE01_1010	29775	30563	-1	613		hypothetical protein			Y	1	o204-226i
15361_21	ENBRE01_1011	31013	34891	1	613	K11592	endoribonuclease Dicer	Ribonuclease_3,Ribonucleas_3_3	PF00636.26,PF14622.6		NA
15927_9	ENBRE01_1012	8703	8981	-1	612	K02920	large subunit ribosomal protein L36e	Ribosomal_L36e	PF01158.18		NA
15927_14	ENBRE01_1013	14400	14627	-1	612		hypothetical protein				NA
15927_21	ENBRE01_1014	22029	22211	1	612		hypothetical protein				NA
15927_1	ENBRE01_1015	1	1149	1	612		hypothetical protein				NA
15927_2	ENBRE01_1016	1457	2134	1	612	K03539	ribonuclease P/MRP protein subunit RPP1	RNase_P_p30	PF01876.16		NA
15927_3	ENBRE01_1017	2364	3965	1	612		hypothetical protein				NA
15927_4	ENBRE01_1018	4338	5309	-1	612		hypothetical protein			Y	9	i5-22o32-49i70-92o107-129i142-159o174-191i204-226o236-253i266-288o
15927_5	ENBRE01_1019	5436	5921	-1	612		hypothetical protein	zf-H2C2_2,zf-C2H2_6,zf-C2H2,zf-C2H2_4	PF13465.6,PF13912.6,PF00096.26,PF13894.6		NA
15927_8	ENBRE01_1020	7431	8312	-1	612		hypothetical protein			Y	1	i7-29o
15927_12	ENBRE01_1021	9662	12526	1	612		hypothetical protein	Peptidase_M16_C,Peptidase_M16	PF05193.21,PF00675.20	Y	NA
15927_13	ENBRE01_1022	12770	14026	-1	612		hypothetical protein				NA
15927_15	ENBRE01_1023	14930	15403	1	612	K02964	small subunit ribosomal protein S18e	Ribosomal_S13	PF00416.22		NA
15927_16	ENBRE01_1024	16169	16783	-1	612	K00857	thymidine kinase	TK	PF00265.18		NA
15927_17	ENBRE01_1025	17376	18323	-1	612	K03124	transcription initiation factor TFIIB	TFIIB,TF_Zn_Ribbon,RB_B,Cyclin_C,Cyclin_N	PF00382.19,PF08271.12,PF01857.20,PF02984.19,PF00134.23		NA
15927_18	ENBRE01_1026	19003	19509	1	612	K02885	large subunit ribosomal protein L19e	Ribosomal_L19e	PF01280.20		NA
15927_19	ENBRE01_1027	19868	20326	-1	612		hypothetical protein				NA
15927_20	ENBRE01_1028	20519	21604	-1	612	K11108	RNA 3'-terminal phosphate cyclase-like protein	RTC,RTC_insert	PF01137.21,PF05189.13		NA
15927_22	ENBRE01_1029	22741	23385	1	612		hypothetical protein	zf-C3HC4_3,zf-C3HC4_2,zf-C3HC4_4,zf-RING_2,zf-RING_UBOX,zf-C3HC4,Prok-RING_4,zf-RING_5,zf-rbx1	PF13920.6,PF13923.6,PF15227.6,PF13639.6,PF13445.6,PF00097.25,PF14447.6,PF14634.6,PF12678.7		NA
15927_23	ENBRE01_1030	23722	24987	1	612		hypothetical protein				NA
15927_25	ENBRE01_1031	25829	27409	1	612	K09497	T-complex protein 1 subunit epsilon	Cpn60_TCP1	PF00118.24		NA
15927_26	ENBRE01_1032	28218	29795	1	612		hypothetical protein	Nrap_D4	PF17405.2		NA
15927_27	ENBRE01_1033	29916	31769	-1	612		hypothetical protein				NA
15927_28	ENBRE01_1034	32814	33668	-1	612	K02932	large subunit ribosomal protein L5e	Ribosomal_L5e,Ribosomal_L18_c	PF17144.4,PF14204.6		NA
15908_13	ENBRE01_1035	18412	18690	1	611		hypothetical protein				NA
15908_24	ENBRE01_1036	31710	31874	-1	611		hypothetical protein				NA
15908_1	ENBRE01_1037	937	1419	1	611	K07942	ADP-ribosylation factor-like protein 1	Arf,Roc,G-alpha	PF00025.21,PF08477.13,PF00503.20		NA
15908_2	ENBRE01_1038	1919	2365	1	611		hypothetical protein				NA
15908_3	ENBRE01_1039	3489	4460	1	611		hypothetical protein	Diphthamide_syn	PF01866.17		NA
15908_4	ENBRE01_1040	4702	5259	-1	611		hypothetical protein	DnaJ	PF00226.31	Y	1	o110-132i
15908_5	ENBRE01_1041	6244	6747	1	611		hypothetical protein	HMG_box_2,HMG_box,Protamine_like	PF09011.10,PF00505.19,PF06382.11		NA
15908_6	ENBRE01_1042	7080	7847	-1	611		hypothetical protein				NA
15908_7	ENBRE01_1043	8292	9662	-1	611	K14808	ATP-dependent RNA helicase DDX54/DBP10	DEAD,Helicase_C,ResIII	PF00270.29,PF00271.31,PF04851.15		NA
15908_8	ENBRE01_1044	10278	12581	-1	611		hypothetical protein				NA
15908_9	ENBRE01_1045	13225	13740	1	611		hypothetical protein				3	i85-102o112-131i138-157o
15908_10	ENBRE01_1046	13955	14482	1	611		hypothetical protein				4	i60-79o89-106i113-135o139-161i
15908_11	ENBRE01_1047	14970	15506	1	611		hypothetical protein				4	o62-84i91-108o113-135i147-169o
15908_12	ENBRE01_1048	15992	18013	-1	611		hypothetical protein	TPR_2,TPR_1,TPR_7,TPR_12	PF07719.17,PF00515.28,PF13176.6,PF13424.6		NA
15908_14	ENBRE01_1049	18838	19905	-1	611		hypothetical protein				NA
15908_15	ENBRE01_1050	20223	21893	-1	611		hypothetical protein	MFS_1_like,MFS_1,Nuc_H_symport	PF12832.7,PF07690.16,PF03825.16		1	i80-99o119-141i180-199o209-228i319-341o373-391i398-420o425-447i468-490o503-525i
15908_16	ENBRE01_1051	22632	23474	1	611		hypothetical protein	4HBT_3	PF13622.6		NA
15908_17	ENBRE01_1052	23901	24989	1	611	K00972	UDP-N-acetylglucosamine/UDP-N-acetylgalactosamine diphosphorylase	UDPGP,NTP_transf_3	PF01704.18,PF12804.7		NA
15908_18	ENBRE01_1053	25188	25739	-1	611		hypothetical protein	Cast,Exonuc_VII_L	PF10174.9,PF02601.15		NA
15908_19	ENBRE01_1054	26066	26551	1	611		hypothetical protein	UPF0086	PF01868.16		NA
15908_20	ENBRE01_1055	27074	27559	1	611		hypothetical protein	PRA1	PF03208.19		3	i58-90o105-124i131-153o
15908_21	ENBRE01_1056	27781	28125	1	611	K03126	transcription initiation factor TFIID subunit 12	TFIID_20kDa	PF03847.13		NA
15908_22	ENBRE01_1057	28347	30422	-1	611	K14007	protein transport protein SEC24	Sec23_helical,zf-Sec23_Sec24,Exo70	PF04815.15,PF04810.15,PF03081.15		NA
15908_23	ENBRE01_1058	30923	31699	-1	611	K02202	cyclin-dependent kinase 7	Pkinase,Pkinase_Tyr,Kinase-like	PF00069.25,PF07714.17,PF14531.6		NA
15908_25	ENBRE01_1059	32310	32639	1	611	K02908	large subunit ribosomal protein L30e	Ribosomal_L7Ae	PF01248.26		NA
15908_26	ENBRE01_1060	32850	33611	1	611		hypothetical protein	PPV_E1_N	PF00524.18		NA
15523_2	ENBRE01_1061	130	2415	-1	610	K02542	DNA replication licensing factor MCM6	MCM,MCM_OB,MCM_lid,Mg_chelatase,AAA_5,AAA_3,Sigma54_activat,MCM6_C	PF00493.23,PF17207.3,PF17855.1,PF01078.21,PF07728.14,PF07726.11,PF00158.26,PF18263.1		NA
15523_5	ENBRE01_1062	4183	5829	1	610		hypothetical protein			Y	11	i12-31o35-57i143-165o185-202i209-231o246-268i285-304o344-366i435-457o467-489i501-523o
15523_6	ENBRE01_1063	7267	8949	1	610		hypothetical protein			Y	11	i7-29o35-57i139-161o184-201i213-235o245-267i279-301o349-371i447-469o474-493i514-536o
15523_7	ENBRE01_1064	9207	10592	1	610		hypothetical protein				7	i35-57o80-102i123-145o160-177i184-201o320-339i346-368o
15523_8	ENBRE01_1065	10766	11383	-1	610		hypothetical protein				NA
15523_9	ENBRE01_1066	12246	13838	-1	610	K06943	nucleolar GTP-binding protein	NOG1_N,NOG1,MMR_HSR1,FeoB_N,NOGCT	PF17835.1,PF06858.14,PF01926.23,PF02421.18,PF08155.11		NA
15523_10	ENBRE01_1067	13889	14620	1	610	K14847	ribosome production factor 2				NA
15523_11	ENBRE01_1068	15832	16332	1	610		hypothetical protein			Y	NA
15523_13	ENBRE01_1069	17094	17930	1	610	K11518	mitochondrial import receptor subunit TOM40	Porin_3	PF01459.22		NA
15523_14	ENBRE01_1070	18380	21175	-1	610	K02320	DNA polymerase alpha subunit A	DNA_pol_B	PF00136.21		NA
15523_15	ENBRE01_1071	22093	23028	1	610		hypothetical protein				NA
15523_16	ENBRE01_1072	23194	23598	1	610		hypothetical protein				NA
15523_17	ENBRE01_1073	23904	24782	1	610		hypothetical protein			Y	NA
15523_18	ENBRE01_1074	24984	25895	1	610		hypothetical protein			Y	NA
15523_19	ENBRE01_1075	26218	27282	-1	610		hypothetical protein	HUN	PF08729.10		NA
15523_20	ENBRE01_1076	27769	29235	1	610		hypothetical protein	eIF2A	PF08662.11		NA
15523_21	ENBRE01_1077	29769	31220	1	610		hypothetical protein	POT1PC	PF16686.5		NA
15523_22	ENBRE01_1078	31560	32045	-1	610	K11341	YEATS domain-containing protein 4	YEATS	PF03366.16		NA
15523_23	ENBRE01_1079	32431	33102	1	610	K04802	proliferating cell nuclear antigen	PCNA_N,PCNA_C,Rad9	PF00705.18,PF02747.15,PF04139.13		NA
16221_1	ENBRE01_1080	24	2195	-1	609		hypothetical protein	HSP70,MreB_Mbl	PF00012.20,PF06723.13	Y	NA
16221_2	ENBRE01_1081	3563	4117	1	609		hypothetical protein				NA
16221_3	ENBRE01_1082	4766	5647	-1	609		hypothetical protein				NA
16221_4	ENBRE01_1083	6031	8547	-1	609		hypothetical protein			Y	NA
16221_5	ENBRE01_1084	9043	11019	1	609	K15728	phosphatidate phosphatase LPIN	LNS2,Lipin_N	PF08235.13,PF04571.14		NA
16221_6	ENBRE01_1085	11552	12388	1	609		hypothetical protein			Y	NA
16221_7	ENBRE01_1086	12778	13752	-1	609		hypothetical protein	MICSWaP	PF17018.5	Y	NA
16221_9	ENBRE01_1087	14303	14920	1	609		hypothetical protein	Ran_BP1	PF00638.18		NA
16221_10	ENBRE01_1088	15597	16214	-1	609	K02735	20S proteasome subunit beta 3	Proteasome	PF00227.26		NA
16221_11	ENBRE01_1089	16401	17156	-1	609		hypothetical protein	8TM_micro	PF17028.5	Y	4	i70-92o146-168i181-203o213-230i
16221_13	ENBRE01_1090	18942	19928	-1	609		hypothetical protein			Y	1	o4-26i
16221_14	ENBRE01_1091	20357	21925	-1	609		hypothetical protein	XPG_I	PF00867.18		NA
16221_15	ENBRE01_1092	22692	23414	1	609	K12613	mRNA-decapping enzyme subunit 2	NUDIX,DCP2	PF00293.28,PF05026.13		NA
16221_16	ENBRE01_1093	23553	24473	-1	609		hypothetical protein	DnaJ	PF00226.31		7	o92-111i118-140o155-172i179-201o216-238i245-267o277-299i
16221_17	ENBRE01_1094	25361	26020	1	609		hypothetical protein				NA
16221_18	ENBRE01_1095	26347	26913	1	609		hypothetical protein	GSHPx	PF00255.19		NA
16221_19	ENBRE01_1096	27054	27767	-1	609	K01783	ribulose-phosphate 3-epimerase	Ribul_P_3_epim	PF00834.19		NA
16221_20	ENBRE01_1097	28104	28523	-1	609		hypothetical protein	Myb_DNA-binding,Myb_DNA-bind_6	PF00249.31,PF13921.6		NA
16221_21	ENBRE01_1098	28717	29316	1	609		hypothetical protein			Y	NA
16221_22	ENBRE01_1099	29523	31133	-1	609		hypothetical protein	Sec1	PF00995.23		NA
16221_23	ENBRE01_1100	32268	32615	1	609	K03123	transcription initiation factor TFIIA small subunit	TFIIA_gamma_C,TFIIA_gamma_N	PF02751.14,PF02268.16		NA
16243_1	ENBRE01_1101	103	1242	-1	608	K19788	obg-like ATPase 1	YchF-GTPase_C,MMR_HSR1,FeoB_N	PF06071.13,PF01926.23,PF02421.18		NA
16243_2	ENBRE01_1102	1989	2705	1	608	K03139	transcription initiation factor TFIIF subunit beta	TFIIF_beta,TFIIF_beta_N	PF02270.15,PF17683.1		NA
16243_3	ENBRE01_1103	3099	3455	-1	608		hypothetical protein				NA
16243_4	ENBRE01_1104	3771	7463	1	608		hypothetical protein	WD40,ANAPC4_WD40	PF00400.32,PF12894.7		NA
16243_5	ENBRE01_1105	7989	10490	1	608		hypothetical protein	Peptidase_C50	PF03568.17		NA
16243_6	ENBRE01_1106	11033	12697	1	608	K07739	elongator complex protein 3	Radical_SAM_C,Radical_SAM,Acetyltransf_1	PF16199.5,PF04055.21,PF00583.25		NA
16243_7	ENBRE01_1107	13150	14190	-1	608		hypothetical protein				NA
16243_8	ENBRE01_1108	14889	16394	-1	608	K12823	ATP-dependent RNA helicase DDX5/DBP2	DEAD,Helicase_C,ResIII	PF00270.29,PF00271.31,PF04851.15		NA
16243_9	ENBRE01_1109	16894	17646	-1	608		hypothetical protein				NA
16243_10	ENBRE01_1110	18399	19454	1	608	K24029	prolyl 3-hydroxylase /prolyl 3,4-dihydroxylase	2OG-FeII_Oxy_4,2OG-FeII_Oxy_3	PF13661.6,PF13640.6		NA
16243_11	ENBRE01_1111	19953	20390	1	608	K02953	small subunit ribosomal protein S13e	Ribosomal_S13_N,Ribosomal_S15	PF08069.12,PF00312.22		NA
16243_12	ENBRE01_1112	20640	22199	-1	608	K04348	serine/threonine-protein phosphatase 2B catalytic subunit	Metallophos	PF00149.28		NA
16243_13	ENBRE01_1113	22448	22768	1	608		hypothetical protein				NA
16243_15	ENBRE01_1114	23027	23326	1	608		hypothetical protein				NA
16243_16	ENBRE01_1115	24038	24931	1	608		hypothetical protein			Y	NA
16243_18	ENBRE01_1116	25768	27936	1	608	K17302	coatomer subunit beta'	Coatomer_WDAD,WD40,TPR_1	PF04053.14,PF00400.32,PF00515.28		NA
16243_19	ENBRE01_1117	28176	28685	1	608		hypothetical protein	GLTSCR1	PF15249.6		NA
16243_21	ENBRE01_1118	29209	31050	1	608		hypothetical protein				NA
16243_22	ENBRE01_1119	31282	32223	-1	608	K14699	ATP-binding cassette, subfamily B, bacterial IrtB/YbtQ	ABC_tran,SMC_N,AAA_21	PF00005.27,PF02463.19,PF13304.6	Y	NA
16060_2	ENBRE01_1120	2867	3847	1	607		hypothetical protein			Y	NA
16060_4	ENBRE01_1121	3965	4708	1	607		hypothetical protein				NA
16060_5	ENBRE01_1122	4665	5105	1	607		hypothetical protein				NA
16060_6	ENBRE01_1123	5193	7601	-1	607		hypothetical protein			Y	NA
16060_7	ENBRE01_1124	8114	10783	-1	607		hypothetical protein			Y	NA
16060_8	ENBRE01_1125	11761	14301	1	607		hypothetical protein				NA
16060_11	ENBRE01_1126	15769	17262	-1	607		hypothetical protein			Y	NA
16060_12	ENBRE01_1127	17609	18502	-1	607		hypothetical protein	Homeodomain	PF00046.29		NA
16060_13	ENBRE01_1128	21226	22626	-1	607	K22503	aspartyl-tRNA synthetase	tRNA-synt_2	PF00152.20		NA
16060_14	ENBRE01_1129	23079	23705	1	607		hypothetical protein	DUF5092	PF17010.5		1	o169-191i
16060_16	ENBRE01_1130	24097	25620	-1	607		hypothetical protein				NA
16060_17	ENBRE01_1131	26229	29273	-1	607		hypothetical protein				NA
16060_18	ENBRE01_1132	29975	30652	1	607		hypothetical protein				1	o205-224i
16060_19	ENBRE01_1133	30805	31155	1	607		hypothetical protein				1	o93-115i
16184_1	ENBRE01_1134	3	107	-1	606		hypothetical protein				NA
16184_3	ENBRE01_1135	2002	2268	-1	606	K02922	large subunit ribosomal protein L37e	Ribosomal_L37e	PF01907.19		NA
16184_13	ENBRE01_1136	20549	20824	-1	606	K03358	anaphase-promoting complex subunit 11	zf-ANAPC11,zf-rbx1,zf-RING_2,zf-C3HC4_2,zf-RING_UBOX,zf-RING_5,zf-C3HC4	PF12861.7,PF12678.7,PF13639.6,PF13923.6,PF13445.6,PF14634.6,PF00097.25		NA
16184_2	ENBRE01_1137	501	1379	-1	606		hypothetical protein				1	i20-42o
16184_4	ENBRE01_1138	2766	8327	-1	606		hypothetical protein	Dopey_N	PF04118.14		NA
16184_5	ENBRE01_1139	9124	10359	1	606		hypothetical protein			Y	NA
16184_6	ENBRE01_1140	10509	12035	1	606		hypothetical protein				NA
16184_7	ENBRE01_1141	12766	14835	1	606		hypothetical protein				NA
16184_8	ENBRE01_1142	15059	15532	1	606		hypothetical protein				2	i68-85o105-127i
16184_9	ENBRE01_1143	16761	17324	1	606		hypothetical protein				NA
16184_10	ENBRE01_1144	18000	18731	1	606		hypothetical protein				NA
16184_11	ENBRE01_1145	19137	19508	1	606	K02927	ubiquitin-large subunit ribosomal protein L40e	Ribosomal_L40e	PF01020.17		NA
16184_14	ENBRE01_1146	21183	21707	1	606	K02880	large subunit ribosomal protein L17e	Ribosomal_L22	PF00237.19		NA
16184_15	ENBRE01_1147	22134	22949	1	606	K02732	20S proteasome subunit beta 6	Proteasome	PF00227.26		NA
16184_16	ENBRE01_1148	23339	23644	-1	606		hypothetical protein			Y	NA
16184_17	ENBRE01_1149	24238	25146	1	606		hypothetical protein			Y	1	o15-37i
16184_18	ENBRE01_1150	25545	25997	-1	606		hypothetical protein	ATP-synt_C	PF00137.21	Y	3	i7-29o49-71i124-146o
16184_19	ENBRE01_1151	26520	28130	-1	606	K14857	AdoMet-dependent rRNA methyltransferase SPB1	FtsJ,DUF3381,Spb1_C	PF01728.19,PF11861.8,PF07780.12		NA
16184_20	ENBRE01_1152	28982	30535	1	606		hypothetical protein	ABC_tran	PF00005.27	Y	3	i69-91o132-151i158-180o
16295_8	ENBRE01_1153	6304	6537	-1	605		hypothetical protein				NA
16295_9	ENBRE01_1154	6987	7283	-1	605		hypothetical protein				NA
16295_1	ENBRE01_1155	2	370	1	605		hypothetical protein				NA
16295_2	ENBRE01_1156	1057	1383	1	605		hypothetical protein	rve	PF00665.26		NA
16295_5	ENBRE01_1157	3652	4098	1	605		hypothetical protein				NA
16295_6	ENBRE01_1158	4326	4784	1	605		hypothetical protein				NA
16295_7	ENBRE01_1159	5701	6210	-1	605		hypothetical protein	DDE_Tnp_IS1595	PF12762.7		NA
16295_11	ENBRE01_1160	9712	10815	-1	605	K16487	spindle assembly abnormal protein 6	SAS-6_N	PF16531.5		NA
16295_12	ENBRE01_1161	11262	13145	1	605		hypothetical protein	MS_channel	PF00924.18		5	i50-72o87-109i130-152o172-190i400-422o
16295_13	ENBRE01_1162	13319	15058	-1	605	K16570	gamma-tubulin complex component 3	GCP_C_terminal,GCP_N_terminal	PF04130.13,PF17681.1		NA
16295_14	ENBRE01_1163	15475	17652	1	605		hypothetical protein			Y	NA
16295_16	ENBRE01_1164	18782	20965	1	605		hypothetical protein				NA
16295_17	ENBRE01_1165	21160	21936	1	605		hypothetical protein				NA
16295_18	ENBRE01_1166	22361	25411	-1	605	K06674	structural maintenance of chromosome 2	SMC_N,SMC_hinge,AAA_21,AAA_29,AAA_23,AAA_15	PF02463.19,PF06470.13,PF13304.6,PF13555.6,PF13476.6,PF13175.6		NA
16295_19	ENBRE01_1167	25956	27479	1	605		hypothetical protein			Y	NA
16295_20	ENBRE01_1168	28110	29450	1	605		hypothetical protein				NA
16295_21	ENBRE01_1169	29473	30033	1	605		hypothetical protein				NA
16141_4	ENBRE01_1170	5884	6144	-1	604		hypothetical protein				NA
16141_16	ENBRE01_1171	25064	25333	-1	604		hypothetical protein	Glutaredoxin,GST_N_3	PF00462.24,PF13417.6		NA
16141_2	ENBRE01_1172	1781	3463	1	604		hypothetical protein				NA
16141_3	ENBRE01_1173	3945	5588	1	604		hypothetical protein			Y	NA
16141_6	ENBRE01_1174	7434	7913	1	604		hypothetical protein				NA
16141_7	ENBRE01_1175	8453	9121	1	604		hypothetical protein				NA
16141_8	ENBRE01_1176	9798	10442	1	604		hypothetical protein				NA
16141_9	ENBRE01_1177	10708	11742	-1	604		hypothetical protein			Y	NA
16141_10	ENBRE01_1178	12682	13017	-1	604		hypothetical protein			Y	NA
16141_11	ENBRE01_1179	13334	14104	-1	604		hypothetical protein			Y	NA
16141_12	ENBRE01_1180	14300	16468	-1	604	K02210	DNA replication licensing factor MCM7	MCM,MCM_OB,MCM_lid,MCM_N,Mg_chelatase,AAA_5	PF00493.23,PF17207.3,PF17855.1,PF14551.6,PF01078.21,PF07728.14		NA
16141_13	ENBRE01_1181	16871	17380	-1	604		hypothetical protein	EFP_N	PF08207.12		NA
16141_14	ENBRE01_1182	18717	22154	-1	604		hypothetical protein	HC2,Peptidase_M16_C	PF07382.11,PF05193.21	Y	NA
16141_15	ENBRE01_1183	22743	24944	1	604		hypothetical protein			Y	NA
16141_17	ENBRE01_1184	26378	27601	1	604		hypothetical protein			Y	1	i7-24o
16141_19	ENBRE01_1185	28901	29947	1	604		hypothetical protein	RVT_1	PF00078.27		NA
15949_1	ENBRE01_1186	911	3526	1	603		hypothetical protein			Y	1	i5-24o
15949_3	ENBRE01_1187	4808	6112	1	603		hypothetical protein			Y	NA
15949_4	ENBRE01_1188	6448	6759	1	603	K02976	small subunit ribosomal protein S26e	Ribosomal_S26e	PF01283.19		NA
15949_5	ENBRE01_1189	7267	8274	1	603		hypothetical protein	Septin	PF00735.18		NA
15949_6	ENBRE01_1190	8670	9326	1	603	K04683	transcription factor Dp-1	E2F_TDP,DP	PF02319.20,PF08781.10		NA
15949_7	ENBRE01_1191	9819	11048	1	603		hypothetical protein			Y	NA
15949_8	ENBRE01_1192	12264	13043	-1	603		hypothetical protein	PTP2	PF17022.5	Y	NA
15949_9	ENBRE01_1193	13621	15309	-1	603		hypothetical protein	Beta_lactamase3	PF17030.5		NA
15949_10	ENBRE01_1194	15818	17410	1	603		hypothetical protein				NA
15949_11	ENBRE01_1195	17777	19708	-1	603		hypothetical protein	Sec3_C	PF09763.9		NA
15949_12	ENBRE01_1196	20075	21679	1	603		hypothetical protein	TPR_19,TPR_14,TPR_2,ANAPC3	PF14559.6,PF13428.6,PF07719.17,PF12895.7	Y	1	i5-27o
15949_13	ENBRE01_1197	22236	23159	1	603	K12897	transformer-2 protein	RRM_1	PF00076.22		NA
15949_14	ENBRE01_1198	24445	24846	1	603		hypothetical protein				NA
15949_15	ENBRE01_1199	24930	26906	1	603		hypothetical protein				NA
15949_16	ENBRE01_1200	27721	29148	1	603		hypothetical protein				NA
16197_9	ENBRE01_1201	8212	8505	1	602		hypothetical protein				NA
16197_1	ENBRE01_1202	533	1312	1	602		hypothetical protein			Y	NA
16197_2	ENBRE01_1203	1547	1849	1	602	K09131	uncharacterized protein	DUF167	PF02594.16		NA
16197_3	ENBRE01_1204	2223	3707	1	602	K21797	phosphatidylinositol 4-phosphatase	Syja_N	PF02383.18		2	o450-468i475-493o
16197_4	ENBRE01_1205	4116	4700	1	602	K02883	large subunit ribosomal protein L18e	Ribosomal_L18	PF17135.4		NA
16197_5	ENBRE01_1206	4945	5271	1	602		hypothetical protein	DnaJ,zf-CSL	PF00226.31,PF05207.13		NA
16197_6	ENBRE01_1207	5496	5960	1	602		hypothetical protein			Y	1	o122-139i
16197_7	ENBRE01_1208	6207	6557	-1	602		hypothetical protein	CBFB_NFYA	PF02045.15		NA
16197_8	ENBRE01_1209	6942	7937	-1	602	K03364	cell division cycle 20-like protein 1, cofactor of APC complex	WD40,ANAPC4_WD40	PF00400.32,PF12894.7		NA
16197_10	ENBRE01_1210	8786	11332	-1	602		hypothetical protein				NA
16197_13	ENBRE01_1211	12085	14676	-1	602		hypothetical protein				NA
16197_14	ENBRE01_1212	15274	19944	-1	602	K15192	TATA-binding protein-associated factor	SNF2_N,Helicase_C	PF00176.23,PF00271.31		NA
16197_15	ENBRE01_1213	20323	20658	-1	602		hypothetical protein				NA
16197_16	ENBRE01_1214	21138	22124	-1	602	K15698	RING finger protein 121/175	zf-RING_2,zf-RING_11,zf-rbx1	PF13639.6,PF17123.5,PF12678.7		5	o70-92i99-118o122-144i165-184o307-324i
16197_17	ENBRE01_1215	22438	24777	1	602		hypothetical protein				NA
16197_18	ENBRE01_1216	25052	25567	-1	602		hypothetical protein				NA
16197_19	ENBRE01_1217	26017	27291	1	602		hypothetical protein				NA
16235_2	ENBRE01_1218	1398	1637	-1	601		hypothetical protein	Rpr2	PF04032.16		NA
16235_18	ENBRE01_1219	25970	26245	-1	601		hypothetical protein	Scm3	PF10384.9		NA
16235_1	ENBRE01_1220	90	1280	1	601		hypothetical protein	Pkinase,Pkinase_Tyr	PF00069.25,PF07714.17		1	i35-53o
16235_3	ENBRE01_1221	2083	2556	1	601	K02955	small subunit ribosomal protein S14e	Ribosomal_S11	PF00411.19		NA
16235_4	ENBRE01_1222	3049	4308	1	601		hypothetical protein			Y	5	i2-24o67-89i149-171o186-208i288-310o
16235_5	ENBRE01_1223	5221	6456	1	601		hypothetical protein			Y	4	o66-88i154-171o186-208i280-302o
16235_6	ENBRE01_1224	6874	8334	-1	601	K11836	ubiquitin carboxyl-terminal hydrolase 5/13	UCH,zf-UBP	PF00443.29,PF02148.19		NA
16235_8	ENBRE01_1225	8776	10101	-1	601		hypothetical protein			Y	6	i32-54o123-145i152-169o179-201i316-338o353-375i
16235_9	ENBRE01_1226	10546	11334	1	601	K10743	ribonuclease H2 subunit A	RNase_HII	PF01351.18		NA
16235_10	ENBRE01_1227	11474	14212	1	601	K00850	6-phosphofructokinase 1	PFK	PF00365.20	Y	NA
16235_11	ENBRE01_1228	15076	16692	1	601		hypothetical protein				NA
16235_12	ENBRE01_1229	17164	18300	1	601		hypothetical protein			Y	NA
16235_13	ENBRE01_1230	18883	21771	1	601	K12585	exosome complex exonuclease DIS3/RRP44	RNB,OB_Dis3,CSD2	PF00773.19,PF17849.1,PF17876.1		NA
16235_15	ENBRE01_1231	22490	23704	1	601		hypothetical protein				NA
16235_16	ENBRE01_1232	23966	24889	1	601		hypothetical protein				NA
16235_17	ENBRE01_1233	25208	25597	-1	601		hypothetical protein				NA
16235_19	ENBRE01_1234	26618	27565	1	601	K13044	heterogeneous nuclear ribonucleoprotein A/B/D	RRM_1,Nup35_RRM_2	PF00076.22,PF14605.6		NA
16235_20	ENBRE01_1235	28357	28671	1	601	K02915	large subunit ribosomal protein L34e	Ribosomal_L34e	PF01199.18		NA
11228_1	ENBRE01_1236	161	772	-1	600		hypothetical protein				NA
11228_2	ENBRE01_1237	1386	3644	-1	600	K17267	coatomer subunit gamma	Adaptin_N,HEAT_2	PF01602.20,PF13646.6		NA
11228_3	ENBRE01_1238	3984	5915	1	600	K14403	cleavage and polyadenylation specificity factor subunit 3	Beta-Casp,Lactamase_B_6,RMMBL,Lactamase_B,Lactamase_B_2,CPSF73-100_C,Beta_lactamase3	PF10996.8,PF16661.5,PF07521.12,PF00753.27,PF12706.7,PF11718.8,PF17030.5		NA
11228_4	ENBRE01_1239	6849	8264	1	600	K11498	centromeric protein E	Kinesin,Microtub_bd	PF00225.23,PF16796.5		NA
11228_5	ENBRE01_1240	9107	9607	-1	600	K20217	ubiquitin-conjugating enzyme E2 E	UQ_con,Prok-E2_B	PF00179.26,PF14461.6		NA
11228_6	ENBRE01_1241	10859	11296	-1	600	K02900	large subunit ribosomal protein L27Ae	Ribosomal_L27A	PF00828.19		NA
11228_7	ENBRE01_1242	12120	14351	1	600		hypothetical protein	Helicase_C,HA2,DEAD	PF00271.31,PF04408.23,PF00270.29		NA
11228_8	ENBRE01_1243	14684	15121	-1	600		hypothetical protein				NA
11228_9	ENBRE01_1244	15524	16072	-1	600	K03259	translation initiation factor 4E	IF4E	PF01652.18		NA
11228_10	ENBRE01_1245	17357	19678	-1	600		hypothetical protein				NA
11228_11	ENBRE01_1246	21131	22834	-1	600	K24821	ATP-binding cassette, subfamily B, heavy metal transporter	ABC_tran,SMC_N,AAA_21	PF00005.27,PF02463.19,PF13304.6	Y	5	i20-42o64-86i132-154o159-178i238-260o
11228_12	ENBRE01_1247	23110	24870	1	600	K07466	replication factor A1	Rep_fac-A_C,REPA_OB_2,Rep-A_N,tRNA_anti-codon	PF08646.10,PF16900.5,PF04057.12,PF01336.25		NA
11228_14	ENBRE01_1248	25784	26767	1	600	K04456	RAC serine/threonine-protein kinase	Pkinase,Pkinase_Tyr	PF00069.25,PF07714.17		NA
11228_15	ENBRE01_1249	27167	28174	-1	600	K03660	N-glycosylase/DNA lyase	OGG_N,HhH-GPD	PF07934.12,PF00730.25		NA
15639_19	ENBRE01_1250	25717	25989	-1	599		hypothetical protein	Integrase_H2C2	PF17921.1		NA
15639_1	ENBRE01_1251	2	361	-1	599		hypothetical protein	Integrase_H2C2	PF17921.1		NA
15639_2	ENBRE01_1252	739	2787	1	599		hypothetical protein	HSP70	PF00012.20		NA
15639_3	ENBRE01_1253	3417	5012	1	599	K15042	importin subunit alpha-6/7	Arm,RICTOR_V,HEAT_EZ,IBB,Arm_3,HEAT_2	PF00514.23,PF14668.6,PF13513.6,PF01749.20,PF16186.5,PF13646.6		NA
15639_4	ENBRE01_1254	5467	5976	1	599		hypothetical protein	Sec20	PF03908.13		1	i143-160o
15639_5	ENBRE01_1255	6331	6732	1	599		hypothetical protein			Y	NA
15639_7	ENBRE01_1256	7300	7953	1	599		hypothetical protein				1	o175-197i
15639_8	ENBRE01_1257	8283	8693	1	599		hypothetical protein	EF-hand_6,EF-hand_7	PF13405.6,PF13499.6		NA
15639_9	ENBRE01_1258	9034	9939	-1	599	K04382	serine/threonine-protein phosphatase 2A catalytic subunit	Metallophos	PF00149.28		NA
15639_10	ENBRE01_1259	10142	10828	-1	599		hypothetical protein	Spindle_Spc25	PF08234.12		NA
15639_11	ENBRE01_1260	11264	12523	-1	599	K03267	peptide chain release factor subunit 3	GTP_EFTU,GTP_EFTU_D3,MMR_HSR1	PF00009.27,PF03143.17,PF01926.23		NA
15639_12	ENBRE01_1261	12798	14369	-1	599		hypothetical protein	TPR_14,TPR_8,TPR_17	PF13428.6,PF13181.6,PF13431.6		NA
15639_13	ENBRE01_1262	14858	15352	1	599		hypothetical protein	DUF866	PF05907.13		NA
15639_14	ENBRE01_1263	15690	16574	-1	599		hypothetical protein			Y	1	o247-269i
15639_16	ENBRE01_1264	18140	20239	-1	599		hypothetical protein			Y	NA
15639_17	ENBRE01_1265	20700	22799	-1	599		hypothetical protein			Y	NA
15639_18	ENBRE01_1266	22901	25129	1	599		hypothetical protein			Y	2	o10-29i41-60o
16272_1	ENBRE01_1267	1	669	1	598		hypothetical protein				NA
16272_2	ENBRE01_1268	1963	3528	1	598		hypothetical protein			Y	NA
16272_3	ENBRE01_1269	4531	5907	1	598		hypothetical protein			Y	NA
16272_5	ENBRE01_1270	6988	8226	1	598		hypothetical protein				NA
16272_6	ENBRE01_1271	8522	9700	-1	598		hypothetical protein	WD40,WD40_like,ANAPC4_WD40,BBS2_Mid	PF00400.32,PF17005.5,PF12894.7,PF14783.6		NA
16272_7	ENBRE01_1272	10143	12632	-1	598		hypothetical protein	SPT16,FACT-Spt16_Nlob,Rtt106,CDC45	PF08644.11,PF14826.6,PF08512.12,PF02724.14		NA
16272_9	ENBRE01_1273	13428	15254	1	598		hypothetical protein	ABC_tran,ABC2_membrane,ABC2_membrane_3,AAA_21,RsgA_GTPase,AAA_22,SMC_N,AAA_16,AAA_29,AAA_23	PF00005.27,PF01061.24,PF12698.7,PF13304.6,PF03193.16,PF13401.6,PF02463.19,PF13191.6,PF13555.6,PF13476.6		7	o351-373i380-402o436-458i465-487o491-513i526-548o568-590i
16272_10	ENBRE01_1274	15814	18504	1	598		hypothetical protein				NA
16272_11	ENBRE01_1275	18781	19173	1	598		hypothetical protein				NA
16272_12	ENBRE01_1276	20025	21254	1	598		hypothetical protein			Y	NA
16272_13	ENBRE01_1277	22253	24805	-1	598		hypothetical protein				NA
16272_14	ENBRE01_1278	25989	28028	-1	598		hypothetical protein				NA
15500_17	ENBRE01_1279	21473	21727	-1	597		hypothetical protein				NA
15500_6	ENBRE01_1280	7534	7704	-1	597		hypothetical protein	Sgf11,RNF220	PF08209.11,PF15926.5		NA
15500_2	ENBRE01_1281	926	1627	1	597		hypothetical protein				NA
15500_3	ENBRE01_1282	2419	3663	1	597	K00995	CDP-diacylglycerol---glycerol-3-phosphate 3-phosphatidyltransferase	PLDc_2,PLDc	PF13091.6,PF00614.22		NA
15500_4	ENBRE01_1283	4092	5093	-1	597	K04482	DNA repair protein RAD51	Rad51,RecA,ATPase,HHH_5,AAA_25	PF08423.11,PF00154.21,PF06745.13,PF14520.6,PF13481.6		NA
15500_5	ENBRE01_1284	5813	7294	1	597	K15026	translation initiation factor 2A	eIF2A	PF08662.11		NA
15500_7	ENBRE01_1285	8684	10069	-1	597		hypothetical protein	Cnd2	PF05786.14		NA
15500_10	ENBRE01_1286	12123	12488	1	597		hypothetical protein	Ribosomal_S10	PF00338.22		NA
15500_11	ENBRE01_1287	12892	13200	-1	597	K03020	DNA-directed RNA polymerases I and III subunit RPAC2	RNA_pol_L_2	PF13656.6		NA
15500_12	ENBRE01_1288	13651	14454	-1	597		hypothetical protein				NA
15500_13	ENBRE01_1289	14729	15799	-1	597		hypothetical protein				NA
15500_14	ENBRE01_1290	16252	17403	-1	597	K15122	solute carrier family 41	MgtE	PF01769.16		1	i12-34o97-119i132-154o169-191i196-218o228-246i253-275o293-315i322-344o359-378i
15500_15	ENBRE01_1291	18409	19038	1	597	K14850	ribosomal RNA-processing protein 8	Methyltransf_8,Methyltransf_11,Methyltransf_25	PF05148.15,PF08241.12,PF13649.6		NA
15500_16	ENBRE01_1292	19254	20723	1	597		hypothetical protein				3	o250-272i285-302o306-328i
15500_18	ENBRE01_1293	21850	23169	1	597	K03061	26S proteasome regulatory subunit T1	AAA,AAA_lid_3,AAA_5,AAA_16,AAA_22	PF00004.29,PF17862.1,PF07728.14,PF13191.6,PF13401.6		NA
15500_19	ENBRE01_1294	23698	24216	1	597	K02993	small subunit ribosomal protein S7e	Ribosomal_S7e	PF01251.18		NA
15500_20	ENBRE01_1295	24944	25720	1	597	K14842	ribosome biogenesis protein NSA2	Ribosomal_S8e	PF01201.22		NA
15500_21	ENBRE01_1296	26137	27453	1	597		hypothetical protein	Ank_3,Ank_2,Ank,Ank_4	PF13606.6,PF12796.7,PF00023.30,PF13637.6		NA
16229_2	ENBRE01_1297	1428	4481	1	596		hypothetical protein	Nucleoporin_N	PF08801.11		NA
16229_3	ENBRE01_1298	4557	5747	-1	596	K11374	elongator complex protein 2	WD40,WD40_like,ANAPC4_WD40	PF00400.32,PF17005.5,PF12894.7		NA
16229_4	ENBRE01_1299	5925	6515	-1	596		hypothetical protein	WD40_like,NUP214	PF17005.5,PF16755.5		NA
16229_5	ENBRE01_1300	6832	7206	-1	596	K01520	dUTP pyrophosphatase	dUTPase	PF00692.19		NA
16229_6	ENBRE01_1301	7498	7935	-1	596	K01520	dUTP pyrophosphatase	dUTPase	PF00692.19		NA
16229_7	ENBRE01_1302	8819	11257	-1	596		hypothetical protein				NA
16229_8	ENBRE01_1303	11995	12495	1	596		hypothetical protein			Y	NA
16229_9	ENBRE01_1304	12773	13795	-1	596		hypothetical protein			Y	NA
16229_10	ENBRE01_1305	14389	14916	1	596		hypothetical protein			Y	1	i9-28o
16229_11	ENBRE01_1306	15614	17434	1	596		hypothetical protein	Dimer_Tnp_hAT,DUF4371	PF05699.14,PF14291.6		NA
16229_12	ENBRE01_1307	18008	20365	-1	596	K14569	ribosome biogenesis protein BMS1	RIBIOP_C,AARP2CN,MMR_HSR1	PF04950.12,PF08142.12,PF01926.23		NA
16229_13	ENBRE01_1308	21204	22091	-1	596		hypothetical protein	CAP_GLY,DUF2791	PF01302.25,PF10923.8		NA
16229_14	ENBRE01_1309	22435	23433	-1	596	K01866	tyrosyl-tRNA synthetase	tRNA-synt_1b	PF00579.25		NA
16229_16	ENBRE01_1310	23734	25002	-1	596	K07178	RIO kinase 1	RIO1,APH,Pkinase_fungal	PF01163.22,PF01636.23,PF17667.1		NA
16229_17	ENBRE01_1311	25346	26710	-1	596		hypothetical protein				NA
15865_4	ENBRE01_1312	9533	10141	1	595		hypothetical protein				NA
15865_5	ENBRE01_1313	11126	13381	1	595		hypothetical protein			Y	NA
15865_6	ENBRE01_1314	14162	16231	1	595		hypothetical protein				NA
15865_7	ENBRE01_1315	16689	17678	1	595		hypothetical protein			Y	1	i7-26o
15865_8	ENBRE01_1316	18125	20332	-1	595		hypothetical protein	ABC_tran	PF00005.27		7	i332-354o369-391i412-434o449-471i483-505o525-547i704-723o
15865_9	ENBRE01_1317	20535	21509	1	595		hypothetical protein			Y	1	i7-29o
15865_10	ENBRE01_1318	21893	22807	1	595		hypothetical protein			Y	1	o5-27i
15865_11	ENBRE01_1319	23090	23743	1	595	K02866	large subunit ribosomal protein L10e	Ribosomal_L16	PF00252.18		NA
15865_13	ENBRE01_1320	24407	25189	1	595	K02726	20S proteasome subunit alpha 2	Proteasome	PF00227.26		1	o10-32i
15865_14	ENBRE01_1321	25520	26797	1	595		hypothetical protein				NA
15735_1	ENBRE01_1322	248	1996	-1	594		hypothetical protein				NA
15735_3	ENBRE01_1323	2840	5389	1	594		hypothetical protein			Y	NA
15735_4	ENBRE01_1324	5623	8100	-1	594		hypothetical protein			Y	NA
15735_7	ENBRE01_1325	9513	12461	1	594		hypothetical protein			Y	NA
15735_8	ENBRE01_1326	13027	15057	-1	594		hypothetical protein				NA
15735_10	ENBRE01_1327	16099	18495	-1	594		hypothetical protein				NA
15735_11	ENBRE01_1328	19207	21456	-1	594		hypothetical protein				NA
15735_12	ENBRE01_1329	22162	22641	-1	594		hypothetical protein				NA
15735_13	ENBRE01_1330	22628	23200	-1	594		hypothetical protein			Y	1	i7-26o
15735_14	ENBRE01_1331	23778	26003	-1	594		hypothetical protein				NA
16166_8	ENBRE01_1332	10549	10707	1	593	K02924	large subunit ribosomal protein L39e	Ribosomal_L39	PF00832.20		NA
16166_2	ENBRE01_1333	207	2438	1	593		hypothetical protein				NA
16166_3	ENBRE01_1334	2860	4383	1	593		hypothetical protein			Y	12	i7-29o39-61i149-168o173-195i208-227o237-259i280-302o317-339i360-382o409-426i439-458o468-490i
16166_4	ENBRE01_1335	4881	6542	1	593	K06158	ATP-binding cassette, subfamily F, member 3	ABC_tran,ABC_tran_Xtn,AAA_21,SMC_N,AAA_29,AAA_23,NACHT,AAA_16,AAA_22,RsgA_GTPase,AAA_15,RNA_helicase,ABC_ATPase,AAA_24,Roc,AAA,AAA_28,NB-ARC,MMR_HSR1,AAA_30,AAA_18	PF00005.27,PF12848.7,PF13304.6,PF02463.19,PF13555.6,PF13476.6,PF05729.12,PF13191.6,PF13401.6,PF03193.16,PF13175.6,PF00910.22,PF09818.9,PF13479.6,PF08477.13,PF00004.29,PF13521.6,PF00931.22,PF01926.23,PF13604.6,PF13238.6		NA
16166_5	ENBRE01_1336	6824	8248	1	593		hypothetical protein	KH_1	PF00013.29		NA
16166_6	ENBRE01_1337	8575	8901	-1	593		hypothetical protein	DUF4477	PF14780.6		NA
16166_7	ENBRE01_1338	9279	10055	1	593	K12580	CCR4-NOT transcription complex subunit 3	NOT2_3_5	PF04153.18		NA
16166_9	ENBRE01_1339	11386	12069	-1	593		hypothetical protein	PIN_6,NOB1_Zn_bind	PF17146.4,PF08772.11		NA
16166_10	ENBRE01_1340	12284	13636	1	593	K14834	nucleolar complex protein 3	NOC3p	PF07540.11		NA
16166_11	ENBRE01_1341	13674	14444	-1	593		hypothetical protein	DWNN,zf-CCHC_2,zf-RING_6,zf-RING_UBOX,zf-C3HC4_4,zf-RING_5,zf-C3HC4_2,zf-C3HC4_3	PF08783.11,PF13696.6,PF14835.6,PF13445.6,PF15227.6,PF14634.6,PF13923.6,PF13920.6		NA
16166_12	ENBRE01_1342	16978	17880	1	593		hypothetical protein				NA
16166_13	ENBRE01_1343	18882	20102	1	593		hypothetical protein				NA
16166_14	ENBRE01_1344	20374	21108	-1	593	K02727	20S proteasome subunit alpha 7	Proteasome	PF00227.26		NA
16166_15	ENBRE01_1345	21250	23985	-1	593	K11126	telomerase reverse transcriptase	RVT_1,Telomerase_RBD	PF00078.27,PF12009.8		NA
16166_17	ENBRE01_1346	25885	26265	1	593	K20303	trafficking protein particle complex subunit 4	Sybindin	PF04099.12		NA
15931_1	ENBRE01_1347	459	11135	-1	592		hypothetical protein				NA
15931_2	ENBRE01_1348	11819	13903	-1	592		hypothetical protein				NA
15931_3	ENBRE01_1349	14633	16357	-1	592		hypothetical protein	MULE,Transposase_mut	PF10551.9,PF00872.18		NA
15931_4	ENBRE01_1350	16809	17744	1	592		hypothetical protein			Y	NA
15931_5	ENBRE01_1351	17810	19894	-1	592		hypothetical protein			Y	NA
15931_6	ENBRE01_1352	20172	22304	-1	592		hypothetical protein			Y	NA
15931_8	ENBRE01_1353	23129	24334	-1	592	K02216	serine/threonine-protein kinase CHEK1	Pkinase,Pkinase_Tyr,Kinase-like	PF00069.25,PF07714.17,PF14531.6		NA
15931_10	ENBRE01_1354	25053	26078	1	592		hypothetical protein				NA
15819_4	ENBRE01_1355	6015	6221	1	591		hypothetical protein	DUF4719	PF15843.5	Y	1	o10-32i
15819_1	ENBRE01_1356	698	2167	1	591	K10956	protein transport protein SEC61 subunit alpha	SecY,Plug_translocon	PF00344.20,PF10559.9		8	i47-69o99-121i134-153o159-181i255-277o292-314i372-389o440-462i
15819_2	ENBRE01_1357	2317	4800	-1	591		hypothetical protein				NA
15819_3	ENBRE01_1358	5065	5661	-1	591		hypothetical protein	Ras,Roc,Arf,GTP_EFTU,RsgA_GTPase,MMR_HSR1,Gtr1_RagA,SRPRB	PF00071.22,PF08477.13,PF00025.21,PF00009.27,PF03193.16,PF01926.23,PF04670.12,PF09439.10		NA
15819_5	ENBRE01_1359	6309	6950	-1	591	K03439	tRNA (guanine-N7-)-methyltransferase	Methyltransf_4,Methyltransf_31,Methyltransf_25,MTS,Methyltransf_12	PF02390.17,PF13847.6,PF13649.6,PF05175.14,PF08242.12		NA
15819_7	ENBRE01_1360	7375	8463	-1	591	K00966	mannose-1-phosphate guanylyltransferase	NTP_transferase,NTP_transf_3,Hexapep	PF00483.23,PF12804.7,PF00132.24		NA
15819_8	ENBRE01_1361	8594	10039	1	591		hypothetical protein				NA
15819_9	ENBRE01_1362	10501	11796	-1	591		hypothetical protein	LRR_8,LRR_4	PF13855.6,PF12799.7		NA
15819_10	ENBRE01_1363	12425	13639	1	591		hypothetical protein	LRR_8,LRR_4,LRR_9	PF13855.6,PF12799.7,PF14580.6		NA
15819_11	ENBRE01_1364	14123	15322	1	591		hypothetical protein	HTH_9,RNA_pol_Rpc82	PF08221.11,PF05645.13		NA
15819_12	ENBRE01_1365	15627	17915	1	591		hypothetical protein				NA
15819_13	ENBRE01_1366	18127	19272	-1	591	K01867	tryptophanyl-tRNA synthetase	tRNA-synt_1b	PF00579.25		NA
15819_14	ENBRE01_1367	19630	20877	1	591		hypothetical protein	DUF5095	PF17016.5		NA
15819_15	ENBRE01_1368	21416	22789	1	591		hypothetical protein	DUF5087	PF17006.5		NA
15819_16	ENBRE01_1369	23080	25887	-1	591		hypothetical protein	RVT_1	PF00078.27		NA
15479_14	ENBRE01_1370	22245	22403	-1	590	K03009	DNA-directed RNA polymerases I, II, and III subunit RPABC4	DNA_RNApol_7kD	PF03604.13		NA
15479_1	ENBRE01_1371	484	1935	1	590	K00963	UTP--glucose-1-phosphate uridylyltransferase	UDPGP	PF01704.18		NA
15479_2	ENBRE01_1372	2426	4114	-1	590	K03301	ATP:ADP antiporter, AAA family	TLC	PF03219.14		9	i53-70o85-104i125-147o184-206i245-267o319-341i361-380o390-412i509-531o
15479_3	ENBRE01_1373	5311	5841	-1	590	K07565	60S ribosome subunit biogenesis protein NIP7	UPF0113,UPF0113_N	PF03657.13,PF17833.1		NA
15479_5	ENBRE01_1374	6810	8645	-1	590	K14402	cleavage and polyadenylation specificity factor subunit 2	Lactamase_B_6	PF16661.5		NA
15479_6	ENBRE01_1375	9268	9870	-1	590	K03029	26S proteasome regulatory subunit N10	VWA_2	PF13519.6		NA
15479_7	ENBRE01_1376	10511	12388	1	590		hypothetical protein				NA
15479_9	ENBRE01_1377	13043	14017	-1	590	K24796	TBC1 domain family member 13	RabGAP-TBC	PF00566.18		NA
15479_10	ENBRE01_1378	15011	18025	-1	590		hypothetical protein				NA
15479_12	ENBRE01_1379	18814	19374	1	590	K14820	ribosome biogenesis protein BRX1	Brix	PF04427.18		NA
15479_13	ENBRE01_1380	20151	21728	-1	590	K11547	kinetochore protein NDC80	Ndc80_HEC	PF03801.13		NA
15479_15	ENBRE01_1381	22649	23110	-1	590		hypothetical protein	Regulator_TrmB	PF11495.8		NA
15479_16	ENBRE01_1382	23384	24640	1	590	K00555	tRNA (guanine26-N2/guanine27-N2)-dimethyltransferase	TRM,DUF2067	PF02005.16,PF09840.9		NA
15479_17	ENBRE01_1383	24689	25447	-1	590	K02604	origin recognition complex subunit 2	ORC2	PF04084.14		NA
15444_1	ENBRE01_1384	1225	3048	-1	589		hypothetical protein				NA
15444_2	ENBRE01_1385	3432	4322	-1	589		hypothetical protein	zf-RING_2,zf-RING_11,zf-RING_5,zf-C3HC4_2,zf-C3HC4,zf-rbx1,zf-C3HC4_3,zf-RING_UBOX	PF13639.6,PF17123.5,PF14634.6,PF13923.6,PF00097.25,PF12678.7,PF13920.6,PF13445.6		NA
15444_3	ENBRE01_1386	4959	6188	-1	589		hypothetical protein			Y	6	i28-50o70-92i113-135o145-162i169-188o297-319i
15444_4	ENBRE01_1387	6842	8107	-1	589		hypothetical protein				5	o25-42i115-137o147-166i173-192o300-322i
15444_5	ENBRE01_1388	8803	10938	1	589	K04079	molecular chaperone HtpG	HSP90,HATPase_c_3,HATPase_c	PF00183.18,PF13589.6,PF02518.26		NA
15444_6	ENBRE01_1389	11162	12193	-1	589		hypothetical protein			Y	1	o15-37i
15444_7	ENBRE01_1390	12726	13610	-1	589		hypothetical protein			Y	1	i7-25o
15444_8	ENBRE01_1391	14254	15765	1	589		hypothetical protein			Y	11	i12-34o38-60i180-198o218-240i247-269o289-311i324-346o361-383i412-434o438-460i472-494o
15444_9	ENBRE01_1392	16258	17028	-1	589	K01069	hydroxyacylglutathione hydrolase	Lactamase_B	PF00753.27		NA
15444_10	ENBRE01_1393	17191	17649	-1	589		hypothetical protein				NA
15444_11	ENBRE01_1394	17907	18971	-1	589		hypothetical protein			Y	1	i5-27o
15444_12	ENBRE01_1395	19503	20486	-1	589		hypothetical protein			Y	1	i7-25o
15444_13	ENBRE01_1396	21088	21873	-1	589		hypothetical protein				NA
15444_14	ENBRE01_1397	22686	23501	-1	589		hypothetical protein			Y	1	i7-26o
15444_15	ENBRE01_1398	24134	25012	-1	589		hypothetical protein			Y	NA
15444_16	ENBRE01_1399	25227	25703	-1	589		hypothetical protein	Helicase_C_2	PF13307.6		NA
16068_6	ENBRE01_1400	5701	5883	1	588		hypothetical protein				NA
16068_1	ENBRE01_1401	3	455	-1	588	K00857	thymidine kinase	TK	PF00265.18		NA
16068_2	ENBRE01_1402	1048	1995	-1	588	K03124	transcription initiation factor TFIIB	TFIIB,TF_Zn_Ribbon,RB_B,Cyclin_C,Cyclin_N	PF00382.19,PF08271.12,PF01857.20,PF02984.19,PF00134.23		NA
16068_3	ENBRE01_1403	2675	3181	1	588	K02885	large subunit ribosomal protein L19e	Ribosomal_L19e	PF01280.20		NA
16068_4	ENBRE01_1404	3540	3998	-1	588		hypothetical protein				NA
16068_5	ENBRE01_1405	4191	5276	-1	588	K11108	RNA 3'-terminal phosphate cyclase-like protein	RTC,RTC_insert	PF01137.21,PF05189.13		NA
16068_7	ENBRE01_1406	6413	7057	1	588		hypothetical protein	zf-C3HC4_3,zf-C3HC4_2,zf-C3HC4_4,zf-RING_2,zf-RING_UBOX,zf-C3HC4,Prok-RING_4,zf-RING_5,zf-rbx1	PF13920.6,PF13923.6,PF15227.6,PF13639.6,PF13445.6,PF00097.25,PF14447.6,PF14634.6,PF12678.7		NA
16068_8	ENBRE01_1407	7394	8659	1	588		hypothetical protein				NA
16068_10	ENBRE01_1408	9501	11081	1	588	K09497	T-complex protein 1 subunit epsilon	Cpn60_TCP1	PF00118.24		NA
16068_11	ENBRE01_1409	11890	13467	1	588		hypothetical protein	Nrap_D4	PF17405.2		NA
16068_12	ENBRE01_1410	13588	15441	-1	588		hypothetical protein				NA
16068_13	ENBRE01_1411	16486	17340	-1	588	K02932	large subunit ribosomal protein L5e	Ribosomal_L5e,Ribosomal_L18_c	PF17144.4,PF14204.6		NA
16068_14	ENBRE01_1412	17759	20086	-1	588		hypothetical protein				NA
16068_15	ENBRE01_1413	20737	22359	1	588	K09540	translocation protein SEC63				2	o10-32i173-195o
16068_16	ENBRE01_1414	22577	24139	-1	588		hypothetical protein			Y	NA
15987_1	ENBRE01_1415	1	1053	1	587		hypothetical protein				4	i26-48o74-96i219-241o251-273i
15987_2	ENBRE01_1416	1772	7600	-1	587	K10352	myosin heavy chain 9/10/11/14	Myosin_head	PF00063.21		NA
15987_3	ENBRE01_1417	8630	10132	1	587		hypothetical protein			Y	NA
15987_4	ENBRE01_1418	10363	11790	1	587		hypothetical protein			Y	12	i21-43o53-72i130-152o167-189i196-213o228-250i271-290o323-345i364-383o387-409i422-444o454-473i
15987_5	ENBRE01_1419	12117	13538	1	587		hypothetical protein			Y	11	i13-35o40-59i129-148o163-185i192-214o229-248i261-283o322-344i356-378o393-410i423-445o
15987_6	ENBRE01_1420	13862	14344	-1	587		hypothetical protein				1	i108-130o
15987_7	ENBRE01_1421	14843	17656	-1	587		hypothetical protein			Y	NA
15987_8	ENBRE01_1422	18351	18848	1	587		hypothetical protein	Sec66	PF09802.9	Y	NA
15987_9	ENBRE01_1423	19048	19599	-1	587		hypothetical protein				NA
15987_10	ENBRE01_1424	19822	21660	-1	587		hypothetical protein				NA
15987_11	ENBRE01_1425	22062	24803	1	587	K12598	ATP-dependent RNA helicase DOB1	DSHCT,DEAD,Helicase_C,ResIII	PF08148.12,PF00270.29,PF00271.31,PF04851.15		NA
16222_1	ENBRE01_1426	3	884	-1	586		hypothetical protein			Y	NA
16222_2	ENBRE01_1427	1486	2406	-1	586		hypothetical protein			Y	NA
16222_3	ENBRE01_1428	3276	4997	1	586		hypothetical protein	ABC_tran,SMC_N,ABC_membrane	PF00005.27,PF02463.19,PF00664.23		4	i125-147o167-189i259-281o285-307i
16222_4	ENBRE01_1429	5361	7259	-1	586		hypothetical protein	Spc7	PF08317.11		NA
16222_5	ENBRE01_1430	7833	9092	-1	586	K10400	kinesin family member 15	Kinesin,Microtub_bd	PF00225.23,PF16796.5		NA
16222_6	ENBRE01_1431	9607	10413	1	586	K02987	small subunit ribosomal protein S4e	Ribosomal_S4e,RS4NT,40S_S4_C	PF00900.20,PF08071.12,PF16121.5		NA
16222_7	ENBRE01_1432	10744	11352	-1	586	K02738	20S proteasome subunit beta 1	Proteasome	PF00227.26		NA
16222_8	ENBRE01_1433	11885	13381	-1	586		hypothetical protein				NA
16222_9	ENBRE01_1434	14016	14621	1	586		hypothetical protein	DUF572	PF04502.13		NA
16222_11	ENBRE01_1435	14998	16113	-1	586		hypothetical protein	zf-C2H2,zf-C2H2_4,zf-H2C2_2	PF00096.26,PF13894.6,PF13465.6		NA
16222_12	ENBRE01_1436	17049	18740	1	586	K01887	arginyl-tRNA synthetase	tRNA-synt_1d,DALR_1	PF00750.19,PF05746.15		NA
16222_13	ENBRE01_1437	19066	19605	1	586		hypothetical protein			Y	NA
16222_14	ENBRE01_1438	19762	21444	-1	586		hypothetical protein	RINT1_TIP1	PF04437.13		NA
16222_15	ENBRE01_1439	21740	22258	-1	586	K03022	DNA-directed RNA polymerase III subunit RPC8	RNA_pol_Rbc25	PF08292.12		NA
16222_16	ENBRE01_1440	23203	24459	-1	586		hypothetical protein				NA
16268_2	ENBRE01_1441	279	545	-1	585		hypothetical protein	DDE_3	PF13358.6		NA
16268_3	ENBRE01_1442	838	1020	-1	585		hypothetical protein	HTH_Tnp_Tc3_2	PF01498.18		NA
16268_4	ENBRE01_1443	2466	3377	1	585		hypothetical protein	Sugar_tr,MFS_1	PF00083.24,PF07690.16		8	i13-35o55-73i80-99o114-136i148-167o171-190i220-242o252-274i
16268_5	ENBRE01_1444	4198	4854	1	585	K02865	large subunit ribosomal protein L10Ae	Ribosomal_L1	PF00687.21		NA
16268_7	ENBRE01_1445	6194	6718	-1	585		hypothetical protein				NA
16268_8	ENBRE01_1446	7097	7402	1	585		hypothetical protein	zf-CRD	PF17979.1		NA
16268_9	ENBRE01_1447	7493	7834	1	585		hypothetical protein	DDE_Tnp_IS1595	PF12762.7		NA
16268_10	ENBRE01_1448	8678	11221	-1	585		hypothetical protein	RT_RNaseH,RT_RNaseH_2,RVT_1,rve	PF17917.1,PF17919.1,PF00078.27,PF00665.26		NA
16268_11	ENBRE01_1449	11355	12824	-1	585		hypothetical protein	DDE_1,HTH_Tnp_Tc5,CENP-B_N,HTH_28	PF03184.19,PF03221.16,PF04218.13,PF13518.6		NA
16268_12	ENBRE01_1450	12971	14053	-1	585		hypothetical protein				NA
16268_13	ENBRE01_1451	14415	15824	1	585		hypothetical protein			Y	11	i12-34o38-60i140-162o182-201i206-228o243-262i275-297o327-349i369-391o396-418i431-453o
16268_15	ENBRE01_1452	17097	17696	1	585		hypothetical protein				4	o39-61i92-111o121-143i156-178o
16268_16	ENBRE01_1453	18285	20054	1	585		hypothetical protein				11	i12-34o38-60i237-259o269-291i300-319o339-361i374-396o426-448i478-500o505-527i540-562o
16268_17	ENBRE01_1454	20874	22226	1	585		hypothetical protein			Y	11	i12-34o38-60i103-125o135-154i167-189o204-226i238-260o290-312i347-369o373-392i404-426o
16268_18	ENBRE01_1455	23443	24246	1	585		hypothetical protein				7	i12-34o38-60i113-135o145-167i172-191o206-228i241-263o
16271_3	ENBRE01_1456	4063	4203	1	584		hypothetical protein				NA
16271_1	ENBRE01_1457	1994	2440	1	584		hypothetical protein	DDE_3	PF13358.6		NA
16271_2	ENBRE01_1458	3073	3657	1	584		hypothetical protein	DDE_3,HTH_Tnp_Tc3_2	PF13358.6,PF01498.18		NA
16271_4	ENBRE01_1459	4277	5350	1	584		hypothetical protein	DDE_3,HTH_23,PAX,HTH_28	PF13358.6,PF13384.6,PF00292.18,PF13518.6		NA
16271_5	ENBRE01_1460	5458	5772	1	584		hypothetical protein				NA
16271_6	ENBRE01_1461	7763	8074	1	584		hypothetical protein				NA
16271_8	ENBRE01_1462	8354	8839	-1	584		hypothetical protein	DDE_Tnp_4,DDE_Tnp_1	PF13359.6,PF01609.21		NA
16271_10	ENBRE01_1463	9604	10560	-1	584		hypothetical protein	DDE_3,HTH_23,HTH_28,HTH_29,TrmB,MarR_2,HTH_38	PF13358.6,PF13384.6,PF13518.6,PF13551.6,PF01978.19,PF12802.7,PF13936.6		NA
16271_13	ENBRE01_1464	16988	17545	-1	584		hypothetical protein				NA
16271_14	ENBRE01_1465	17778	18593	1	584	K15255	ATP-dependent DNA helicase PIF1	PIF1	PF05970.14		NA
16271_15	ENBRE01_1466	20456	22723	1	584		hypothetical protein			Y	1	i7-29o
16271_16	ENBRE01_1467	22953	24062	-1	584		hypothetical protein			Y	6	i2-19o34-56i77-99o114-136i192-214o335-357i
16260_1	ENBRE01_1468	984	1235	1	583		hypothetical protein	DDE_1	PF03184.19		NA
16260_4	ENBRE01_1469	3599	3778	1	583		hypothetical protein				NA
16260_14	ENBRE01_1470	16937	17173	-1	583		hypothetical protein				NA
16260_7	ENBRE01_1471	5664	5900	-1	583		hypothetical protein	Asp_protease_2	PF13650.6		NA
16260_2	ENBRE01_1472	1220	1582	1	583		hypothetical protein			Y	NA
16260_3	ENBRE01_1473	2370	3272	1	583		hypothetical protein	DDE_Tnp_IS1595	PF12762.7		NA
16260_5	ENBRE01_1474	4887	5321	-1	583		hypothetical protein	Myb_DNA-bind_4	PF13837.6		NA
16260_8	ENBRE01_1475	7110	10754	1	583		hypothetical protein	RT_RNaseH,RVT_1,RT_RNaseH_2,rve,Integrase_H2C2,gag-asp_proteas	PF17917.1,PF00078.27,PF17919.1,PF00665.26,PF17921.1,PF13975.6		NA
16260_11	ENBRE01_1476	14279	14842	-1	583		hypothetical protein	DDE_3	PF13358.6		NA
16260_12	ENBRE01_1477	15334	16344	1	583		hypothetical protein	DDE_3,HTH_29,HTH_32,HTH_28	PF13358.6,PF13551.6,PF13565.6,PF13518.6		NA
16260_13	ENBRE01_1478	16426	16725	-1	583		hypothetical protein	HTH_28,HTH_23	PF13518.6,PF13384.6		NA
16260_17	ENBRE01_1479	18372	18767	1	583		hypothetical protein	DDE_Tnp_4	PF13359.6		NA
16260_18	ENBRE01_1480	19463	19762	-1	583		hypothetical protein	DDE_Tnp_IS1595,DDE_Tnp_IS240	PF12762.7,PF13610.6		NA
16260_20	ENBRE01_1481	21771	22250	1	583		hypothetical protein				NA
16260_21	ENBRE01_1482	22195	22938	1	583		hypothetical protein				NA
16260_22	ENBRE01_1483	23382	23702	1	583		hypothetical protein			Y	NA
16206_1	ENBRE01_1484	105	1004	1	582		hypothetical protein			Y	4	o5-22i43-65o85-102i115-137o
16206_2	ENBRE01_1485	1342	2115	1	582	K12584	m7GpppX diphosphatase	DcpS_C	PF11969.8		NA
16206_3	ENBRE01_1486	2441	3241	1	582	K12584	m7GpppX diphosphatase	DcpS_C,DcpS	PF11969.8,PF05652.12		NA
16206_4	ENBRE01_1487	3737	5002	1	582	K04487	cysteine desulfurase	Aminotran_5,Beta_elim_lyase,DegT_DnrJ_EryC1,Pyridoxal_deC,Cys_Met_Meta_PP	PF00266.19,PF01212.21,PF01041.17,PF00282.19,PF01053.20		NA
16206_5	ENBRE01_1488	5518	6189	1	582		hypothetical protein	Brix	PF04427.18		NA
16206_6	ENBRE01_1489	6481	7230	-1	582	K24104	GPN-loop GTPase	ATP_bind_1,AAA_18,PduV-EutP	PF03029.17,PF13238.6,PF10662.9		NA
16206_7	ENBRE01_1490	7513	9264	-1	582	K11273	chromosome transmission fidelity protein 1	DEAD_2,Helicase_C_2,ResIII	PF06733.15,PF13307.6,PF04851.15		NA
16206_8	ENBRE01_1491	10175	10987	1	582	K12606	CCR4-NOT transcription complex subunit 9	Rcd1	PF04078.13		NA
16206_9	ENBRE01_1492	11701	12798	1	582		hypothetical protein			Y	NA
16206_10	ENBRE01_1493	13974	15068	1	582		hypothetical protein				NA
16206_11	ENBRE01_1494	15858	16928	1	582		hypothetical protein			Y	NA
16206_13	ENBRE01_1495	17194	18021	1	582		hypothetical protein	DDE_Tnp_IS1595	PF12762.7		NA
16206_14	ENBRE01_1496	18831	21353	-1	582		hypothetical protein				NA
16206_15	ENBRE01_1497	22244	23806	-1	582		hypothetical protein				11	i12-34o44-66i192-214o229-251i258-280o295-317i330-352o379-401i414-436o446-468i475-494o
15764_1	ENBRE01_1498	1	279	-1	581		hypothetical protein	HTH_28,HTH_23,HTH_29,HTH_38,Terminase_5	PF13518.6,PF13384.6,PF13551.6,PF13936.6,PF06056.12		NA
15764_2	ENBRE01_1499	903	1424	1	581		hypothetical protein				NA
15764_4	ENBRE01_1500	2303	2692	1	581		hypothetical protein				NA
15764_5	ENBRE01_1501	3645	4052	1	581		hypothetical protein	rve,Integrase_H2C2	PF00665.26,PF17921.1		NA
15764_6	ENBRE01_1502	4347	6413	-1	581		hypothetical protein	RVT_1	PF00078.27		NA
15764_7	ENBRE01_1503	8653	11274	-1	581		hypothetical protein			Y	NA
15764_8	ENBRE01_1504	11760	13040	1	581		hypothetical protein				NA
15764_9	ENBRE01_1505	13140	13913	-1	581		hypothetical protein				NA
15764_10	ENBRE01_1506	14321	16033	1	581		hypothetical protein	Glyco_hydro_19	PF00182.19		NA
15764_11	ENBRE01_1507	16273	17382	-1	581		hypothetical protein	MOZ_SAS,Acetyltransf_7,zf-MYST	PF01853.18,PF13508.7,PF17772.1		NA
15764_12	ENBRE01_1508	17700	19946	1	581	K11996	adenylyltransferase and sulfurtransferase	ThiF	PF00899.21		NA
15764_13	ENBRE01_1509	20298	20681	1	581		hypothetical protein	zf-Nse,zf-RING_UBOX	PF11789.8,PF13445.6		NA
15764_14	ENBRE01_1510	21073	23322	-1	581		hypothetical protein			Y	NA
16244_1	ENBRE01_1511	2	769	1	580		hypothetical protein				NA
16244_2	ENBRE01_1512	1206	2696	-1	580		hypothetical protein				NA
16244_3	ENBRE01_1513	2869	4518	-1	580		hypothetical protein				1	o503-525i
16244_4	ENBRE01_1514	4894	6111	-1	580	K03065	26S proteasome regulatory subunit T5	AAA,Prot_ATP_ID_OB,AAA_lid_3,AAA_5,AAA_2,AAA_16,RuvB_N	PF00004.29,PF16450.5,PF17862.1,PF07728.14,PF07724.14,PF13191.6,PF05496.12		NA
16244_5	ENBRE01_1515	6829	8019	-1	580	K06062	histone acetyltransferase	Bromodomain,Acetyltransf_1	PF00439.25,PF00583.25		NA
16244_6	ENBRE01_1516	8307	11123	-1	580		hypothetical protein	RT_RNaseH,RT_RNaseH_2,RVT_1,rve,Integrase_H2C2,gag-asp_proteas,Asp_protease_2	PF17917.1,PF17919.1,PF00078.27,PF00665.26,PF17921.1,PF13975.6,PF13650.6		NA
16244_7	ENBRE01_1517	11195	11971	-1	580		hypothetical protein				NA
16244_8	ENBRE01_1518	12652	14352	-1	580		hypothetical protein			Y	NA
16244_9	ENBRE01_1519	14960	17023	-1	580		hypothetical protein			Y	NA
16244_10	ENBRE01_1520	17314	19731	-1	580		hypothetical protein			Y	NA
16244_11	ENBRE01_1521	20233	22575	-1	580		hypothetical protein				NA
16052_1	ENBRE01_1522	328	729	1	579		hypothetical protein				NA
16052_2	ENBRE01_1523	920	2506	1	579		hypothetical protein	Thioredoxin_6,Thioredoxin	PF13848.6,PF00085.20		2	i44-66o501-518i
16052_3	ENBRE01_1524	2995	4170	1	579	K00654	serine palmitoyltransferase	Aminotran_1_2,Cys_Met_Meta_PP	PF00155.21,PF01053.20		NA
16052_4	ENBRE01_1525	4470	4778	-1	579		hypothetical protein				NA
16052_5	ENBRE01_1526	5109	6245	-1	579		hypothetical protein				NA
16052_6	ENBRE01_1527	6899	7618	-1	579		hypothetical protein				NA
16052_8	ENBRE01_1528	8536	9537	-1	579	K10601	E3 ubiquitin-protein ligase synoviolin	zf-RING_2,zf-C3HC4_2,zf-RING_11,zf-rbx1,zf-C3HC4_3,zf-C3HC4,zf-RING_UBOX	PF13639.6,PF13923.6,PF17123.5,PF12678.7,PF13920.6,PF00097.25,PF13445.6	Y	6	i7-24o39-58i102-121o131-150i162-181o196-218i
16052_9	ENBRE01_1529	10173	11111	-1	579		hypothetical protein			Y	1	o10-32i
16052_10	ENBRE01_1530	11514	12428	-1	579		hypothetical protein			Y	1	o10-31i
16052_12	ENBRE01_1531	13063	13980	-1	579		hypothetical protein			Y	1	o10-32i
16052_13	ENBRE01_1532	14468	15472	1	579		hypothetical protein	DDE_Tnp_4,Plant_tran	PF13359.6,PF04827.14		NA
16052_14	ENBRE01_1533	15484	16098	-1	579		hypothetical protein				NA
16052_15	ENBRE01_1534	17152	18075	-1	579		hypothetical protein			Y	1	i12-34o
16052_16	ENBRE01_1535	18199	19023	-1	579		hypothetical protein			Y	NA
16052_17	ENBRE01_1536	19704	20675	-1	579		hypothetical protein	zf-C2H2_jaz,zf-C2H2_4,zf-met,zf-C2H2,zf-C2H2_2	PF12171.8,PF13894.6,PF12874.7,PF00096.26,PF12756.7		NA
16052_18	ENBRE01_1537	20907	21500	1	579	K03013	DNA-directed RNA polymerases I, II, and III subunit RPABC1	RNA_pol_Rpb5_C,RNA_pol_Rpb5_N	PF01191.19,PF03871.14		NA
16052_19	ENBRE01_1538	21775	22956	-1	579		hypothetical protein	HORMA,PHD	PF02301.18,PF00628.29		NA
15982_1	ENBRE01_1539	1	693	1	578		hypothetical protein	rve	PF00665.26		NA
15982_2	ENBRE01_1540	964	2235	-1	578	K03257	translation initiation factor 4A	DEAD,Helicase_C,ResIII	PF00270.29,PF00271.31,PF04851.15		NA
15982_3	ENBRE01_1541	2703	3485	-1	578		hypothetical protein	ubiquitin,UN_NPL4,Ubiquitin_2,CUE	PF00240.23,PF11543.8,PF14560.6,PF02845.16		NA
15982_4	ENBRE01_1542	4758	5078	-1	578		hypothetical protein				NA
15982_5	ENBRE01_1543	5447	6133	-1	578	K15444	tRNA (uracil-5-)-methyltransferase TRM9	Methyltransf_11,Methyltransf_25,Methyltransf_31,Methyltransf_23,Methyltransf_12	PF08241.12,PF13649.6,PF13847.6,PF13489.6,PF08242.12		NA
15982_6	ENBRE01_1544	6192	6710	1	578	K09140	pre-rRNA-processing protein TSR3	Ribo_biogen_C,RLI	PF04034.13,PF04068.15		NA
15982_7	ENBRE01_1545	7121	8284	-1	578		hypothetical protein	Sugar_tr,MFS_1	PF00083.24,PF07690.16	Y	1	i12-34o54-72i79-101o135-157i159-178o242-264i271-293o298-320i325-347o357-376i
15982_9	ENBRE01_1546	8936	10114	-1	578		hypothetical protein	Sugar_tr,MFS_1	PF00083.24,PF07690.16		11	o15-37i60-82o107-129i136-158o163-185i215-237o247-269i276-293o298-320i333-352o362-381i
15982_10	ENBRE01_1547	10662	12341	-1	578		hypothetical protein			Y	NA
15982_11	ENBRE01_1548	13918	14889	-1	578		hypothetical protein				NA
15982_12	ENBRE01_1549	15334	15735	-1	578		hypothetical protein				1	o49-71i
15982_13	ENBRE01_1550	16521	17378	-1	578		hypothetical protein				NA
15982_14	ENBRE01_1551	18262	19113	-1	578		hypothetical protein			Y	NA
15982_15	ENBRE01_1552	19890	20756	-1	578		hypothetical protein				NA
15982_16	ENBRE01_1553	21548	22399	-1	578		hypothetical protein			Y	NA
16258_1	ENBRE01_1554	3	2093	1	577		hypothetical protein				NA
16258_2	ENBRE01_1555	2777	13453	1	577		hypothetical protein				NA
16258_4	ENBRE01_1556	13868	15187	-1	577		hypothetical protein				6	i97-116o131-153i173-195o210-232i239-258o406-428i
16258_5	ENBRE01_1557	17596	18912	-1	577		hypothetical protein				5	i93-115o130-152i173-195o210-232i405-427o
16258_6	ENBRE01_1558	20501	22654	-1	577	K05681	ATP-binding cassette, subfamily G (WHITE), member 2	ABC_tran	PF00005.27		5	o399-416i437-459o474-496i501-520o684-706i
15697_2	ENBRE01_1559	267	2282	1	576		hypothetical protein				NA
15697_3	ENBRE01_1560	2637	5513	1	576		hypothetical protein			Y	NA
15697_4	ENBRE01_1561	5951	8185	-1	576		hypothetical protein				NA
15697_5	ENBRE01_1562	8404	11376	1	576		hypothetical protein			Y	NA
15697_7	ENBRE01_1563	12364	13263	1	576		hypothetical protein			Y	NA
15697_8	ENBRE01_1564	13544	14377	1	576		hypothetical protein			Y	NA
15697_9	ENBRE01_1565	15083	17518	1	576		hypothetical protein			Y	1	o792-809i
15697_11	ENBRE01_1566	19223	21055	-1	576		hypothetical protein			Y	NA
15697_12	ENBRE01_1567	21389	22198	-1	576		hypothetical protein				1	i233-255o
15697_13	ENBRE01_1568	22195	22731	-1	576		hypothetical protein				NA
15920_1	ENBRE01_1569	3	854	-1	575		hypothetical protein				NA
15920_2	ENBRE01_1570	1635	3404	-1	575	K11121	NAD+-dependent protein deacetylase SIR2	SIR2	PF02146.17		NA
15920_3	ENBRE01_1571	3771	4310	1	575		hypothetical protein	Use1	PF09753.9		1	i156-178o
15920_4	ENBRE01_1572	4520	5119	1	575	K01057	6-phosphogluconolactonase	Glucosamine_iso	PF01182.20		NA
15920_5	ENBRE01_1573	6218	8629	1	575		hypothetical protein			Y	NA
15920_6	ENBRE01_1574	9098	10078	1	575	K19584	protein kinase X	Pkinase,Pkinase_Tyr,Kinase-like	PF00069.25,PF07714.17,PF14531.6		NA
15920_7	ENBRE01_1575	10396	11403	1	575		hypothetical protein				NA
15920_8	ENBRE01_1576	12143	13327	1	575		hypothetical protein			Y	1	i7-28o
15920_9	ENBRE01_1577	13829	14950	1	575		hypothetical protein			Y	1	i7-29o
15920_10	ENBRE01_1578	15743	17011	1	575		hypothetical protein			Y	1	i7-25o
15920_11	ENBRE01_1579	17812	18990	1	575		hypothetical protein			Y	1	i7-25o
15920_12	ENBRE01_1580	19367	21712	1	575	K00698	chitin synthase	Chitin_synth_2,Glyco_tranf_2_3,Glyco_trans_2_3,Glycos_transf_2,Glyco_transf_21	PF03142.15,PF13641.6,PF13632.6,PF00535.26,PF13506.6		5	i71-93o244-266i658-680o690-712i717-739o
15920_13	ENBRE01_1581	22285	22668	1	575	K02957	small subunit ribosomal protein S15Ae	Ribosomal_S8	PF00410.19		NA
15832_1	ENBRE01_1582	3	3575	1	574		hypothetical protein	RT_RNaseH,RVT_1,RT_RNaseH_2,rve,Integrase_H2C2,gag-asp_proteas,Asp_protease,Asp_protease_2,zf-H2C2,RVP	PF17917.1,PF00078.27,PF17919.1,PF00665.26,PF17921.1,PF13975.6,PF09668.10,PF13650.6,PF09337.10,PF00077.20		NA
15832_3	ENBRE01_1583	4326	4940	-1	574		hypothetical protein			Y	4	i7-26o68-90i110-132o171-193i
15832_5	ENBRE01_1584	5753	6268	1	574		hypothetical protein				NA
15832_6	ENBRE01_1585	6799	9702	1	574		hypothetical protein			Y	NA
15832_8	ENBRE01_1586	11905	14412	-1	574		hypothetical protein			Y	NA
15832_10	ENBRE01_1587	16604	18844	-1	574		hypothetical protein				1	o714-732i
15832_11	ENBRE01_1588	19175	21109	-1	574		hypothetical protein			Y	1	o608-630i
15832_12	ENBRE01_1589	21412	22251	-1	574		hypothetical protein	HC2	PF07382.11		1	i247-269o
16276_3	ENBRE01_1590	9328	10128	1	573		hypothetical protein			Y	NA
16276_4	ENBRE01_1591	10678	11862	-1	573		hypothetical protein			Y	NA
16276_5	ENBRE01_1592	12616	13293	1	573		hypothetical protein			Y	NA
16276_6	ENBRE01_1593	13431	13967	-1	573		hypothetical protein				NA
16276_7	ENBRE01_1594	14713	15651	1	573	K04739	cAMP-dependent protein kinase regulator	cNMP_binding	PF00027.29		NA
16276_8	ENBRE01_1595	16025	16963	-1	573	K03083	glycogen synthase kinase 3 beta	Pkinase,Pkinase_Tyr,Kinase-like,Pkinase_fungal	PF00069.25,PF07714.17,PF14531.6,PF17667.1		NA
16276_9	ENBRE01_1596	17468	20161	1	573	K08776	puromycin-sensitive aminopeptidase	Peptidase_M1,Peptidase_M1_N,ERAP1_C	PF01433.20,PF17900.1,PF11838.8	Y	1	i19-38o
16276_10	ENBRE01_1597	20541	21101	1	573		hypothetical protein				NA
15883_3	ENBRE01_1598	3278	3628	-1	572		hypothetical protein			Y	NA
15883_4	ENBRE01_1599	4208	6427	1	572		hypothetical protein			Y	NA
15883_5	ENBRE01_1600	6924	7820	1	572		hypothetical protein			Y	1	o10-29i
15883_6	ENBRE01_1601	8612	9685	1	572		hypothetical protein				NA
15883_7	ENBRE01_1602	10604	11074	-1	572		hypothetical protein				NA
15883_9	ENBRE01_1603	11609	11986	1	572		hypothetical protein				NA
15883_10	ENBRE01_1604	12512	12931	-1	572	K00940	nucleoside-diphosphate kinase	NDK	PF00334.19		NA
15883_12	ENBRE01_1605	13564	14784	1	572		hypothetical protein				NA
15883_13	ENBRE01_1606	15237	16250	-1	572		hypothetical protein	Hexapep,NTP_transf_3,NTP_transferase	PF00132.24,PF12804.7,PF00483.23		NA
15883_14	ENBRE01_1607	17074	20274	-1	572		hypothetical protein	zf-RING_2,zf-rbx1,FANCL_C,zf-ANAPC11	PF13639.6,PF12678.7,PF11793.8,PF12861.7		NA
16236_3	ENBRE01_1608	3464	3709	-1	571		hypothetical protein				NA
16236_12	ENBRE01_1609	18546	18779	-1	571		hypothetical protein	DDE_3	PF13358.6		NA
16236_14	ENBRE01_1610	20479	20718	1	571		hypothetical protein				NA
16236_2	ENBRE01_1611	1263	1574	1	571		hypothetical protein	DDE_3	PF13358.6		NA
16236_4	ENBRE01_1612	3957	4295	-1	571		hypothetical protein				NA
16236_7	ENBRE01_1613	8326	8895	1	571		hypothetical protein				NA
16236_9	ENBRE01_1614	14772	15320	-1	571		hypothetical protein				NA
16236_10	ENBRE01_1615	15293	17383	-1	571		hypothetical protein	RVT_1	PF00078.27		NA
16236_11	ENBRE01_1616	18129	18506	-1	571		hypothetical protein				NA
16236_13	ENBRE01_1617	19075	20430	1	571		hypothetical protein	MULE	PF10551.9		NA
16053_5	ENBRE01_1618	5182	5301	1	570		hypothetical protein				NA
16053_1	ENBRE01_1619	504	1919	1	570		hypothetical protein				NA
16053_2	ENBRE01_1620	2295	2606	-1	570		hypothetical protein				2	o42-61i74-96o
16053_3	ENBRE01_1621	3200	3889	1	570	K06695	26S proteasome regulatory subunit, ATPase 3, interacting protein	TBPIP,LZ3wCH	PF07106.13,PF18517.1		NA
16053_4	ENBRE01_1622	4431	4958	-1	570		hypothetical protein				3	i74-96o111-133i140-162o
16053_6	ENBRE01_1623	5896	6408	-1	570		hypothetical protein				3	i60-79o83-105i112-134o
16053_8	ENBRE01_1624	7168	7569	-1	570		hypothetical protein				3	i62-81o85-104i111-130o
16053_9	ENBRE01_1625	8053	8691	-1	570		hypothetical protein				4	i92-114o119-137i144-166o181-203i
16053_10	ENBRE01_1626	9265	9903	-1	570		hypothetical protein				4	i93-115o119-141i148-168o188-210i
16053_11	ENBRE01_1627	10693	12594	-1	570		hypothetical protein			Y	2	o204-226i601-620o
16053_12	ENBRE01_1628	12965	13525	-1	570		hypothetical protein				NA
16053_13	ENBRE01_1629	13826	14272	1	570	K06689	ubiquitin-conjugating enzyme E2 D	UQ_con	PF00179.26		NA
16053_14	ENBRE01_1630	14459	14824	-1	570		hypothetical protein	Thioredoxin	PF00085.20		NA
16053_15	ENBRE01_1631	16438	17157	-1	570		hypothetical protein				NA
16053_17	ENBRE01_1632	17909	18286	1	570	K02951	small subunit ribosomal protein S12e	Ribosomal_L7Ae	PF01248.26		NA
16053_18	ENBRE01_1633	18938	20794	1	570		hypothetical protein				1	i122-144o
16156_1	ENBRE01_1634	106	480	1	569		hypothetical protein				NA
16156_2	ENBRE01_1635	808	1269	-1	569		hypothetical protein				NA
16156_3	ENBRE01_1636	3188	3580	1	569		hypothetical protein				NA
16156_5	ENBRE01_1637	7461	9971	1	569		hypothetical protein			Y	NA
16156_6	ENBRE01_1638	10827	13388	-1	569		hypothetical protein			Y	NA
16156_7	ENBRE01_1639	13854	14630	-1	569		hypothetical protein	PIN_4,PIN_9	PF13638.6,PF18477.1		NA
16156_8	ENBRE01_1640	15297	15971	-1	569	K11068	hemolysin III	HlyIII	PF03006.20	Y	7	o15-37i44-63o73-95i108-126o136-153i158-180o195-217i
16156_9	ENBRE01_1641	16593	18770	1	569	K08867	WNK lysine deficient protein kinase	Pkinase,Pkinase_Tyr,OSR1_C,Pkinase_fungal	PF00069.25,PF07714.17,PF12202.8,PF17667.1		NA
16156_11	ENBRE01_1642	19328	20377	1	569		hypothetical protein	LRR_4,LRR_8,LRR_9,DUF4428	PF12799.7,PF13855.6,PF14580.6,PF14471.6		NA
16134_1	ENBRE01_1643	2	3454	-1	568		hypothetical protein	RVT_1,RT_RNaseH_2,RT_RNaseH,rve,Integrase_H2C2,gag-asp_proteas,Asp_protease_2,RVP_2	PF00078.27,PF17919.1,PF17917.1,PF00665.26,PF17921.1,PF13975.6,PF13650.6,PF08284.11		NA
16134_3	ENBRE01_1644	5110	5430	-1	568		hypothetical protein				NA
16134_4	ENBRE01_1645	8063	10309	1	568		hypothetical protein			Y	1	i13-35o
16134_5	ENBRE01_1646	11198	11935	1	568		hypothetical protein	DDE_Tnp_IS1595	PF12762.7		NA
16134_6	ENBRE01_1647	11945	12589	-1	568		hypothetical protein				NA
16134_7	ENBRE01_1648	12601	14922	-1	568		hypothetical protein			Y	NA
16134_8	ENBRE01_1649	15898	18123	1	568		hypothetical protein				NA
16134_9	ENBRE01_1650	18701	19273	1	568		hypothetical protein			Y	1	i7-26o
16134_10	ENBRE01_1651	19260	19739	1	568		hypothetical protein				NA
16278_11	ENBRE01_1652	17055	17213	1	567		hypothetical protein				NA
16278_12	ENBRE01_1653	17297	17578	-1	567	K02151	V-type H+-transporting ATPase subunit F	ATP-synt_F	PF01990.17		NA
16278_15	ENBRE01_1654	19428	19703	-1	567		hypothetical protein				NA
16278_1	ENBRE01_1655	183	1838	1	567		hypothetical protein			Y	NA
16278_3	ENBRE01_1656	2823	4430	1	567		hypothetical protein			Y	NA
16278_4	ENBRE01_1657	5522	7126	1	567		hypothetical protein			Y	NA
16278_5	ENBRE01_1658	8114	9730	1	567		hypothetical protein			Y	NA
16278_6	ENBRE01_1659	10394	10726	1	567		hypothetical protein			Y	NA
16278_7	ENBRE01_1660	10818	12023	1	567		hypothetical protein				NA
16278_8	ENBRE01_1661	12291	13265	-1	567	K00161	pyruvate dehydrogenase E1 component alpha subunit	E1_dh	PF00676.20		NA
16278_9	ENBRE01_1662	13409	14863	1	567		hypothetical protein	RVT_1	PF00078.27		NA
16278_10	ENBRE01_1663	14978	16627	1	567		hypothetical protein	RT_RNaseH,RT_RNaseH_2,rve,Integrase_H2C2	PF17917.1,PF17919.1,PF00665.26,PF17921.1		NA
16278_13	ENBRE01_1664	17946	18479	1	567		hypothetical protein				NA
16278_14	ENBRE01_1665	18918	19232	-1	567	K14821	bud site selection protein 20	zf-C2H2_jaz	PF12171.8		NA
16278_16	ENBRE01_1666	20031	20654	1	567		hypothetical protein				NA
16066_1	ENBRE01_1667	167	1360	1	566		hypothetical protein			Y	NA
16066_2	ENBRE01_1668	1986	3311	-1	566		hypothetical protein			Y	NA
16066_3	ENBRE01_1669	3875	4504	1	566		hypothetical protein			Y	NA
16066_4	ENBRE01_1670	4574	5992	1	566		hypothetical protein				NA
16066_5	ENBRE01_1671	6326	6922	1	566		hypothetical protein				NA
16066_6	ENBRE01_1672	7101	8462	-1	566		hypothetical protein				1	o430-449i
16066_7	ENBRE01_1673	9020	10741	-1	566		hypothetical protein				1	o544-561i
16066_8	ENBRE01_1674	11186	11611	-1	566		hypothetical protein				NA
16066_10	ENBRE01_1675	13491	15050	-1	566		hypothetical protein				1	o487-505i
16066_11	ENBRE01_1676	15315	15959	-1	566		hypothetical protein			Y	NA
16066_12	ENBRE01_1677	16720	17223	-1	566		hypothetical protein				NA
16066_13	ENBRE01_1678	18396	20174	-1	566		hypothetical protein				1	o559-578i
16299_1	ENBRE01_1679	353	556	-1	565		hypothetical protein				NA
16299_2	ENBRE01_1680	844	1062	-1	565		hypothetical protein	CENP-B_N	PF04218.13		NA
16299_16	ENBRE01_1681	11493	11756	-1	565		hypothetical protein	Integrase_H2C2	PF17921.1		NA
16299_4	ENBRE01_1682	2034	2642	1	565		hypothetical protein	DDE_Tnp_IS1595,DDE_Tnp_IS66	PF12762.7,PF03050.14		NA
16299_5	ENBRE01_1683	3103	4377	1	565		hypothetical protein	MULE,Transposase_mut	PF10551.9,PF00872.18		NA
16299_6	ENBRE01_1684	4440	4829	1	565		hypothetical protein				NA
16299_9	ENBRE01_1685	6985	7398	1	565		hypothetical protein				NA
16299_11	ENBRE01_1686	8398	8784	-1	565		hypothetical protein				NA
16299_12	ENBRE01_1687	8815	9240	-1	565		hypothetical protein				NA
16299_13	ENBRE01_1688	9247	9675	-1	565		hypothetical protein	rve	PF00665.26		NA
16299_14	ENBRE01_1689	9829	10152	-1	565		hypothetical protein	DDE_3	PF13358.6		NA
16299_18	ENBRE01_1690	15249	15602	-1	565		hypothetical protein	MULE	PF10551.9		1	o54-76i
16299_20	ENBRE01_1691	18083	18487	-1	565		hypothetical protein				NA
16114_1	ENBRE01_1692	1	879	1	564		hypothetical protein				NA
16114_2	ENBRE01_1693	989	1756	-1	564	K01807	ribose 5-phosphate isomerase A	Rib_5-P_isom_A	PF06026.14		NA
16114_3	ENBRE01_1694	2411	3514	1	564		hypothetical protein	UCH	PF00443.29	Y	1	i13-35o
16114_7	ENBRE01_1695	5501	6616	1	564		hypothetical protein	DDE_3,HTH_28,HTH_23,HTH_32,HTH_29,PAX,Terminase_5	PF13358.6,PF13518.6,PF13384.6,PF13565.6,PF13551.6,PF00292.18,PF06056.12		NA
16114_9	ENBRE01_1696	7311	7643	-1	564		hypothetical protein				1	o62-81i
16114_11	ENBRE01_1697	9384	9881	-1	564	K12883	nuclear cap-binding protein subunit 2	RRM_1	PF00076.22		NA
16114_12	ENBRE01_1698	10327	12669	1	564		hypothetical protein				NA
16114_13	ENBRE01_1699	13171	15588	1	564		hypothetical protein			Y	NA
16114_14	ENBRE01_1700	15879	17942	1	564		hypothetical protein			Y	NA
16114_15	ENBRE01_1701	18550	19926	1	564		hypothetical protein			Y	NA
16149_1	ENBRE01_1702	344	1264	1	563	K00916	CTD kinase subunit alpha	Pkinase,Pkinase_Tyr,Kinase-like,Haspin_kinase	PF00069.25,PF07714.17,PF14531.6,PF12330.8		NA
16149_2	ENBRE01_1703	1596	2138	-1	563	K02934	large subunit ribosomal protein L6e				NA
16149_3	ENBRE01_1704	2560	2940	1	563		hypothetical protein			Y	NA
16149_4	ENBRE01_1705	3236	3856	1	563	K05864	peptidyl-prolyl isomerase D	Pro_isomerase	PF00160.21	Y	NA
16149_5	ENBRE01_1706	4259	6136	-1	563	K05681	ATP-binding cassette, subfamily G (WHITE), member 2	ABC_tran	PF00005.27		6	o272-289i302-324o355-377i389-408o412-434i592-614o
16149_6	ENBRE01_1707	7139	8989	1	563		hypothetical protein				NA
16149_7	ENBRE01_1708	9394	11013	1	563		hypothetical protein				NA
16149_8	ENBRE01_1709	11458	15108	1	563		hypothetical protein	CPSF_A	PF03178.15		NA
16149_10	ENBRE01_1710	15392	16729	-1	563		hypothetical protein	Tau95	PF09734.9		NA
16149_11	ENBRE01_1711	17226	17945	1	563	K02938	large subunit ribosomal protein L8e	Ribosomal_L2_C	PF03947.18		NA
16149_12	ENBRE01_1712	18214	18573	-1	563		hypothetical protein				NA
16149_13	ENBRE01_1713	18940	19380	1	563		hypothetical protein	Clat_adaptor_s	PF01217.20	Y	1	o10-29i
15902_12	ENBRE01_1714	12761	13039	-1	562	K02920	large subunit ribosomal protein L36e	Ribosomal_L36e	PF01158.18		NA
15902_17	ENBRE01_1715	18458	18685	-1	562		hypothetical protein				NA
15902_1	ENBRE01_1716	1	780	1	562	K00876	uridine kinase	PRK,Zeta_toxin	PF00485.18,PF06414.12		NA
15902_2	ENBRE01_1717	1289	2155	1	562		hypothetical protein	CDC50	PF03381.15		2	i31-53o257-279i
15902_3	ENBRE01_1718	2869	3468	1	562		hypothetical protein	vATP-synt_E,dCache_2	PF01991.18,PF08269.11		NA
15902_4	ENBRE01_1719	4032	5207	1	562		hypothetical protein				NA
15902_5	ENBRE01_1720	5515	6192	1	562	K03539	ribonuclease P/MRP protein subunit RPP1	RNase_P_p30	PF01876.16		NA
15902_6	ENBRE01_1721	6422	8023	1	562		hypothetical protein				NA
15902_7	ENBRE01_1722	8396	9367	-1	562		hypothetical protein			Y	9	i5-22o32-49i70-92o107-129i142-159o174-191i204-226o236-253i266-288o
15902_8	ENBRE01_1723	9494	9979	-1	562		hypothetical protein	zf-H2C2_2,zf-C2H2_6,zf-C2H2,zf-C2H2_4	PF13465.6,PF13912.6,PF00096.26,PF13894.6		NA
15902_11	ENBRE01_1724	11489	12370	-1	562		hypothetical protein			Y	1	i7-29o
15902_15	ENBRE01_1725	13720	16584	1	562		hypothetical protein	Peptidase_M16_C,Peptidase_M16	PF05193.21,PF00675.20	Y	NA
15902_16	ENBRE01_1726	16828	18084	-1	562		hypothetical protein				NA
15902_18	ENBRE01_1727	18988	19461	1	562	K02964	small subunit ribosomal protein S18e	Ribosomal_S13	PF00416.22		NA
16298_1	ENBRE01_1728	416	700	1	561		hypothetical protein	RVT_1	PF00078.27		NA
16298_4	ENBRE01_1729	2748	3017	-1	561		hypothetical protein	rve,rve_3	PF00665.26,PF13683.6		NA
16298_14	ENBRE01_1730	16946	17110	-1	561		hypothetical protein				NA
16298_15	ENBRE01_1731	17107	17364	-1	561		hypothetical protein	DDE_3	PF13358.6		NA
16298_2	ENBRE01_1732	1401	1850	1	561		hypothetical protein	Integrase_H2C2,zf-H2C2	PF17921.1,PF09337.10		NA
16298_3	ENBRE01_1733	2223	2540	1	561		hypothetical protein				NA
16298_5	ENBRE01_1734	4370	4867	-1	561		hypothetical protein				NA
16298_6	ENBRE01_1735	5844	7994	-1	561		hypothetical protein	RVT_1,RT_RNaseH_2,RT_RNaseH,rve,Integrase_H2C2,zf-H2C2	PF00078.27,PF17919.1,PF17917.1,PF00665.26,PF17921.1,PF09337.10		NA
16298_8	ENBRE01_1736	8444	8839	-1	561		hypothetical protein				NA
16298_9	ENBRE01_1737	9062	9433	-1	561		hypothetical protein				NA
16298_11	ENBRE01_1738	9763	10551	1	561		hypothetical protein	DDE_Tnp_IS1595	PF12762.7		NA
16298_12	ENBRE01_1739	12384	12683	-1	561		hypothetical protein				NA
16298_13	ENBRE01_1740	14439	16667	-1	561		hypothetical protein			Y	NA
16298_16	ENBRE01_1741	17406	17945	-1	561		hypothetical protein	HTH_23,HTH_38	PF13384.6,PF13936.6		NA
16298_17	ENBRE01_1742	18582	19376	1	561	K14835	25S rRNA (cytosine2870-C5)-methyltransferase	Methyltr_RsmB-F,Methyltr_RsmF_N,FtsJ	PF01189.17,PF17125.5,PF01728.19		NA
16075_6	ENBRE01_1743	10988	11251	-1	560		hypothetical protein				NA
16075_11	ENBRE01_1744	13568	13837	-1	560		hypothetical protein	rve	PF00665.26		NA
16075_1	ENBRE01_1745	35	1477	-1	560	K09496	T-complex protein 1 subunit delta	Cpn60_TCP1	PF00118.24		NA
16075_2	ENBRE01_1746	2180	4465	1	560	K14554	U3 small nucleolar RNA-associated protein 21	ANAPC4_WD40	PF12894.7		NA
16075_3	ENBRE01_1747	5650	6858	-1	560		hypothetical protein	Reprolysin,Reprolysin_4,Reprolysin_5,Reprolysin_3,Peptidase_M10	PF01421.19,PF13583.6,PF13688.6,PF13582.6,PF00413.24		1	o379-401i
16075_5	ENBRE01_1748	9983	10804	1	560		hypothetical protein	DDE_Tnp_IS1595	PF12762.7		NA
16075_7	ENBRE01_1749	11561	11932	-1	560		hypothetical protein				NA
16075_8	ENBRE01_1750	12155	12550	-1	560		hypothetical protein				NA
16075_9	ENBRE01_1751	12589	12984	-1	560		hypothetical protein	DDE_Tnp_IS1595	PF12762.7		NA
16075_10	ENBRE01_1752	12968	13546	-1	560		hypothetical protein				NA
16075_13	ENBRE01_1753	15774	16382	1	560		hypothetical protein				NA
16075_14	ENBRE01_1754	18748	19089	1	560		hypothetical protein				NA
16186_1	ENBRE01_1755	66	680	1	559	K20352	p24 family protein delta-1	EMP24_GP25L	PF01105.24	Y	1	o167-189i
16186_2	ENBRE01_1756	1577	2239	1	559		hypothetical protein			Y	NA
16186_3	ENBRE01_1757	3083	3418	-1	559	K12160	small ubiquitin-related modifier	Rad60-SLD,ubiquitin	PF11976.8,PF00240.23		NA
16186_4	ENBRE01_1758	4449	7664	1	559	K06636	structural maintenance of chromosome 1	SMC_N,SMC_hinge,AAA_15,AAA_21,AAA_29	PF02463.19,PF06470.13,PF13175.6,PF13304.6,PF13555.6		NA
16186_5	ENBRE01_1759	7921	8544	-1	559	K17498	transcription factor SPN1	Med26	PF08711.11		NA
16186_6	ENBRE01_1760	9018	9956	1	559		hypothetical protein			Y	1	i7-29o
16186_7	ENBRE01_1761	10255	14127	1	559	K10866	DNA repair protein RAD50	AAA_23,AAA_21,SMC_N,SbcCD_C,AAA_15	PF13476.6,PF13304.6,PF02463.19,PF13558.6,PF13175.6		NA
16186_8	ENBRE01_1762	14412	17126	1	559		hypothetical protein				NA
16186_9	ENBRE01_1763	17313	18212	-1	559		hypothetical protein				NA
16186_10	ENBRE01_1764	18398	18787	1	559		hypothetical protein	Swi3	PF07962.12		NA
16070_6	ENBRE01_1765	12244	12471	-1	558	K07342	protein transport protein SEC61 subunit gamma	SecE	PF00584.20		1	o42-64i
16070_1	ENBRE01_1766	723	2798	1	558	K05679	ATP-binding cassette, subfamily G (WHITE), member 1	ABC_tran,SMC_N	PF00005.27,PF02463.19		6	o335-352i365-387o407-429i450-472o477-499i652-674o
16070_2	ENBRE01_1767	3249	5342	1	558		hypothetical protein	ABC_tran	PF00005.27		5	i335-357o382-404i425-447o467-489i664-686o
16070_3	ENBRE01_1768	5545	9015	1	558		hypothetical protein	RVT_1	PF00078.27		NA
16070_4	ENBRE01_1769	9459	10046	-1	558		hypothetical protein				NA
16070_5	ENBRE01_1770	10058	11728	-1	558		hypothetical protein			Y	NA
16070_7	ENBRE01_1771	12838	14028	-1	558		hypothetical protein				NA
16070_8	ENBRE01_1772	14599	15471	-1	558		hypothetical protein				5	o59-81i143-165o180-202i209-231o251-273i
16070_9	ENBRE01_1773	16216	16788	1	558	K02997	small subunit ribosomal protein S9e	S4,Ribosomal_S4	PF01479.25,PF00163.19		NA
16070_10	ENBRE01_1774	18367	18849	1	558		hypothetical protein			Y	NA
16238_3	ENBRE01_1775	3322	3522	-1	557		hypothetical protein	Bromodomain	PF00439.25		NA
16238_1	ENBRE01_1776	601	1959	-1	557		hypothetical protein	gag-asp_proteas	PF13975.6		NA
16238_5	ENBRE01_1777	4157	5491	1	557		hypothetical protein				NA
16238_6	ENBRE01_1778	6041	7231	-1	557		hypothetical protein				NA
16238_7	ENBRE01_1779	7541	8617	-1	557	K02321	DNA polymerase alpha subunit B	DNA_pol_E_B	PF04042.16		NA
16238_9	ENBRE01_1780	9314	11416	-1	557		hypothetical protein				NA
16238_10	ENBRE01_1781	11512	12285	-1	557		hypothetical protein	DDE_Tnp_IS1595	PF12762.7		NA
16238_12	ENBRE01_1782	14397	15437	1	557	K01265	methionyl aminopeptidase	Peptidase_M24	PF00557.24		NA
16238_13	ENBRE01_1783	15764	17221	1	557	K11155	diacylglycerol O-acyltransferase 1	MBOAT	PF03062.19		9	i35-57o72-91i112-129o133-155i234-253o273-295i387-409o419-436i449-471o
16238_14	ENBRE01_1784	17806	18582	1	557	K01507	inorganic pyrophosphatase	Pyrophosphatase	PF00719.19		NA
16035_4	ENBRE01_1785	3469	3756	1	556	K12161	ubiquitin related modifier 1	Urm1	PF09138.11		NA
16035_2	ENBRE01_1786	1203	2513	-1	556	K07375	tubulin beta	Tubulin,Tubulin_C,Misat_Tub_SegII	PF00091.25,PF03953.17,PF10644.9		NA
16035_3	ENBRE01_1787	2868	3209	-1	556		hypothetical protein				NA
16035_5	ENBRE01_1788	4406	4930	1	556		hypothetical protein	zf-C2H2,zf-C2H2_4,zf-H2C2_2,zf-C2H2_8	PF00096.26,PF13894.6,PF13465.6,PF15909.5		NA
16035_6	ENBRE01_1789	6000	6884	-1	556		hypothetical protein				2	i214-236o240-259i
16035_7	ENBRE01_1790	7493	8470	1	556		hypothetical protein			Y	1	i9-31o
16035_8	ENBRE01_1791	9293	9817	1	556		hypothetical protein			Y	1	i19-41o
16035_10	ENBRE01_1792	11615	12535	1	556		hypothetical protein			Y	NA
16035_11	ENBRE01_1793	13232	14362	1	556		hypothetical protein			Y	NA
16035_12	ENBRE01_1794	14472	15239	-1	556	K01807	ribose 5-phosphate isomerase A	Rib_5-P_isom_A	PF06026.14		NA
16035_13	ENBRE01_1795	15894	16997	1	556		hypothetical protein	UCH	PF00443.29	Y	1	i13-35o
15476_1	ENBRE01_1796	76	4083	-1	555		hypothetical protein				NA
15476_2	ENBRE01_1797	4346	5578	1	555		hypothetical protein	Actin_micro	PF17003.5		NA
15476_3	ENBRE01_1798	5943	6599	-1	555		hypothetical protein				NA
15476_4	ENBRE01_1799	7037	8722	-1	555		hypothetical protein	Adaptin_N	PF01602.20		NA
15476_5	ENBRE01_1800	9153	10397	1	555	K11806	DDB1- and CUL4-associated factor 13	WD40,Sof1,ANAPC4_WD40,eIF2A	PF00400.32,PF04158.14,PF12894.7,PF08662.11		NA
15476_6	ENBRE01_1801	11271	14591	1	555	K06675	structural maintenance of chromosome 4	SMC_N,SMC_hinge,AAA_15,AAA_21,AAA_23,AAA_29	PF02463.19,PF06470.13,PF13175.6,PF13304.6,PF13476.6,PF13555.6		NA
15476_7	ENBRE01_1802	15262	16047	1	555	K02941	large subunit ribosomal protein LP0	RL10P_insert,Ribosomal_L10	PF17777.1,PF00466.20		NA
15476_8	ENBRE01_1803	16527	18344	1	555	K06068	novel protein kinase C delta type	Pkinase,Pkinase_Tyr,C1_1,C1_2	PF00069.25,PF07714.17,PF00130.22,PF03107.16		NA
15844_4	ENBRE01_1804	2451	2885	1	554		hypothetical protein	Homeodomain	PF00046.29		NA
15844_5	ENBRE01_1805	3155	6337	1	554		hypothetical protein	Sec7	PF01369.20		NA
15844_6	ENBRE01_1806	6727	7842	1	554	K12314	actin, alpha cardiac muscle	Actin	PF00022.19		NA
15844_7	ENBRE01_1807	8533	9126	-1	554		hypothetical protein	DBD_Tnp_Mut	PF03108.15		NA
15844_8	ENBRE01_1808	9519	12065	1	554		hypothetical protein			Y	NA
15844_9	ENBRE01_1809	12253	13371	-1	554		hypothetical protein			Y	NA
15844_10	ENBRE01_1810	13778	14200	1	554		hypothetical protein				NA
15844_11	ENBRE01_1811	14502	16898	1	554	K08735	DNA mismatch repair protein MSH2	MutS_V,MutS_III	PF00488.21,PF05192.18		NA
15844_12	ENBRE01_1812	17499	17930	1	554		hypothetical protein	Homeodomain	PF00046.29		NA
5998_5	ENBRE01_1813	4389	4838	1	553		hypothetical protein			Y	NA
5998_6	ENBRE01_1814	4899	6374	1	553		hypothetical protein				1	o471-488i
5998_8	ENBRE01_1815	6599	7387	-1	553		hypothetical protein				NA
5998_9	ENBRE01_1816	7391	9613	-1	553		hypothetical protein				NA
5998_10	ENBRE01_1817	10311	12581	-1	553		hypothetical protein			Y	NA
5998_11	ENBRE01_1818	12926	15187	-1	553		hypothetical protein			Y	NA
5998_12	ENBRE01_1819	15974	17920	1	553		hypothetical protein				NA
16233_1	ENBRE01_1820	6148	7890	1	552		hypothetical protein			Y	NA
16233_2	ENBRE01_1821	8732	11080	1	552		hypothetical protein			Y	1	o756-778i
16233_3	ENBRE01_1822	11613	13277	1	552		hypothetical protein	Vip3A_N	PF12495.8	Y	1	o523-545i
16233_4	ENBRE01_1823	13816	15351	1	552		hypothetical protein				1	o479-501i
16233_5	ENBRE01_1824	16094	17374	1	552		hypothetical protein				1	o394-416i
16217_9	ENBRE01_1825	6165	6455	1	551		hypothetical protein	rve	PF00665.26		NA
16217_14	ENBRE01_1826	10326	10622	1	551		hypothetical protein	DDE_1	PF03184.19		NA
16217_11	ENBRE01_1827	8790	8984	-1	551		hypothetical protein	CENP-B_N	PF04218.13		NA
16217_19	ENBRE01_1828	17710	17817	1	551		hypothetical protein	HTH_38,Sigma70_r4_2	PF13936.6,PF08281.12		NA
16217_3	ENBRE01_1829	2045	2500	-1	551		hypothetical protein				NA
16217_4	ENBRE01_1830	3065	3439	1	551		hypothetical protein				NA
16217_5	ENBRE01_1831	3643	3984	1	551		hypothetical protein				NA
16217_6	ENBRE01_1832	4632	5126	-1	551		hypothetical protein				NA
16217_10	ENBRE01_1833	7414	7773	-1	551		hypothetical protein	HTH_28,HTH_38,HTH_29,PAX,HTH_23,HTH_32,HTH_Crp_2,Sigma70_r4_2,HTH_40,HTH_7,Terminase_5,Sigma70_r4	PF13518.6,PF13936.6,PF13551.6,PF00292.18,PF13384.6,PF13565.6,PF13545.6,PF08281.12,PF14493.6,PF02796.15,PF06056.12,PF04545.16		NA
16217_12	ENBRE01_1834	9088	9549	1	551		hypothetical protein				NA
16217_13	ENBRE01_1835	9573	10238	1	551		hypothetical protein	HTH_Tnp_Tc5	PF03221.16		NA
16217_15	ENBRE01_1836	11077	11610	-1	551		hypothetical protein	DDE_3	PF13358.6		NA
16217_16	ENBRE01_1837	11726	12052	-1	551		hypothetical protein	HTH_28,HTH_23,HTH_29	PF13518.6,PF13384.6,PF13551.6		NA
16217_17	ENBRE01_1838	13915	14415	-1	551		hypothetical protein				NA
16241_5	ENBRE01_1839	3816	4091	1	550	K15455	diphthamide biosynthesis protein 3	zf-CSL	PF05207.13		NA
16241_1	ENBRE01_1840	1	381	1	550		hypothetical protein				NA
16241_3	ENBRE01_1841	2072	2446	1	550		hypothetical protein	Mei5_like	PF17021.5		NA
16241_4	ENBRE01_1842	2765	3355	-1	550	K12275	translocation protein SEC62	Sec62	PF03839.16		2	i97-119o129-151i
16241_6	ENBRE01_1843	4306	4845	-1	550		hypothetical protein	ThiF	PF00899.21		NA
16241_7	ENBRE01_1844	5312	5848	1	550		hypothetical protein				NA
16241_8	ENBRE01_1845	6120	6857	-1	550		hypothetical protein	MIP	PF00230.20		6	i13-35o45-64i87-109o137-159i179-196o222-244i
16241_9	ENBRE01_1846	7262	8707	-1	550		hypothetical protein				NA
16241_10	ENBRE01_1847	8647	9960	-1	550		hypothetical protein			Y	1	i7-29o
16241_11	ENBRE01_1848	10360	10707	1	550		hypothetical protein				2	i49-71o91-113i
16241_12	ENBRE01_1849	11333	11896	1	550		hypothetical protein	CDC37_N	PF03234.14		NA
16241_13	ENBRE01_1850	12463	15171	1	550		hypothetical protein			Y	NA
16241_14	ENBRE01_1851	16592	17527	1	550		hypothetical protein			Y	NA
15923_1	ENBRE01_1852	207	482	1	549	K09539	DnaJ-like protein subfamily C member 19	Pam16	PF03656.13		NA
15923_2	ENBRE01_1853	1247	2032	1	549		hypothetical protein				1	i210-232o
15923_4	ENBRE01_1854	3239	3829	-1	549	K02734	20S proteasome subunit beta 4	Proteasome	PF00227.26		NA
15923_5	ENBRE01_1855	4217	4822	1	549		hypothetical protein				5	i47-69o79-101i108-130o135-157i170-192o
15923_6	ENBRE01_1856	5272	5871	1	549		hypothetical protein				5	i40-62o77-99i111-130o134-156i169-191o
15923_7	ENBRE01_1857	6186	6854	1	549		hypothetical protein				5	i60-82o92-114i121-143o148-170i191-213o
15923_8	ENBRE01_1858	7187	8083	-1	549		hypothetical protein			Y	1	i7-26o
15923_9	ENBRE01_1859	8318	9232	-1	549		hypothetical protein			Y	NA
15923_11	ENBRE01_1860	9627	10571	-1	549		hypothetical protein			Y	1	i7-24o
15923_12	ENBRE01_1861	11882	12793	-1	549		hypothetical protein			Y	1	i9-28o
15923_13	ENBRE01_1862	13065	14018	-1	549		hypothetical protein			Y	1	i12-29o
15923_14	ENBRE01_1863	14408	15589	1	549		hypothetical protein	HORMA,PHD	PF02301.18,PF00628.29		NA
15923_15	ENBRE01_1864	15864	16457	-1	549	K03013	DNA-directed RNA polymerases I, II, and III subunit RPABC1	RNA_pol_Rpb5_C,RNA_pol_Rpb5_N	PF01191.19,PF03871.14		NA
15923_16	ENBRE01_1865	16689	17432	1	549		hypothetical protein	zf-C2H2_jaz,zf-met,zf-C2H2_2	PF12171.8,PF12874.7,PF12756.7		NA
15913_12	ENBRE01_1866	17266	17418	1	548		hypothetical protein	Elf1	PF05129.13		NA
15913_1	ENBRE01_1867	3	503	-1	548		hypothetical protein	UPF0058	PF01893.16		NA
15913_2	ENBRE01_1868	869	3253	-1	548		hypothetical protein				NA
15913_3	ENBRE01_1869	3568	4905	-1	548		hypothetical protein	CAF1A	PF12253.8		NA
15913_4	ENBRE01_1870	5196	6521	-1	548		hypothetical protein				NA
15913_5	ENBRE01_1871	6788	7966	-1	548		hypothetical protein	POP1,POPLD	PF06978.11,PF08170.12		NA
15913_6	ENBRE01_1872	8385	10019	1	548		hypothetical protein	MS_channel	PF00924.18	Y	4	i54-76o86-108i337-359o363-385i
15913_7	ENBRE01_1873	10138	10998	-1	548	K16938	septin 3/9/12	Septin,ATPase_2,MMR_HSR1,GTP_EFTU	PF00735.18,PF01637.18,PF01926.23,PF00009.27		NA
15913_8	ENBRE01_1874	11426	11872	-1	548		hypothetical protein				NA
15913_9	ENBRE01_1875	12069	14348	1	548		hypothetical protein				NA
16224_1	ENBRE01_1876	2	1051	1	547		hypothetical protein				NA
16224_2	ENBRE01_1877	1436	2704	1	547		hypothetical protein				12	o15-37i57-74o84-106i119-136o140-157i210-232o242-259i266-285o305-327i334-356o371-393i400-417o
16224_3	ENBRE01_1878	3201	3563	1	547	K03105	signal recognition particle subunit SRP19	SRP19	PF01922.17		NA
16224_4	ENBRE01_1879	3948	4937	-1	547	K02930	large subunit ribosomal protein L4e	Ribosomal_L4	PF00573.22		NA
16224_5	ENBRE01_1880	5464	7191	1	547		hypothetical protein			Y	NA
16224_6	ENBRE01_1881	7743	10802	-1	547	K01870	isoleucyl-tRNA synthetase	tRNA-synt_1,Anticodon_1,tRNA-synt_1g	PF00133.22,PF08264.13,PF09334.11		NA
16224_7	ENBRE01_1882	11840	14116	1	547		hypothetical protein	TPR_16,TPR_2,TPR_11,TPR_8,TPR_7,TPR_14,TPR_1,TPR_19,TPR_12	PF13432.6,PF07719.17,PF13414.6,PF13181.6,PF13176.6,PF13428.6,PF00515.28,PF14559.6,PF13424.6		NA
16224_8	ENBRE01_1883	14289	14702	-1	547		hypothetical protein				NA
16224_9	ENBRE01_1884	14997	15785	-1	547	K12581	CCR4-NOT transcription complex subunit 7/8	CAF1	PF04857.20		NA
16224_11	ENBRE01_1885	16658	17320	1	547		hypothetical protein	PAP2,PAP2_3	PF01569.21,PF14378.6	Y	6	i2-21o46-65i78-96o139-156i161-183o187-209i
15970_1	ENBRE01_1886	2	2320	-1	546		hypothetical protein			Y	NA
15970_2	ENBRE01_1887	3032	3835	-1	546	K00876	uridine kinase	PRK,AAA_18,KTI12	PF00485.18,PF13238.6,PF08433.10	Y	NA
15970_3	ENBRE01_1888	4588	5841	-1	546	K03242	translation initiation factor 2 subunit 3	GTP_EFTU,eIF2_C,GTP_EFTU_D2	PF00009.27,PF09173.11,PF03144.25		NA
15970_4	ENBRE01_1889	6368	6805	1	546		hypothetical protein	rpo30_N	PF12410.8		NA
15970_5	ENBRE01_1890	7060	8538	-1	546	K03144	transcription initiation factor TFIIH subunit 4	Tfb2,Tfb2_C,Helicase_C_3	PF03849.14,PF18307.1,PF13625.6		NA
15970_6	ENBRE01_1891	8888	9301	-1	546		hypothetical protein				NA
15970_7	ENBRE01_1892	9955	10854	1	546	K03027	DNA-directed RNA polymerases I and III subunit RPAC1	RNA_pol_A_bac,RNA_pol_L	PF01000.26,PF01193.24		NA
15970_8	ENBRE01_1893	11195	11812	1	546		hypothetical protein				NA
15970_9	ENBRE01_1894	12417	13829	1	546		hypothetical protein			Y	1	i13-35o
15970_10	ENBRE01_1895	14330	14683	1	546		hypothetical protein				NA
15970_11	ENBRE01_1896	15055	15564	-1	546		hypothetical protein				NA
15970_12	ENBRE01_1897	15864	17234	1	546	K06631	polo-like kinase 1	Pkinase,Pkinase_Tyr,Kinase-like,Haspin_kinase	PF00069.25,PF07714.17,PF14531.6,PF12330.8		NA
16237_1	ENBRE01_1898	1	546	1	545	K02737	20S proteasome subunit beta 5	Proteasome	PF00227.26		NA
16237_2	ENBRE01_1899	854	1435	-1	545		hypothetical protein				NA
16237_3	ENBRE01_1900	1718	2956	1	545	K00036	glucose-6-phosphate 1-dehydrogenase	G6PD_C,G6PD_N	PF02781.16,PF00479.22		NA
16237_4	ENBRE01_1901	3262	3954	-1	545		hypothetical protein				NA
16237_5	ENBRE01_1902	4409	6643	-1	545		hypothetical protein	HTH_micro	PF17007.5		NA
16237_7	ENBRE01_1903	8394	8738	-1	545		hypothetical protein			Y	1	i91-113o
16237_8	ENBRE01_1904	10724	16624	1	545	K14572	midasin	AAA_5,AAA_3,AAA	PF07728.14,PF07726.11,PF00004.29		NA
16246_1	ENBRE01_1905	38	1414	-1	544	K00697	trehalose 6-phosphate synthase	Glyco_transf_20	PF00982.21		NA
16246_2	ENBRE01_1906	1634	3001	1	544	K03106	signal recognition particle subunit SRP54	SRP54,SRP_SPB,SRP54_N,cobW,MeaB	PF00448.22,PF02978.19,PF02881.19,PF02492.19,PF03308.16		NA
16246_3	ENBRE01_1907	3155	3688	1	544		hypothetical protein				NA
16246_4	ENBRE01_1908	4249	5562	1	544		hypothetical protein				6	i33-55o78-100i113-135o161-183i306-328o338-360i
16246_5	ENBRE01_1909	6281	10024	-1	544	K10352	myosin heavy chain 9/10/11/14	Myosin_head	PF00063.21		NA
16246_6	ENBRE01_1910	10990	12303	1	544		hypothetical protein				6	i33-55o78-100i113-135o161-183i306-328o338-360i
16246_7	ENBRE01_1911	13022	16882	-1	544	K10352	myosin heavy chain 9/10/11/14	Myosin_head	PF00063.21		NA
15524_1	ENBRE01_1912	318	656	-1	543		hypothetical protein	FeS_assembly_P	PF01883.19		NA
15524_2	ENBRE01_1913	1147	1461	1	543	K02929	large subunit ribosomal protein L44e	Ribosomal_L44	PF00935.19		NA
15524_3	ENBRE01_1914	1735	2412	1	543	K03679	exosome complex component RRP4	ECR1_N,KH_6	PF14382.6,PF15985.5		NA
15524_4	ENBRE01_1915	3064	3621	1	543	K10849	DNA excision repair protein ERCC-1	Rad10	PF03834.14		NA
15524_5	ENBRE01_1916	4264	6711	1	543	K11654	SWI/SNF-related matrix-associated actin-dependent regulator of chromatin subfamily A member 5	SNF2_N,Helicase_C,ResIII,SLIDE,DEAD,HDA2-3,ERCC3_RAD25_C,SWI2_SNF2	PF00176.23,PF00271.31,PF04851.15,PF09111.10,PF00270.29,PF11496.8,PF16203.5,PF18766.1		NA
15524_6	ENBRE01_1917	7232	8098	-1	543	K10686	NEDD8-activating enzyme E1	ThiF	PF00899.21		NA
15524_7	ENBRE01_1918	8344	9159	-1	543		hypothetical protein	DHHC	PF01529.20		4	i13-35o40-62i128-150o165-187i
15524_8	ENBRE01_1919	9383	10021	-1	543	K11600	exosome complex component RRP41	RNase_PH	PF01138.21		NA
15524_9	ENBRE01_1920	10342	13068	-1	543	K12599	antiviral helicase SKI2	DSHCT,DEAD,ResIII,Helicase_C	PF08148.12,PF00270.29,PF04851.15,PF00271.31		NA
15524_10	ENBRE01_1921	13281	14927	-1	543		hypothetical protein	MS_channel	PF00924.18		6	i38-60o75-97i117-136o151-173i341-358o362-384i
15524_11	ENBRE01_1922	15305	16813	-1	543	K13148	integrator complex subunit 11	Beta-Casp,Lactamase_B_6,RMMBL,Lactamase_B,Lactamase_B_2,Beta_lactamase3	PF10996.8,PF16661.5,PF07521.12,PF00753.27,PF12706.7,PF17030.5		NA
15848_7	ENBRE01_1923	9901	10197	1	542		hypothetical protein				NA
15848_1	ENBRE01_1924	1297	2190	1	542		hypothetical protein				NA
15848_2	ENBRE01_1925	2759	3766	1	542		hypothetical protein			Y	1	i7-29o
15848_3	ENBRE01_1926	4571	4975	-1	542		hypothetical protein	Yippee-Mis18	PF03226.14		NA
15848_4	ENBRE01_1927	5330	6151	1	542		hypothetical protein			Y	6	i12-29o76-93i100-117o167-186i199-221o231-250i
15848_5	ENBRE01_1928	6488	8698	-1	542		hypothetical protein				NA
15848_6	ENBRE01_1929	8966	9508	-1	542		hypothetical protein				2	i109-131o151-173i
15848_8	ENBRE01_1930	10670	11191	1	542	K02868	large subunit ribosomal protein L11e	Ribosomal_L5_C,Ribosomal_L5	PF00673.21,PF00281.19		NA
15848_9	ENBRE01_1931	12420	12773	-1	542		hypothetical protein				NA
15848_10	ENBRE01_1932	12818	13390	1	542		hypothetical protein	DUF4199	PF13858.6		3	o31-53i73-92o96-113i
15848_11	ENBRE01_1933	13796	14389	1	542		hypothetical protein				4	i5-24o34-56i69-91o95-114i
15848_12	ENBRE01_1934	15005	15592	1	542		hypothetical protein			Y	4	i5-27o31-53i73-90o95-117i
15848_13	ENBRE01_1935	15920	16831	1	542		hypothetical protein	rve,rve_3,Integrase_H2C2	PF00665.26,PF13683.6,PF17921.1		NA
16234_1	ENBRE01_1936	141	1868	1	541	K14018	phospholipase A-2-activating protein	PFU,WD40_like,WD40	PF09070.11,PF17005.5,PF00400.32		NA
16234_2	ENBRE01_1937	2836	5094	1	541		hypothetical protein				NA
16234_3	ENBRE01_1938	5484	6794	1	541		hypothetical protein			Y	1	i13-30o108-127i134-156o160-182i219-241o270-292i304-326o330-361i382-404o409-426i
16234_4	ENBRE01_1939	7241	8437	1	541		hypothetical protein				8	o47-69i74-91o111-133i145-164o168-190i210-232o242-264i277-299o
16234_5	ENBRE01_1940	8907	11174	-1	541		hypothetical protein				NA
16234_6	ENBRE01_1941	12471	13574	1	541		hypothetical protein				8	i40-62o72-94i101-123o150-172i205-227o232-254i266-288o344-366i
16234_7	ENBRE01_1942	14173	15333	1	541		hypothetical protein				9	i44-66o81-98i105-127o151-173i213-232o242-264i271-293o316-335i342-364o
16234_8	ENBRE01_1943	15707	16666	-1	541	K11304	histone acetyltransferase HTATIP	MOZ_SAS,zf-MYST	PF01853.18,PF17772.1		NA
15777_1	ENBRE01_1944	1065	2654	-1	540		hypothetical protein			Y	NA
15777_2	ENBRE01_1945	3266	4171	-1	540	K10878	meiotic recombination protein SPO11	TP6A_N,DUF2220,DUF2399	PF04406.14,PF09983.9,PF09664.10		NA
15777_3	ENBRE01_1946	4441	5505	1	540	K10967	alpha 1,2-mannosyltransferase	Glyco_transf_15	PF01793.16	Y	NA
15777_4	ENBRE01_1947	5793	7463	1	540	K14571	ribosome biogenesis ATPase	AAA,AAA_16,AAA_lid_3,AAA_22,Viral_helicase1,Sigma54_activ_2,AAA_5,AAA_14,AAA_33,RuvB_N,Mg_chelatase,RNA_helicase,Zeta_toxin,AAA_24,AAA_18,ABC_tran,AAA_11	PF00004.29,PF13191.6,PF17862.1,PF13401.6,PF01443.18,PF14532.6,PF07728.14,PF13173.6,PF13671.6,PF05496.12,PF01078.21,PF00910.22,PF06414.12,PF13479.6,PF13238.6,PF00005.27,PF13086.6		NA
15777_5	ENBRE01_1948	7948	9306	-1	540		hypothetical protein			Y	1	i7-29o
15777_6	ENBRE01_1949	9967	13344	1	540	K01873	valyl-tRNA synthetase	tRNA-synt_1,Anticodon_1,tRNA-synt_1g,tRNA-synt_1_2	PF00133.22,PF08264.13,PF09334.11,PF13603.6		NA
15777_7	ENBRE01_1950	13654	14316	-1	540		hypothetical protein	UPF0121	PF03661.13		4	o10-27i34-56o71-93i127-149o
15777_8	ENBRE01_1951	14525	15043	1	540		hypothetical protein				NA
15777_9	ENBRE01_1952	15566	16240	1	540		hypothetical protein	MRG	PF05712.13		NA
15675_1	ENBRE01_1953	357	1739	1	539	K22381	E3 ubiquitin-protein ligase ZNF598				NA
15675_2	ENBRE01_1954	2256	2900	1	539		hypothetical protein	EMP24_GP25L	PF01105.24	Y	1	o169-191i
15675_3	ENBRE01_1955	3234	3773	1	539		hypothetical protein			Y	4	i5-24o44-66i95-117o137-159i
15675_5	ENBRE01_1956	4180	5346	1	539		hypothetical protein	zf-CCCH,zf_CCCH_4	PF00642.24,PF18345.1		NA
15675_6	ENBRE01_1957	5507	6352	1	539		hypothetical protein				NA
15675_8	ENBRE01_1958	6924	7850	-1	539		hypothetical protein			Y	1	i7-28o
15675_10	ENBRE01_1959	8810	9724	-1	539		hypothetical protein			Y	1	o4-26i
15675_11	ENBRE01_1960	10218	10709	1	539		hypothetical protein				NA
15675_12	ENBRE01_1961	11692	14319	-1	539		hypothetical protein			Y	NA
15675_13	ENBRE01_1962	14846	16231	1	539		hypothetical protein			Y	11	i9-31o35-57i123-142o152-174i181-203o227-249i261-283o311-333i353-370o380-402i415-437o
5582_1	ENBRE01_1963	394	864	-1	538		hypothetical protein	Homeodomain,Homeobox_KN	PF00046.29,PF05920.11		NA
5582_2	ENBRE01_1964	2562	5042	1	538		hypothetical protein				NA
5582_3	ENBRE01_1965	5150	6127	-1	538	K01866	tyrosyl-tRNA synthetase	tRNA-synt_1b	PF00579.25		NA
5582_4	ENBRE01_1966	6233	7243	-1	538		hypothetical protein	Fe_hyd_lg_C	PF02906.14		NA
5582_5	ENBRE01_1967	7924	8655	1	538		hypothetical protein				1	i225-242o
5582_6	ENBRE01_1968	8744	9814	-1	538	K04354	serine/threonine-protein phosphatase 2A regulatory subunit B				NA
5582_8	ENBRE01_1969	10279	10812	-1	538		hypothetical protein				1	i92-114o
5582_9	ENBRE01_1970	10977	11726	1	538		hypothetical protein				NA
5582_10	ENBRE01_1971	13774	16005	-1	538		hypothetical protein				NA
16245_1	ENBRE01_1972	1	1131	1	537		hypothetical protein	gag-asp_proteas,Asp_protease_2,RVP,Asp_protease	PF13975.6,PF13650.6,PF00077.20,PF09668.10		NA
16245_2	ENBRE01_1973	1222	3576	1	537		hypothetical protein	RT_RNaseH,RT_RNaseH_2,RVT_1,rve,Integrase_H2C2,zf-H2C2,DDE_Tnp_IS240	PF17917.1,PF17919.1,PF00078.27,PF00665.26,PF17921.1,PF09337.10,PF13610.6		NA
16245_3	ENBRE01_1974	4072	5214	1	537		hypothetical protein			Y	1	i5-27o
16245_4	ENBRE01_1975	5302	6693	1	537		hypothetical protein				NA
16245_5	ENBRE01_1976	7298	10063	1	537		hypothetical protein				NA
16245_6	ENBRE01_1977	10570	13236	1	537		hypothetical protein			Y	NA
16245_7	ENBRE01_1978	13741	16398	1	537		hypothetical protein			Y	NA
16280_6	ENBRE01_1979	8245	8514	1	536		hypothetical protein	HTH_32	PF13565.6		NA
16280_7	ENBRE01_1980	9600	9806	1	536		hypothetical protein	PAX,HTH_28,HTH_38,HTH_23,HTH_29,Sigma70_r4_2,HTH_7,Terminase_5,Sigma70_r4	PF00292.18,PF13518.6,PF13936.6,PF13384.6,PF13551.6,PF08281.12,PF02796.15,PF06056.12,PF04545.16		NA
16280_8	ENBRE01_1981	10317	10610	1	536		hypothetical protein	DDE_3	PF13358.6		NA
16280_9	ENBRE01_1982	12551	12742	1	536		hypothetical protein				NA
16280_3	ENBRE01_1983	4063	5034	1	536		hypothetical protein	rve	PF00665.26		NA
16280_4	ENBRE01_1984	5167	5682	1	536		hypothetical protein	rve	PF00665.26		1	i115-137o
16280_5	ENBRE01_1985	5679	5987	1	536		hypothetical protein				NA
16280_10	ENBRE01_1986	15206	15982	1	536		hypothetical protein	DDE_Tnp_IS1595	PF12762.7		NA
16214_1	ENBRE01_1987	3	233	1	535		hypothetical protein	rve	PF00665.26		NA
16214_2	ENBRE01_1988	363	860	1	535		hypothetical protein				NA
16214_3	ENBRE01_1989	1233	1604	-1	535		hypothetical protein	DDE_Tnp_IS1595	PF12762.7		NA
16214_4	ENBRE01_1990	1727	2059	-1	535		hypothetical protein	HTH_7	PF02796.15		NA
16214_6	ENBRE01_1991	3473	4159	-1	535		hypothetical protein				NA
16214_7	ENBRE01_1992	4207	4605	-1	535		hypothetical protein				NA
16214_8	ENBRE01_1993	5137	5538	1	535		hypothetical protein	DDE_3	PF13358.6		NA
16214_9	ENBRE01_1994	6655	8190	-1	535		hypothetical protein			Y	NA
16214_10	ENBRE01_1995	8547	10487	-1	535		hypothetical protein			Y	NA
16214_11	ENBRE01_1996	11200	11997	1	535		hypothetical protein				NA
16214_12	ENBRE01_1997	12275	12712	1	535		hypothetical protein				NA
16214_13	ENBRE01_1998	13293	13823	1	535		hypothetical protein				4	i37-59o69-91i98-120o125-147i
16214_15	ENBRE01_1999	14646	16166	-1	535		hypothetical protein				NA
[truncated: 1,532 more rows]

## Sheet: Pancytospora epiphaga (JUm1396)
ID_1	LOCUS	START.CDS.	STOP.CDS.	Strand	Scaffold	KO	Description	PFAM	PFAM_.	SIGNALP	TMH..	TM_topology
19782_8	PAEPH01_0001	11638	11883	1	961		hypothetical protein				NA
19782_17	PAEPH01_0002	23657	23890	-1	961		hypothetical protein	LSM	PF01423.22		NA
19782_21	PAEPH01_0003	28886	29017	1	961		hypothetical protein				NA
19782_54	PAEPH01_0004	70996	71193	1	961		hypothetical protein	RVT_1	PF00078.27		NA
19782_55	PAEPH01_0005	71232	71354	1	961		hypothetical protein				NA
19782_56	PAEPH01_0006	71573	71698	1	961		hypothetical protein	RT_RNaseH	PF17917.1		NA
19782_57	PAEPH01_0007	71765	72040	1	961		hypothetical protein				NA
19782_80	PAEPH01_0008	100610	100777	-1	961		hypothetical protein				NA
19782_82	PAEPH01_0009	102942	103142	-1	961		hypothetical protein				NA
19782_85	PAEPH01_0010	107033	107263	1	961		hypothetical protein	LSM	PF01423.22		NA
19782_2	PAEPH01_0011	2638	4089	1	961		hypothetical protein	MFS_1_like,MFS_1,Nuc_H_symport	PF12832.7,PF07690.16,PF03825.16		11	i12-29o49-71i78-95o99-118i181-203o247-269i301-323o328-350i357-379o394-416i436-453o
19782_3	PAEPH01_0012	5083	5886	-1	961		hypothetical protein	Lectin_leg-like	PF03388.13	Y	1	o237-254i
19782_5	PAEPH01_0013	6839	8113	1	961	K07542	GPI mannosyltransferase 2	Mannosyl_trans2	PF04188.13	Y	8	i12-34o95-117i124-146o183-205i218-237o241-263i366-388o398-420i
19782_6	PAEPH01_0014	9001	9885	-1	961		hypothetical protein	eIF-5_eIF-2B	PF01873.17		NA
19782_10	PAEPH01_0015	12511	15201	1	961		hypothetical protein			Y	NA
19782_12	PAEPH01_0016	16671	17525	-1	961	K06072	deoxyhypusine monooxygenase	HEAT_2,HEAT_PBS,HEAT_EZ,HEAT,Vitellogenin_N	PF13646.6,PF03130.16,PF13513.6,PF02985.22,PF01347.22		NA
19782_13	PAEPH01_0017	17776	18567	-1	961		hypothetical protein			Y	2	o15-37i151-173o
19782_14	PAEPH01_0018	18916	20982	1	961	K08867	WNK lysine deficient protein kinase	Pkinase,Pkinase_Tyr,OSR1_C	PF00069.25,PF07714.17,PF12202.8		NA
19782_16	PAEPH01_0019	22085	23257	1	961		hypothetical protein	LRR_4,LRR_1	PF12799.7,PF00560.33	Y	NA
19782_18	PAEPH01_0020	24197	25033	1	961	K11375	elongator complex protein 4	PAXNEB	PF05625.11		NA
19782_19	PAEPH01_0021	25528	27378	1	961		hypothetical protein	Sulfate_transp	PF00916.20		12	i55-77o92-111i144-166o186-208i220-239o249-271i278-300o343-365i377-394o409-431i436-458o468-499i
19782_20	PAEPH01_0022	28063	28554	-1	961		hypothetical protein	Thioredoxin,Phosducin	PF00085.20,PF02114.16		NA
19782_22	PAEPH01_0023	29693	31102	1	961	K03144	transcription initiation factor TFIIH subunit 4	Tfb2,Tfb2_C	PF03849.14,PF18307.1		NA
19782_23	PAEPH01_0024	31582	32022	-1	961		hypothetical protein				NA
19782_24	PAEPH01_0025	32090	33343	1	961	K03242	translation initiation factor 2 subunit 3	GTP_EFTU,eIF2_C,GTP_EFTU_D2	PF00009.27,PF09173.11,PF03144.25		NA
19782_25	PAEPH01_0026	33903	34697	-1	961		hypothetical protein				NA
19782_26	PAEPH01_0027	36043	36657	-1	961		hypothetical protein				NA
19782_27	PAEPH01_0028	37111	38004	-1	961	K03027	DNA-directed RNA polymerases I and III subunit RPAC1	RNA_pol_A_bac,RNA_pol_L	PF01000.26,PF01193.24		NA
19782_28	PAEPH01_0029	39122	39541	-1	961		hypothetical protein				NA
19782_29	PAEPH01_0030	40070	40615	1	961		hypothetical protein			Y	5	i7-24o49-68i89-108o118-140i145-167o
19782_31	PAEPH01_0031	41780	42529	-1	961		hypothetical protein				NA
19782_32	PAEPH01_0032	43151	43822	-1	961		hypothetical protein				NA
19782_33	PAEPH01_0033	44551	44946	-1	961	K02951	small subunit ribosomal protein S12e	Ribosomal_L7Ae	PF01248.26		NA
19782_35	PAEPH01_0034	45729	47015	-1	961	K22381	E3 ubiquitin-protein ligase ZNF598	zf-C2H2_4	PF13894.6		NA
19782_36	PAEPH01_0035	48272	48898	1	961		hypothetical protein	EMP24_GP25L	PF01105.24	Y	1	o169-191i
19782_37	PAEPH01_0036	49281	50111	1	961		hypothetical protein				NA
19782_38	PAEPH01_0037	50552	52855	1	961	K16055	trehalose 6-phosphate synthase/phosphatase	Trehalose_PPase,Glyco_transf_20	PF02358.16,PF00982.21		NA
19782_40	PAEPH01_0038	53500	53985	-1	961		hypothetical protein	RRM_1	PF00076.22		NA
19782_42	PAEPH01_0039	54919	55824	1	961		hypothetical protein	zf-CCCH,zf_CCCH_4,zf-CCCH_4	PF00642.24,PF18345.1,PF18044.1		NA
19782_43	PAEPH01_0040	56745	57674	-1	961		hypothetical protein				NA
19782_45	PAEPH01_0041	58138	59106	-1	961		hypothetical protein				NA
19782_46	PAEPH01_0042	60098	63556	-1	961	K06675	structural maintenance of chromosome 4	SMC_N,SMC_hinge,AAA_21,AAA_15,AAA_29	PF02463.19,PF06470.13,PF13304.6,PF13175.6,PF13555.6		NA
19782_47	PAEPH01_0043	64566	64952	-1	961		hypothetical protein	CTD_bind	PF04818.13		NA
19782_48	PAEPH01_0044	65036	66505	1	961	K06631	polo-like kinase 1	Pkinase,Pkinase_Tyr,Kinase-like,Haspin_kinase,POLO_box	PF00069.25,PF07714.17,PF14531.6,PF12330.8,PF00659.18		NA
19782_51	PAEPH01_0045	67009	67812	-1	961	K05290	GPI-anchor transamidase subunit K	Peptidase_C13	PF01650.18	Y	NA
19782_52	PAEPH01_0046	69064	70047	1	961	K01409	N6-L-threonylcarbamoyladenine synthase	Peptidase_M22	PF00814.25		NA
19782_53	PAEPH01_0047	70295	70930	-1	961		hypothetical protein			Y	NA
19782_58	PAEPH01_0048	72181	72846	1	961		hypothetical protein	rve	PF00665.26		NA
19782_59	PAEPH01_0049	73545	75101	1	961	K01836	phosphoacetylglucosamine mutase	PGM_PMM_I,PGM_PMM_II,PGM_PMM_IV,PGM_PMM_III	PF02878.16,PF02879.16,PF00408.20,PF02880.16		NA
19782_60	PAEPH01_0050	75568	75960	1	961	K03671	thioredoxin 1	Thioredoxin,Thioredoxin_2	PF00085.20,PF13098.6		NA
19782_61	PAEPH01_0051	76385	76864	1	961		hypothetical protein				NA
19782_62	PAEPH01_0052	77609	78064	-1	961	K10573	ubiquitin-conjugating enzyme E2 A	UQ_con	PF00179.26		NA
19782_63	PAEPH01_0053	79391	79900	1	961		hypothetical protein				NA
19782_65	PAEPH01_0054	80829	81488	-1	961	K06695	26S proteasome regulatory subunit, ATPase 3, interacting protein	TBPIP	PF07106.13		NA
19782_66	PAEPH01_0055	82252	83418	-1	961		hypothetical protein	WD40	PF00400.32		NA
19782_67	PAEPH01_0056	83997	85346	-1	961		hypothetical protein				NA
19782_69	PAEPH01_0057	87321	88520	-1	961	K03065	26S proteasome regulatory subunit T5	AAA,Prot_ATP_ID_OB,AAA_lid_3,AAA_5,AAA_2,RuvB_N,AAA_16	PF00004.29,PF16450.5,PF17862.1,PF07728.14,PF07724.14,PF05496.12,PF13191.6		NA
19782_70	PAEPH01_0058	89347	90624	-1	961	K06062	histone acetyltransferase	Bromodomain,Acetyltransf_1,Acetyltransf_10,Acetyltransf_7	PF00439.25,PF00583.25,PF13673.7,PF13508.7		NA
19782_71	PAEPH01_0059	91686	92102	1	961		hypothetical protein				NA
19782_73	PAEPH01_0060	92861	93496	-1	961		hypothetical protein				NA
19782_74	PAEPH01_0061	94494	95150	-1	961	K18693	diacylglycerol diphosphate phosphatase / phosphatidate phosphatase	PAP2,PAP2_3,PAP2_C	PF01569.21,PF14378.6,PF14360.6	Y	4	i5-24o44-66i161-183o188-210i
19782_75	PAEPH01_0062	95406	96014	-1	961	K02738	20S proteasome subunit beta 1	Proteasome	PF00227.26		NA
19782_76	PAEPH01_0063	97037	98593	1	961		hypothetical protein				NA
19782_79	PAEPH01_0064	99745	100266	1	961		hypothetical protein	DUF572	PF04502.13		NA
19782_81	PAEPH01_0065	101507	102340	1	961		hypothetical protein	zf-C2H2,zf-H2C2_2,zf-C2H2_4	PF00096.26,PF13465.6,PF13894.6		NA
19782_83	PAEPH01_0066	104231	105898	1	961	K01887	arginyl-tRNA synthetase	tRNA-synt_1d,DALR_1	PF00750.19,PF05746.15		NA
19782_86	PAEPH01_0067	107499	108020	1	961		hypothetical protein			Y	NA
19807_11	PAEPH01_0068	17625	17777	-1	960		hypothetical protein				NA
19807_12	PAEPH01_0069	17802	18098	-1	960		hypothetical protein				NA
19807_35	PAEPH01_0070	47317	47475	1	960	K02924	large subunit ribosomal protein L39e	Ribosomal_L39	PF00832.20		NA
19807_37	PAEPH01_0071	50031	50162	-1	960		hypothetical protein				NA
19807_43	PAEPH01_0072	58600	58866	-1	960		hypothetical protein				NA
19807_1	PAEPH01_0073	2	1462	1	960	K14799	pre-rRNA-processing protein TSR1	RIBIOP_C	PF04950.12		NA
19807_2	PAEPH01_0074	1739	2491	-1	960	K24104	GPN-loop GTPase	ATP_bind_1,GTP_EFTU,AAA_22,MMR_HSR1,AAA_18,PduV-EutP,RsgA_GTPase,AAA_24	PF03029.17,PF00009.27,PF13401.6,PF01926.23,PF13238.6,PF10662.9,PF03193.16,PF13479.6		NA
19807_5	PAEPH01_0075	3517	9309	-1	960	K06640	serine/threonine-protein kinase ATR	PI3_PI4_kinase,FATC	PF00454.27,PF02260.20		NA
19807_6	PAEPH01_0076	9871	11604	-1	960		hypothetical protein				NA
19807_7	PAEPH01_0077	12009	12728	-1	960		hypothetical protein	zf-RING_2,zf-RING_11,zf-C3HC4_2,zf-RING_UBOX,zf-C3HC4,zf-rbx1,zf-RING_5,zf-C3HC4_3,zf-ANAPC11,Prok-RING_4	PF13639.6,PF17123.5,PF13923.6,PF13445.6,PF00097.25,PF12678.7,PF14634.6,PF13920.6,PF12861.7,PF14447.6		1	i132-154o
19807_8	PAEPH01_0078	13669	15189	-1	960		hypothetical protein				NA
19807_9	PAEPH01_0079	15382	16866	1	960		hypothetical protein	Beta_lactamase3	PF17030.5		NA
19807_14	PAEPH01_0080	19095	20381	-1	960		hypothetical protein				1	i41-63o68-85i154-176o209-228i248-270o301-318i323-345o349-368i375-392o407-424i
19807_15	PAEPH01_0081	20972	22222	-1	960	K07562	60S ribosomal export protein NMD3	NMD3	PF04981.13		NA
19807_16	PAEPH01_0082	22625	23425	-1	960		hypothetical protein				NA
19807_17	PAEPH01_0083	25953	27152	1	960	K06013	STE24 endopeptidase	Peptidase_M48,Peptidase_M48_N	PF01435.18,PF16491.5	Y	7	o5-22i57-79o94-116i137-156o166-188i279-301o311-333i
19807_18	PAEPH01_0084	27297	27614	-1	960	K02908	large subunit ribosomal protein L30e	Ribosomal_L7Ae	PF01248.26		NA
19807_19	PAEPH01_0085	28489	30483	1	960	K14007	protein transport protein SEC24	Sec23_BS,Sec23_helical	PF08033.12,PF04815.15		NA
19807_20	PAEPH01_0086	30821	31312	-1	960	K20359	PRA1 family protein 1	PRA1	PF03208.19		4	o57-75i80-102o106-128i130-152o
19807_21	PAEPH01_0087	31772	32323	-1	960		hypothetical protein	Spc24,DUF3086	PF08286.11,PF11285.8		NA
19807_22	PAEPH01_0088	32799	33281	1	960		hypothetical protein	UPF0086	PF01868.16		NA
19807_23	PAEPH01_0089	33430	33732	-1	960		hypothetical protein				NA
19807_24	PAEPH01_0090	33956	35011	-1	960	K00972	UDP-N-acetylglucosamine/UDP-N-acetylgalactosamine diphosphorylase	UDPGP,NTP_transf_3	PF01704.18,PF12804.7		NA
19807_25	PAEPH01_0091	35873	37063	-1	960		hypothetical protein	PPV_E1_N	PF00524.18		NA
19807_26	PAEPH01_0092	37644	38009	1	960	K22071	ferredoxin-2, mitochondrial	Fer2	PF00111.27		NA
19807_27	PAEPH01_0093	38248	39783	-1	960	K14026	SEL1 protein	Sel1	PF08238.12	Y	1	o486-508i
19807_30	PAEPH01_0094	40465	40878	1	960		hypothetical protein				NA
19807_31	PAEPH01_0095	41495	42751	1	960	K14768	U3 small nucleolar RNA-associated protein 7	BING4CT	PF08149.11		NA
19807_32	PAEPH01_0096	43166	44380	1	960	K15542	polyadenylation factor subunit 2	WD40,ANAPC4_WD40,eIF2A	PF00400.32,PF12894.7,PF08662.11		NA
19807_34	PAEPH01_0097	45053	46327	1	960	K17255	Rab GDP dissociation inhibitor	GDI	PF00996.18		NA
19807_36	PAEPH01_0098	47896	48897	1	960		hypothetical protein	Hexapep,DUF4954,NTP_transf_3	PF00132.24,PF16314.5,PF12804.7		NA
19807_38	PAEPH01_0099	50236	53595	-1	960	K18663	activating signal cointegrator complex subunit 3	DEAD,Sec63,ResIII,Helicase_C	PF00270.29,PF02889.16,PF04851.15,PF00271.31		NA
19807_40	PAEPH01_0100	54316	54819	1	960	K12947	signal peptidase complex subunit 2	SPC25	PF06703.11		2	o50-72i79-101o
19807_41	PAEPH01_0101	55703	56719	1	960		hypothetical protein				NA
19807_42	PAEPH01_0102	57088	57621	-1	960	K14566	U3 small nucleolar RNA-associated protein 24	Fcf1,PIN_9	PF04900.12,PF18477.1		NA
19807_44	PAEPH01_0103	59162	62434	-1	960		hypothetical protein			Y	1	i9-31o
19807_45	PAEPH01_0104	62925	63452	-1	960		hypothetical protein				NA
19807_46	PAEPH01_0105	64551	68720	1	960		hypothetical protein	LRR_4,LRR_8,LRR_6	PF12799.7,PF13855.6,PF13516.6	Y	NA
19562_13	PAEPH01_0106	15783	15917	-1	959		hypothetical protein				NA
19562_21	PAEPH01_0107	26087	26356	-1	959		hypothetical protein				NA
19562_50	PAEPH01_0108	61935	62174	1	959	K22939	immediate early response 3-interacting protein 1	Yos1	PF08571.10	Y	2	o4-21i56-78o
19562_1	PAEPH01_0109	2	313	1	959		hypothetical protein				NA
19562_3	PAEPH01_0110	993	2297	-1	959		hypothetical protein	DUF5087	PF17006.5		NA
19562_4	PAEPH01_0111	2997	3809	-1	959		hypothetical protein	DUF5095	PF17016.5		NA
19562_5	PAEPH01_0112	3939	5147	1	959		hypothetical protein	HTH_9	PF08221.11		NA
19562_7	PAEPH01_0113	5798	8065	1	959		hypothetical protein				NA
19562_9	PAEPH01_0114	9084	9707	1	959		hypothetical protein	RT_RNaseH,RT_RNaseH_2	PF17917.1,PF17919.1		NA
19562_10	PAEPH01_0115	9807	10448	1	959		hypothetical protein	rve,rve_3	PF00665.26,PF13683.6		NA
19562_11	PAEPH01_0116	10670	12028	1	959		hypothetical protein			Y	1	i7-29o
19562_12	PAEPH01_0117	12905	15517	-1	959		hypothetical protein				NA
19562_14	PAEPH01_0118	16073	16663	-1	959	K07893	Ras-related protein Rab-6A	Ras,Roc,Arf,MMR_HSR1,SRPRB,Gtr1_RagA,RsgA_GTPase,GTP_EFTU	PF00071.22,PF08477.13,PF00025.21,PF01926.23,PF09439.10,PF04670.12,PF03193.16,PF00009.27		NA
19562_15	PAEPH01_0119	17013	17672	-1	959	K03439	tRNA (guanine-N7-)-methyltransferase	Methyltransf_4,Methyltransf_31,Methyltransf_25,MTS,Methyltransf_12,Methyltransf_23,Methyltransf_11	PF02390.17,PF13847.6,PF13649.6,PF05175.14,PF08242.12,PF13489.6,PF08241.12		NA
19562_16	PAEPH01_0120	18595	19689	-1	959	K00966	mannose-1-phosphate guanylyltransferase	NTP_transferase,NTP_transf_3,Hexapep,Hexapep_2,Fucokinase	PF00483.23,PF12804.7,PF00132.24,PF14602.6,PF07959.12		NA
19562_17	PAEPH01_0121	20282	21658	1	959		hypothetical protein				NA
19562_18	PAEPH01_0122	22457	23794	-1	959		hypothetical protein	LRR_8,LRR_4,LRR_1	PF13855.6,PF12799.7,PF00560.33		NA
19562_20	PAEPH01_0123	24731	25693	-1	959		hypothetical protein			Y	1	i7-29o
19562_24	PAEPH01_0124	26776	28056	-1	959		hypothetical protein	Mucin	PF01456.17	Y	1	i9-28o
19562_27	PAEPH01_0125	29130	29561	1	959		hypothetical protein				2	i75-97o120-142i
19562_29	PAEPH01_0126	31490	32689	1	959		hypothetical protein	LRR_8,LRR_4,LRR_9	PF13855.6,PF12799.7,PF14580.6		NA
19562_31	PAEPH01_0127	33611	35065	-1	959	K10956	protein transport protein SEC61 subunit alpha	SecY,Plug_translocon	PF00344.20,PF10559.9		8	i43-65o90-112i155-177o212-234i254-273o288-310i367-389o436-458i
19562_32	PAEPH01_0128	35561	36193	-1	959		hypothetical protein				NA
19562_33	PAEPH01_0129	36625	37131	-1	959		hypothetical protein				NA
19562_34	PAEPH01_0130	37709	39631	1	959		hypothetical protein	His_Phos_2	PF00328.22		NA
19562_35	PAEPH01_0131	40673	42037	1	959	K00600	glycine hydroxymethyltransferase	SHMT	PF00464.19		NA
19562_37	PAEPH01_0132	43289	44266	-1	959	K05539	tRNA-dihydrouridine synthase A	Dus	PF01207.17		NA
19562_38	PAEPH01_0133	44663	45676	1	959	K00809	deoxyhypusine synthase	DS	PF01916.17		NA
19562_39	PAEPH01_0134	46514	47185	-1	959		hypothetical protein				NA
19562_40	PAEPH01_0135	48015	49034	-1	959	K07583	tRNA pseudouridine synthase 10				NA
19562_41	PAEPH01_0136	49501	49989	-1	959	K07943	ADP-ribosylation factor-like protein 2	Arf,Roc,Ras,MMR_HSR1,GTP_EFTU,G-alpha,FeoB_N	PF00025.21,PF08477.13,PF00071.22,PF01926.23,PF00009.27,PF00503.20,PF02421.18		NA
19562_42	PAEPH01_0137	50704	51120	1	959		hypothetical protein				NA
19562_43	PAEPH01_0138	51293	53086	-1	959	K05662	ATP-binding cassette, subfamily B (MDR/TAP), member 7	ABC_tran,AAA_21,SMC_N,ABC_membrane,AAA_29	PF00005.27,PF13304.6,PF02463.19,PF00664.23,PF13555.6		5	i43-65o92-114i161-183o193-215i279-301o
19562_45	PAEPH01_0139	53756	57820	-1	959	K03128	transcription initiation factor TFIID subunit 2	Bromodomain	PF00439.25		NA
19562_46	PAEPH01_0140	58700	59743	1	959		hypothetical protein	UPF0242	PF06785.11		NA
19562_48	PAEPH01_0141	60778	61485	-1	959	K14864	tRNA (cytidine32/guanosine34-2'-O)-methyltransferase	FtsJ	PF01728.19		NA
19562_51	PAEPH01_0142	62744	64099	1	959		hypothetical protein				NA
19562_54	PAEPH01_0143	64789	65100	1	959		hypothetical protein				NA
19562_55	PAEPH01_0144	65461	67269	-1	959		hypothetical protein				NA
19757_14	PAEPH01_0145	18263	18448	1	958		hypothetical protein				NA
19757_20	PAEPH01_0146	23233	23364	-1	958		hypothetical protein				NA
19757_47	PAEPH01_0147	58629	58916	-1	958		hypothetical protein				NA
19757_51	PAEPH01_0148	62087	62383	-1	958		hypothetical protein			Y	NA
19757_1	PAEPH01_0149	2	430	1	958		hypothetical protein				NA
19757_2	PAEPH01_0150	501	1532	1	958		hypothetical protein				NA
19757_3	PAEPH01_0151	2194	6390	1	958	K02999	DNA-directed RNA polymerase I subunit RPA1	RNA_pol_Rpb1_5,RNA_pol_Rpb1_2,RNA_pol_Rpb1_1,RNA_pol_Rpb1_3,RNA_pol_Rpb1_4	PF04998.17,PF00623.20,PF04997.12,PF04983.18,PF05000.17		NA
19757_5	PAEPH01_0152	7305	8282	1	958		hypothetical protein			Y	NA
19757_6	PAEPH01_0153	8463	9023	1	958		hypothetical protein				NA
19757_7	PAEPH01_0154	9435	10061	-1	958		hypothetical protein	BCIP	PF13862.6		NA
19757_8	PAEPH01_0155	10348	11349	-1	958		hypothetical protein			Y	NA
19757_9	PAEPH01_0156	12540	13568	1	958		hypothetical protein				NA
19757_10	PAEPH01_0157	15082	15678	1	958	K02872	large subunit ribosomal protein L13Ae				NA
19757_15	PAEPH01_0158	18764	19522	-1	958		hypothetical protein				6	i3-25o40-62i87-109o129-151i176-198o218-240i
19757_16	PAEPH01_0159	21155	21898	1	958		hypothetical protein				NA
19757_17	PAEPH01_0160	22210	22602	1	958		hypothetical protein				NA
19757_21	PAEPH01_0161	23905	24498	-1	958	K03120	transcription initiation factor TFIID TATA-box-binding protein	TBP,DUF3378	PF00352.21,PF11858.8		NA
19757_24	PAEPH01_0162	25314	26447	1	958	K13989	Derlin-2/3	DER1	PF04511.15	Y	4	o15-36i57-79o94-116i137-159o
19757_25	PAEPH01_0163	26922	27554	-1	958	K03137	transcription initiation factor TFIIE subunit beta	TFIIE_beta,TFA2_Winged_2	PF02186.15,PF18121.1		NA
19757_26	PAEPH01_0164	28114	31752	-1	958		hypothetical protein	HEAT_2	PF13646.6		NA
19757_28	PAEPH01_0165	32663	33445	1	958	K14561	U3 small nucleolar ribonucleoprotein protein IMP4	Brix	PF04427.18		NA
19757_29	PAEPH01_0166	34090	35499	1	958		hypothetical protein	MFS_1_like,MFS_1,Nuc_H_symport	PF12832.7,PF07690.16,PF03825.16		1	i13-32o47-69i89-111o175-197i218-240o276-293i300-319o334-356i369-391o406-428i
19757_30	PAEPH01_0167	36112	36930	1	958	K02684	DNA primase small subunit	DNA_primase_S	PF01896.19		NA
19757_31	PAEPH01_0168	37013	38521	-1	958		hypothetical protein	MSC	PF09402.10		2	i248-270o387-409i
19757_34	PAEPH01_0169	39385	39975	-1	958		hypothetical protein				6	i7-24o28-47i54-73o97-119i121-143o169-191i
19757_35	PAEPH01_0170	40639	42375	-1	958		hypothetical protein				NA
19757_36	PAEPH01_0171	42928	44007	1	958		hypothetical protein				NA
19757_37	PAEPH01_0172	44569	45090	-1	958		hypothetical protein	DUF866	PF05907.13		NA
19757_38	PAEPH01_0173	45908	46813	1	958	K04382	serine/threonine-protein phosphatase 2A catalytic subunit	Metallophos	PF00149.28		NA
19757_39	PAEPH01_0174	47280	48833	1	958		hypothetical protein	Arm,HEAT_EZ,IBB,Arm_3,HEAT_2	PF00514.23,PF13513.6,PF01749.20,PF16186.5,PF13646.6		NA
19757_40	PAEPH01_0175	49647	50285	-1	958		hypothetical protein			Y	1	o171-193i
19757_41	PAEPH01_0176	51054	51590	1	958		hypothetical protein	Sec20	PF03908.13		1	i153-170o
19757_42	PAEPH01_0177	52031	52597	1	958		hypothetical protein				1	i35-54o
19757_43	PAEPH01_0178	53243	53635	-1	958		hypothetical protein	EF-hand_6,EF-hand_7,EF-hand_8,EF-hand_1	PF13405.6,PF13499.6,PF13833.6,PF00036.32		NA
19757_44	PAEPH01_0179	54111	56144	-1	958	K04043	molecular chaperone DnaK	HSP70	PF00012.20		NA
19757_45	PAEPH01_0180	56374	57078	-1	958		hypothetical protein	ArfGap	PF01412.18		NA
19757_48	PAEPH01_0181	59733	60410	1	958		hypothetical protein			Y	6	i9-28o43-65i78-100o115-137i157-179o194-216i
19757_49	PAEPH01_0182	61296	61607	1	958		hypothetical protein				NA
19757_50	PAEPH01_0183	61689	62012	1	958		hypothetical protein				NA
19687_5	PAEPH01_0184	3030	3302	1	957		hypothetical protein				NA
19687_7	PAEPH01_0185	4977	5096	-1	957		hypothetical protein				NA
19687_11	PAEPH01_0186	10210	10446	1	957		hypothetical protein				NA
19687_18	PAEPH01_0187	18505	18744	1	957		hypothetical protein				NA
19687_22	PAEPH01_0188	23624	23875	1	957		hypothetical protein				NA
19687_24	PAEPH01_0189	26551	26781	1	957		hypothetical protein				NA
19687_27	PAEPH01_0190	29862	30065	1	957		hypothetical protein				NA
19687_35	PAEPH01_0191	34751	34891	-1	957		hypothetical protein				NA
19687_56	PAEPH01_0192	55890	56072	-1	957		hypothetical protein				NA
19687_2	PAEPH01_0193	1323	1973	1	957	K02991	small subunit ribosomal protein S6e	Ribosomal_S6e	PF01092.19		NA
19687_4	PAEPH01_0194	2418	2900	-1	957	K20793	N-alpha-acetyltransferase 50	Acetyltransf_1,Acetyltransf_7,Acetyltransf_10	PF00583.25,PF13508.7,PF13673.7		1	o54-76i
19687_6	PAEPH01_0195	3743	4792	1	957		hypothetical protein			Y	NA
19687_8	PAEPH01_0196	5877	6674	-1	957		hypothetical protein	BIR	PF00653.21		NA
19687_9	PAEPH01_0197	7935	8957	-1	957	K01810	glucose-6-phosphate isomerase	PGI	PF00342.19		1	i31-53o
19687_10	PAEPH01_0198	8992	9888	-1	957		hypothetical protein	PGI	PF00342.19		NA
19687_12	PAEPH01_0199	10744	11367	-1	957		hypothetical protein				NA
19687_13	PAEPH01_0200	12043	12678	1	957	K02936	large subunit ribosomal protein L7Ae	Ribosomal_L7Ae	PF01248.26		NA
19687_14	PAEPH01_0201	13077	14303	-1	957		hypothetical protein			Y	NA
19687_15	PAEPH01_0202	16246	17511	-1	957		hypothetical protein			Y	1	i7-29o
19687_17	PAEPH01_0203	18057	18443	1	957		hypothetical protein				NA
19687_19	PAEPH01_0204	18974	21115	1	957		hypothetical protein				NA
19687_20	PAEPH01_0205	21698	22999	-1	957		hypothetical protein			Y	1	i7-29o
19687_23	PAEPH01_0206	24685	26058	-1	957		hypothetical protein			Y	NA
19687_25	PAEPH01_0207	26992	29148	-1	957		hypothetical protein			Y	1	i5-27o
19687_26	PAEPH01_0208	29385	29711	1	957		hypothetical protein				NA
19687_29	PAEPH01_0209	30161	30532	1	957		hypothetical protein				NA
19687_30	PAEPH01_0210	30681	32120	-1	957		hypothetical protein			Y	NA
19687_36	PAEPH01_0211	35319	35816	-1	957		hypothetical protein				NA
19687_37	PAEPH01_0212	36570	37091	1	957	K13280	signal peptidase I	Peptidase_S24	PF00717.23		1	o148-170i
19687_38	PAEPH01_0213	37821	38198	1	957	K02962	small subunit ribosomal protein S17e	Ribosomal_S17e	PF00833.18		NA
19687_39	PAEPH01_0214	38698	39183	-1	957		hypothetical protein				NA
19687_40	PAEPH01_0215	40404	41885	-1	957	K07126	uncharacterized protein	Sel1	PF08238.12		NA
19687_43	PAEPH01_0216	42917	44305	1	957	K00844	hexokinase	Hexokinase_1,Hexokinase_2	PF00349.21,PF03727.16	Y	NA
19687_47	PAEPH01_0217	45156	46802	-1	957	K01869	leucyl-tRNA synthetase	tRNA-synt_1g,tRNA-synt_1,tRNA-synt_1e,Anticodon_1	PF09334.11,PF00133.22,PF01406.19,PF08264.13		NA
19687_49	PAEPH01_0218	48465	48809	1	957		hypothetical protein	TBCC	PF07986.12		NA
19687_50	PAEPH01_0219	49262	50005	1	957	K06927	diphthine-ammonia ligase	Diphthami_syn_2	PF01902.17		NA
19687_51	PAEPH01_0220	50652	51623	-1	957		hypothetical protein				NA
19687_53	PAEPH01_0221	52268	52924	-1	957		hypothetical protein	Cyclin_N	PF00134.23		NA
19687_55	PAEPH01_0222	54040	54930	-1	957		hypothetical protein			Y	NA
19361_1	PAEPH01_0223	3	122	-1	956		hypothetical protein				NA
19361_7	PAEPH01_0224	5044	5241	1	956		hypothetical protein				NA
19361_26	PAEPH01_0225	31941	32144	-1	956		hypothetical protein				NA
19361_2	PAEPH01_0226	429	1634	1	956		hypothetical protein	HRDC	PF00570.23		NA
19361_5	PAEPH01_0227	3019	3462	-1	956		hypothetical protein	ORMDL	PF04061.14	Y	3	i21-40o44-66i114-136o
19361_6	PAEPH01_0228	4118	4690	-1	956		hypothetical protein			Y	1	o166-188i
19361_9	PAEPH01_0229	5510	7282	-1	956		hypothetical protein				NA
19361_10	PAEPH01_0230	8134	10725	1	956		hypothetical protein				NA
19361_11	PAEPH01_0231	11138	14263	-1	956	K01530	phospholipid-translocating ATPase	PhoLip_ATPase_C,PhoLip_ATPase_N,E1-E2_ATPase,Hydrolase,Cation_ATPase,Hydrolase_3	PF16212.5,PF16209.5,PF00122.20,PF00702.26,PF13246.6,PF08282.12		1	i32-54o69-86i309-328o338-360i843-865o869-891i921-943o947-969i976-994o1009-1031i
19361_12	PAEPH01_0232	14823	15398	1	956	K00939	adenylate kinase	ADK,AAA_17,AAA_18,Thymidylate_kin,AAA_33	PF00406.22,PF13207.6,PF13238.6,PF02223.17,PF13671.6		NA
19361_13	PAEPH01_0233	15962	16888	1	956		hypothetical protein				NA
19361_14	PAEPH01_0234	17214	18809	-1	956		hypothetical protein	TPR_2,ANAPC3,TPR_1	PF07719.17,PF12895.7,PF00515.28		NA
19361_16	PAEPH01_0235	19282	20640	1	956		hypothetical protein	UTP15_C,WD40	PF09384.10,PF00400.32		NA
19361_17	PAEPH01_0236	20877	21758	1	956		hypothetical protein	ParA,CbiA,AAA_31,ArsA_ATPase,MipZ,Fer4_NifH	PF10609.9,PF01656.23,PF13614.6,PF02374.15,PF09140.11,PF00142.18		NA
19361_18	PAEPH01_0237	22436	22786	-1	956	K17790	mitochondrial import inner membrane translocase subunit TIM22	Tim17	PF02466.19		NA
19361_19	PAEPH01_0238	22911	23585	-1	956		hypothetical protein				NA
19361_20	PAEPH01_0239	24335	25294	-1	956		hypothetical protein	PseudoU_synth_2	PF00849.22		NA
19361_21	PAEPH01_0240	26515	27093	-1	956	K14964	Set1/Ash2 histone methyltransferase complex subunit ASH2	SPRY	PF00622.28		NA
19361_22	PAEPH01_0241	28185	29078	-1	956	K03136	transcription initiation factor TFIIE subunit alpha	TFIIE_alpha	PF02002.17		NA
19361_24	PAEPH01_0242	30761	31339	1	956		hypothetical protein			Y	NA
19361_27	PAEPH01_0243	32635	33702	1	956		hypothetical protein	zf-HC5HC2H_2,PHD_2,PHD,zf-HC5HC2H	PF13832.6,PF13831.6,PF00628.29,PF13771.6		NA
19361_28	PAEPH01_0244	34840	37170	1	956		hypothetical protein			Y	1	i7-25o
19361_29	PAEPH01_0245	37708	38031	1	956		hypothetical protein				NA
19361_30	PAEPH01_0246	38235	40487	-1	956	K02154	V-type H+-transporting ATPase subunit a	V_ATPase_I	PF01496.19		6	o405-427i440-462o508-530i543-565o592-614i681-703o
19361_33	PAEPH01_0247	41488	42063	-1	956	K00942	guanylate kinase	Guanylate_kin,MMR_HSR1	PF00625.21,PF01926.23		NA
19361_34	PAEPH01_0248	43032	44210	-1	956	K14843	pescadillo	Pescadillo_N,BRCT_2	PF06732.11,PF16589.5		NA
19361_36	PAEPH01_0249	45109	46632	-1	956	K09498	T-complex protein 1 subunit zeta	Cpn60_TCP1	PF00118.24		NA
19361_37	PAEPH01_0250	47062	48687	-1	956	K01937	CTP synthase	GATase,CTP_synth_N,Peptidase_C26	PF00117.28,PF06418.14,PF07722.13		NA
19361_38	PAEPH01_0251	49151	50746	-1	956		hypothetical protein				NA
19361_39	PAEPH01_0252	51352	51729	1	956		hypothetical protein				NA
19773_18	PAEPH01_0253	25785	25916	-1	955		hypothetical protein				NA
19773_23	PAEPH01_0254	31444	31701	1	955		hypothetical protein				NA
19773_36	PAEPH01_0255	52474	52650	1	955		hypothetical protein				NA
19773_39	PAEPH01_0256	53979	54275	1	955		hypothetical protein				NA
19773_1	PAEPH01_0257	1	495	1	955		hypothetical protein				NA
19773_2	PAEPH01_0258	1764	2420	-1	955		hypothetical protein			Y	4	i13-35o50-72i85-107o155-177i
19773_3	PAEPH01_0259	3025	4200	1	955	K07126	uncharacterized protein	Sel1	PF08238.12		NA
19773_4	PAEPH01_0260	5174	6958	-1	955	K00784	ribonuclease Z	Lactamase_B_2,Lactamase_B,Lactamase_B_4	PF12706.7,PF00753.27,PF13691.6		NA
19773_5	PAEPH01_0261	7321	7896	-1	955		hypothetical protein	DUF5090	PF17009.5		4	o45-67i74-96o111-133i140-162o
19773_6	PAEPH01_0262	8486	10144	1	955	K10738	DNA helicase MCM9	MCM,MCM_lid,MCM_OB,Sigma54_activat,Mg_chelatase,AAA_5,AAA_3	PF00493.23,PF17855.1,PF17207.3,PF00158.26,PF01078.21,PF07728.14,PF07726.11		NA
19773_7	PAEPH01_0263	10551	12035	-1	955		hypothetical protein	PUF	PF00806.19		NA
19773_8	PAEPH01_0264	12765	13133	1	955		hypothetical protein	DUF5100	PF17029.5		NA
19773_11	PAEPH01_0265	14270	14620	1	955	K12845	U4/U6 small nuclear ribonucleoprotein SNU13	Ribosomal_L7Ae	PF01248.26		NA
19773_12	PAEPH01_0266	14973	17690	1	955	K21989	calcium permeable stress-gated cation channel	RSN1_7TM,RSN1_TM,PHM7_cyt	PF02714.15,PF13967.6,PF14703.6		9	o26-48i108-130o150-172i497-519o545-567i580-602o651-673i700-722o773-795i
19773_14	PAEPH01_0267	18689	20464	1	955		hypothetical protein	BRCA-2_OB1,BRCA2	PF09103.10,PF00634.18		NA
19773_15	PAEPH01_0268	20868	21866	-1	955		hypothetical protein			Y	NA
19773_16	PAEPH01_0269	22655	23518	-1	955		hypothetical protein				NA
19773_17	PAEPH01_0270	24251	25321	1	955		hypothetical protein			Y	NA
19773_19	PAEPH01_0271	26482	27177	1	955		hypothetical protein				NA
19773_20	PAEPH01_0272	27741	28553	-1	955	K11855	ubiquitin carboxyl-terminal hydrolase 36/42	UCH,UCH_1	PF00443.29,PF13423.6		NA
19773_21	PAEPH01_0273	29784	30215	1	955		hypothetical protein				NA
19773_22	PAEPH01_0274	30263	31021	1	955		hypothetical protein			Y	NA
19773_25	PAEPH01_0275	33209	36292	1	955	K22804	structural maintenance of chromosomes protein 6	SMC_N,AAA_23,AAA_15	PF02463.19,PF13476.6,PF13175.6		NA
19773_27	PAEPH01_0276	36916	37758	1	955		hypothetical protein				NA
19773_30	PAEPH01_0277	40145	41554	1	955	K01893	asparaginyl-tRNA synthetase	tRNA-synt_2	PF00152.20		NA
19773_32	PAEPH01_0278	42984	46298	1	955		hypothetical protein	RhoGEF,CNH	PF00621.20,PF00780.22		NA
19773_33	PAEPH01_0279	46784	47320	-1	955	K08516	synaptobrevin-like protein YKT6	Synaptobrevin	PF00957.21		NA
19773_34	PAEPH01_0280	49005	51146	1	955	K09490	endoplasmic reticulum chaperone BiP	HSP70	PF00012.20		NA
19773_35	PAEPH01_0281	51613	52335	-1	955	K11068	hemolysin III	HlyIII	PF03006.20		6	i12-34o44-66i110-127o137-154i161-180o195-217i
19773_38	PAEPH01_0282	53534	53878	1	955	K02891	large subunit ribosomal protein L22e	Ribosomal_L22e	PF01776.17		NA
19773_40	PAEPH01_0283	54306	54668	1	955		hypothetical protein				NA
19765_2	PAEPH01_0284	1106	1285	1	954		hypothetical protein				NA
19765_14	PAEPH01_0285	16697	16861	1	954		hypothetical protein				NA
19765_31	PAEPH01_0286	33264	33398	1	954		hypothetical protein				NA
19765_37	PAEPH01_0287	41155	41349	-1	954	K12621	U6 snRNA-associated Sm-like protein LSm2	LSM	PF01423.22		NA
19765_47	PAEPH01_0288	50318	50512	1	954		hypothetical protein				NA
19765_1	PAEPH01_0289	1	735	-1	954		hypothetical protein				NA
19765_3	PAEPH01_0290	2218	2955	1	954		hypothetical protein	eIF-5_eIF-2B	PF01873.17		NA
19765_5	PAEPH01_0291	3938	4297	1	954		hypothetical protein				NA
19765_8	PAEPH01_0292	7501	7980	-1	954		hypothetical protein	Homeodomain	PF00046.29		NA
19765_9	PAEPH01_0293	9978	13019	1	954		hypothetical protein	Sec7	PF01369.20		NA
19765_12	PAEPH01_0294	14092	14676	-1	954		hypothetical protein			Y	2	o10-32i163-185o
19765_13	PAEPH01_0295	14972	15550	-1	954		hypothetical protein			Y	1	i159-181o
19765_15	PAEPH01_0296	17757	18872	1	954	K05692	actin beta/gamma 1	Actin	PF00022.19		NA
19765_17	PAEPH01_0297	19550	19879	-1	954		hypothetical protein	CIAPIN1	PF05093.13		NA
19765_18	PAEPH01_0298	21419	21802	1	954		hypothetical protein				NA
19765_21	PAEPH01_0299	23303	25426	1	954	K08735	DNA mismatch repair protein MSH2	MutS_V,MutS_III	PF00488.21,PF05192.18		NA
19765_23	PAEPH01_0300	27235	27648	1	954		hypothetical protein	Homeodomain	PF00046.29		NA
19765_25	PAEPH01_0301	28710	29342	1	954		hypothetical protein	Forkhead	PF00250.18	Y	NA
19765_27	PAEPH01_0302	29883	30707	1	954		hypothetical protein			Y	NA
19765_28	PAEPH01_0303	30996	31520	-1	954	K15128	mediator of RNA polymerase II transcription subunit 6	Med6	PF04934.14		NA
19765_29	PAEPH01_0304	31700	32113	1	954	K04488	nitrogen fixation protein NifU	NifU_N	PF01592.16		NA
19765_30	PAEPH01_0305	32313	33017	-1	954		hypothetical protein			Y	1	o206-224i
19765_32	PAEPH01_0306	34209	34607	1	954		hypothetical protein			Y	NA
19765_33	PAEPH01_0307	35259	35726	1	954		hypothetical protein			Y	1	i135-154o
19765_34	PAEPH01_0308	36812	37165	1	954		hypothetical protein			Y	2	i5-27o91-113i
19765_35	PAEPH01_0309	37534	39075	1	954		hypothetical protein				NA
19765_39	PAEPH01_0310	42528	44633	1	954		hypothetical protein				NA
19765_40	PAEPH01_0311	45032	45337	-1	954		hypothetical protein			Y	2	i7-29o77-98i
19765_44	PAEPH01_0312	46404	46718	-1	954		hypothetical protein				2	i30-47o60-82i
19765_45	PAEPH01_0313	46772	48268	-1	954		hypothetical protein	Flavodoxin_1,FAD_binding_1	PF00258.25,PF00667.20		NA
19765_46	PAEPH01_0314	48339	49622	1	954		hypothetical protein	DUF1664	PF07889.12		NA
19765_48	PAEPH01_0315	51040	51339	-1	954		hypothetical protein			Y	3	i13-35o48-67i74-96o
19765_49	PAEPH01_0316	51804	53270	-1	954		hypothetical protein				NA
19719_9	PAEPH01_0317	14689	14928	-1	953		hypothetical protein				NA
19719_10	PAEPH01_0318	15042	15302	-1	953		hypothetical protein	MS_channel	PF00924.18		NA
19719_29	PAEPH01_0319	36525	36800	1	953		hypothetical protein	Synaptobrevin	PF00957.21		1	i64-86o
19719_30	PAEPH01_0320	37208	37411	1	953		hypothetical protein				NA
19719_45	PAEPH01_0321	53242	53406	1	953		hypothetical protein				NA
19719_1	PAEPH01_0322	1	354	-1	953		hypothetical protein			Y	NA
19719_2	PAEPH01_0323	1009	1362	-1	953		hypothetical protein				NA
19719_3	PAEPH01_0324	1375	2832	-1	953		hypothetical protein	LRR_8,LRR_4,LRR_1	PF13855.6,PF12799.7,PF00560.33		NA
19719_4	PAEPH01_0325	3154	6903	-1	953		hypothetical protein	LRR_8,LRR_4	PF13855.6,PF12799.7	Y	NA
19719_5	PAEPH01_0326	7976	8584	-1	953		hypothetical protein			Y	NA
19719_6	PAEPH01_0327	9744	11567	1	953		hypothetical protein				NA
19719_7	PAEPH01_0328	12028	12972	1	953		hypothetical protein	Pkinase,Pkinase_Tyr	PF00069.25,PF07714.17		NA
19719_8	PAEPH01_0329	13453	14481	-1	953	K11108	RNA 3'-terminal phosphate cyclase-like protein	RTC,RTC_insert	PF01137.21,PF05189.13	Y	NA
19719_11	PAEPH01_0330	15666	16271	1	953		hypothetical protein	Peptidase_C65,OTU	PF10275.9,PF02338.19		NA
19719_12	PAEPH01_0331	16768	17430	-1	953	K02865	large subunit ribosomal protein L10Ae	Ribosomal_L1	PF00687.21		NA
19719_13	PAEPH01_0332	18311	19345	-1	953	K22399	pachytene checkpoint protein 2	AAA,RuvB_N,AAA_16,AAA_22,Sigma54_activat,AAA_18,AAA_5,AAA_25,AAA_24	PF00004.29,PF05496.12,PF13191.6,PF13401.6,PF00158.26,PF13238.6,PF07728.14,PF13481.6,PF13479.6		NA
19719_14	PAEPH01_0333	20064	21116	-1	953		hypothetical protein	LRR_8,LRR_4,LRR_6	PF13855.6,PF12799.7,PF13516.6		NA
19719_16	PAEPH01_0334	22512	23327	1	953		hypothetical protein	zf-C2H2,zf-C2H2_4,zf-H2C2_2	PF00096.26,PF13894.6,PF13465.6		NA
19719_18	PAEPH01_0335	25311	26201	1	953		hypothetical protein			Y	1	i13-35o
19719_19	PAEPH01_0336	26656	27333	1	953		hypothetical protein	Bromo_TP_like,Bromo_TP	PF17027.5,PF07524.13		NA
19719_20	PAEPH01_0337	27534	27935	-1	953		hypothetical protein	Med10	PF09748.9		NA
19719_21	PAEPH01_0338	28182	29060	1	953		hypothetical protein	TAFII55_N	PF04658.13		NA
19719_23	PAEPH01_0339	29592	30455	1	953		hypothetical protein				NA
19719_25	PAEPH01_0340	31367	31894	-1	953	K19589	release factor glutamine methyltransferase	MTS	PF05175.14		NA
19719_26	PAEPH01_0341	32508	33233	1	953		hypothetical protein				NA
19719_27	PAEPH01_0342	33856	35073	1	953	K15196	transcription factor IIIB 90 kDa subunit	TFIIB,BRF1,TF_Zn_Ribbon	PF00382.19,PF07741.13,PF08271.12		NA
19719_33	PAEPH01_0343	38084	40558	-1	953		hypothetical protein			Y	NA
19719_35	PAEPH01_0344	41397	41774	-1	953		hypothetical protein				NA
19719_36	PAEPH01_0345	43064	45196	1	953		hypothetical protein				NA
19719_37	PAEPH01_0346	45484	46023	1	953	K14815	mRNA turnover protein 4	RL10P_insert,Ribosomal_L10	PF17777.1,PF00466.20		NA
19719_39	PAEPH01_0347	48219	49373	1	953	K01514	exopolyphosphatase	DHHA2,DHH	PF02833.14,PF01368.20		NA
19719_41	PAEPH01_0348	50068	50481	1	953	K08066	nuclear transcription factor Y, gamma	CBFD_NFYB_HMF,Histone	PF00808.23,PF00125.24		NA
19719_42	PAEPH01_0349	51501	52289	1	953		hypothetical protein	AAA_22	PF13401.6		NA
19719_44	PAEPH01_0350	52742	53212	1	953		hypothetical protein				NA
19779_19	PAEPH01_0351	19288	19509	-1	952	K02153	V-type H+-transporting ATPase subunit e	ATP_synt_H	PF05493.13	Y	2	o4-26i38-60o
19779_27	PAEPH01_0352	27889	28110	-1	952		hypothetical protein				NA
19779_41	PAEPH01_0353	51543	51779	-1	952		hypothetical protein				NA
19779_2	PAEPH01_0354	1211	1618	1	952	K11252	histone H2B	Histone	PF00125.24		NA
19779_3	PAEPH01_0355	2672	3763	1	952		hypothetical protein				NA
19779_4	PAEPH01_0356	3904	4572	1	952		hypothetical protein	Smr	PF01713.21		NA
19779_5	PAEPH01_0357	5396	6040	-1	952		hypothetical protein	Sulfate_transp	PF00916.20		3	o26-45i52-74o94-116i
19779_6	PAEPH01_0358	6010	7041	-1	952		hypothetical protein				8	i27-49o64-86i130-152o162-184i191-210o220-242i287-309o324-342i
19779_7	PAEPH01_0359	7240	7881	1	952	K14407	cleavage stimulation factor subunit 2	RRM_1,CSTF2_hinge	PF00076.22,PF14327.6		NA
19779_8	PAEPH01_0360	8194	8604	-1	952	K02898	large subunit ribosomal protein L26e	Ribosomal_L26,KOW	PF16906.5,PF00467.29		NA
19779_10	PAEPH01_0361	9439	10593	-1	952		hypothetical protein				NA
19779_11	PAEPH01_0362	11405	11830	-1	952	K02965	small subunit ribosomal protein S19	Ribosomal_S19	PF00203.21		1	i79-101o
19779_13	PAEPH01_0363	13281	14468	-1	952	K20471	coatomer subunit delta	Adap_comp_sub	PF00928.21		NA
19779_15	PAEPH01_0364	14795	15109	1	952	K03014	DNA-directed RNA polymerases I, II, and III subunit RPABC2	RNA_pol_Rpb6	PF01192.22		NA
19779_17	PAEPH01_0365	15969	16907	-1	952		hypothetical protein	WD40_like	PF17005.5		NA
19779_18	PAEPH01_0366	17323	18741	-1	952	K00654	serine palmitoyltransferase	Aminotran_1_2	PF00155.21	Y	1	i5-27o
19779_20	PAEPH01_0367	20103	20561	-1	952		hypothetical protein			Y	NA
19779_22	PAEPH01_0368	20962	21870	1	952	K14788	ribosome biogenesis protein ENP2				NA
19779_24	PAEPH01_0369	22735	23439	-1	952	K03434	N-acetylglucosaminylphosphatidylinositol deacetylase	PIG-L	PF02585.17	Y	NA
19779_25	PAEPH01_0370	23793	25760	1	952	K02541	DNA replication licensing factor MCM3	MCM,MCM_OB,MCM_lid,Mg_chelatase	PF00493.23,PF17207.3,PF17855.1,PF01078.21		NA
19779_26	PAEPH01_0371	26477	27592	1	952		hypothetical protein				NA
19779_28	PAEPH01_0372	28221	28901	1	952		hypothetical protein	NIF3	PF01784.18		NA
19779_30	PAEPH01_0373	29304	30278	-1	952		hypothetical protein	V-ATPase_H_C	PF11698.8		NA
19779_31	PAEPH01_0374	31578	32483	1	952	K23469	G2/mitotic-specific cyclin 2	Cyclin_N,Cyclin_C	PF00134.23,PF02984.19		NA
19779_32	PAEPH01_0375	33237	34262	-1	952	K14539	large subunit GTPase 1	MMR_HSR1,FeoB_N	PF01926.23,PF02421.18		NA
19779_33	PAEPH01_0376	34763	35551	-1	952	K06655	negative regulator of the PHO system	Pkinase,Pkinase_Tyr,Kinase-like,APH,Haspin_kinase	PF00069.25,PF07714.17,PF14531.6,PF01636.23,PF12330.8		NA
19779_35	PAEPH01_0377	35997	38657	-1	952	K14005	protein transport protein SEC31	ANAPC4_WD40,WD40	PF12894.7,PF00400.32		NA
19779_37	PAEPH01_0378	39498	43583	1	952		hypothetical protein	LRR_4,LRR_8	PF12799.7,PF13855.6	Y	NA
19779_39	PAEPH01_0379	45948	50522	1	952		hypothetical protein	LRR_4,LRR_8	PF12799.7,PF13855.6	Y	NA
19758_9	PAEPH01_0380	11068	11265	-1	951		hypothetical protein				NA
19758_10	PAEPH01_0381	11945	12076	1	951		hypothetical protein				NA
19758_14	PAEPH01_0382	15974	16261	-1	951		hypothetical protein	S10_plectin	PF03501.15		NA
19758_26	PAEPH01_0383	35389	35649	1	951		hypothetical protein				NA
19758_2	PAEPH01_0384	388	828	-1	951		hypothetical protein				NA
19758_3	PAEPH01_0385	2315	3367	1	951		hypothetical protein				NA
19758_4	PAEPH01_0386	3863	5071	-1	951		hypothetical protein	Peptidase_M48	PF01435.18	Y	7	o10-32i74-96o136-158i165-187o279-301i314-336o371-390i
19758_5	PAEPH01_0387	6199	7053	-1	951		hypothetical protein	RRM_1	PF00076.22		NA
19758_7	PAEPH01_0388	8000	8428	1	951	K02912	large subunit ribosomal protein L32e	Ribosomal_L32e	PF01655.18		NA
19758_8	PAEPH01_0389	9657	10892	-1	951		hypothetical protein			Y	1	i7-29o
19758_12	PAEPH01_0390	12479	13216	1	951		hypothetical protein				NA
19758_13	PAEPH01_0391	14649	15434	1	951		hypothetical protein	mRNA_triPase	PF02940.15		NA
19758_16	PAEPH01_0392	17603	19657	1	951		hypothetical protein				NA
19758_17	PAEPH01_0393	20356	22500	-1	951		hypothetical protein				NA
19758_19	PAEPH01_0394	25022	27367	1	951		hypothetical protein				NA
19758_21	PAEPH01_0395	29666	30535	1	951		hypothetical protein			Y	1	o5-27i
19758_22	PAEPH01_0396	31415	32503	-1	951	K03363	cell division cycle 20, cofactor of APC complex	WD40,ANAPC4_WD40	PF00400.32,PF12894.7		NA
19758_24	PAEPH01_0397	33968	34888	1	951		hypothetical protein	UPF0160	PF03690.13		NA
19758_28	PAEPH01_0398	36758	39175	-1	951		hypothetical protein			Y	NA
19758_29	PAEPH01_0399	39357	39668	-1	951		hypothetical protein				NA
19758_30	PAEPH01_0400	39878	40717	1	951		hypothetical protein				NA
19758_31	PAEPH01_0401	41397	42005	-1	951	K00943	dTMP kinase	Thymidylate_kin,AAA_28,AAA_18	PF02223.17,PF13521.6,PF13238.6		NA
19758_33	PAEPH01_0402	45393	46106	-1	951		hypothetical protein				NA
19758_36	PAEPH01_0403	47184	48401	1	951		hypothetical protein	Peptidase_M48,Peptidase_M56	PF01435.18,PF05569.11	Y	4	o10-32i78-100o131-153i280-297o
19758_38	PAEPH01_0404	49200	50405	-1	951		hypothetical protein	Peptidase_M48	PF01435.18	Y	6	i12-34o76-98i105-124o129-151i163-182o276-298i
19791_8	PAEPH01_0405	11572	11787	1	950		hypothetical protein				NA
19791_10	PAEPH01_0406	11872	12015	1	950		hypothetical protein				NA
19791_11	PAEPH01_0407	12504	12740	1	950		hypothetical protein				NA
19791_30	PAEPH01_0408	43338	43610	-1	950		hypothetical protein	RNA_pol_Rpb4	PF03874.16		NA
19791_33	PAEPH01_0409	47810	48070	1	950		hypothetical protein				NA
19791_1	PAEPH01_0410	919	1389	1	950		hypothetical protein			Y	2	i98-120o125-147i
19791_2	PAEPH01_0411	2493	4271	-1	950		hypothetical protein	POT1,POT1PC	PF02765.17,PF16686.5		NA
19791_3	PAEPH01_0412	5375	6988	-1	950		hypothetical protein				NA
19791_5	PAEPH01_0413	8192	9220	-1	950	K11131	H/ACA ribonucleoprotein complex subunit 4	TruB_N,DKCLD,TruB_C_2,PUA	PF01509.18,PF08068.12,PF16198.5,PF01472.20		NA
19791_7	PAEPH01_0414	9843	10979	-1	950	K14848	ribosome assembly protein RRB1	WD40_like,WD40	PF17005.5,PF00400.32	Y	NA
19791_12	PAEPH01_0415	13569	14816	1	950		hypothetical protein	HEAT	PF02985.22		NA
19791_13	PAEPH01_0416	15660	16373	1	950	K03345	sentrin-specific protease 2 (axin associating molecule)	Peptidase_C48	PF02902.19		NA
19791_14	PAEPH01_0417	17081	18262	-1	950		hypothetical protein				NA
19791_15	PAEPH01_0418	18694	19713	1	950		hypothetical protein				NA
19791_16	PAEPH01_0419	20227	21459	1	950	K07178	RIO kinase 1	RIO1,Pkinase_fungal	PF01163.22,PF17667.1		NA
19791_17	PAEPH01_0420	22575	23639	1	950	K01866	tyrosyl-tRNA synthetase	tRNA-synt_1b	PF00579.25		NA
19791_18	PAEPH01_0421	24308	25078	1	950		hypothetical protein	CAP_GLY	PF01302.25		NA
19791_19	PAEPH01_0422	25796	27748	-1	950		hypothetical protein	AAA_12,AAA_11,AAA_19,Viral_helicase1,AAA_30,UvrD-helicase	PF13087.6,PF13086.6,PF13245.6,PF01443.18,PF13604.6,PF00580.21		NA
19791_21	PAEPH01_0423	28356	29000	-1	950		hypothetical protein				NA
19791_22	PAEPH01_0424	29939	31312	-1	950		hypothetical protein			Y	1	i5-24o
19791_23	PAEPH01_0425	32972	35593	-1	950		hypothetical protein			Y	NA
19791_24	PAEPH01_0426	36272	37246	1	950	K14569	ribosome biogenesis protein BMS1	AARP2CN	PF08142.12		NA
19791_25	PAEPH01_0427	37296	38477	1	950	K14569	ribosome biogenesis protein BMS1	RIBIOP_C	PF04950.12		NA
19791_26	PAEPH01_0428	38941	39363	1	950	K01520	dUTP pyrophosphatase	dUTPase	PF00692.19		NA
19791_27	PAEPH01_0429	39978	40355	1	950	K01520	dUTP pyrophosphatase	dUTPase	PF00692.19		NA
19791_28	PAEPH01_0430	40530	42485	1	950	K11374	elongator complex protein 2	WD40,WD40_like,ANAPC4_WD40	PF00400.32,PF17005.5,PF12894.7		NA
19791_31	PAEPH01_0431	43959	46745	-1	950		hypothetical protein	Nucleoporin_N	PF08801.11		NA
19791_36	PAEPH01_0432	48488	49078	-1	950		hypothetical protein	Homeobox_KN,Homeodomain	PF05920.11,PF00046.29		NA
19681_2	PAEPH01_0433	252	515	-1	949		hypothetical protein	TFIID_20kDa,TAF	PF03847.13,PF02969.17		NA
19681_13	PAEPH01_0434	17434	17718	1	949		hypothetical protein				NA
19681_3	PAEPH01_0435	534	1238	1	949		hypothetical protein	NUC153	PF08159.12		NA
19681_5	PAEPH01_0436	2875	3966	1	949	K00987	mRNA guanylyltransferase	mRNA_cap_enzyme,mRNA_cap_C	PF01331.19,PF03919.15		NA
19681_6	PAEPH01_0437	4857	6830	1	949	K10841	DNA excision repair protein ERCC-6	SNF2_N,Helicase_C,ResIII,DEAD,SWI2_SNF2	PF00176.23,PF00271.31,PF04851.15,PF00270.29,PF18766.1		NA
19681_9	PAEPH01_0438	8424	11390	-1	949	K02327	DNA polymerase delta subunit 1	DNA_pol_B,DNA_pol_B_exo1,zf-C4pol,DNA_pol_B_2	PF00136.21,PF03104.19,PF14260.6,PF03175.13		NA
19681_10	PAEPH01_0439	12450	15743	1	949	K01539	sodium/potassium-transporting ATPase subunit alpha	E1-E2_ATPase,Cation_ATPase_C	PF00122.20,PF00689.21		8	i67-86o91-113i253-275o839-861i937-959o997-1019i1036-1058o1068-1085i
19681_11	PAEPH01_0440	15885	16316	-1	949	K11253	histone H3	Histone	PF00125.24		NA
19681_12	PAEPH01_0441	16887	17189	1	949	K11254	histone H4	CENP-T_C	PF15511.6		NA
19681_15	PAEPH01_0442	19512	20180	1	949	K17550	protein phosphatase 1 regulatory subunit 7	LRR_4,LRR_8,LRR_9,LRR_6	PF12799.7,PF13855.6,PF14580.6,PF13516.6		NA
19681_16	PAEPH01_0443	20942	22456	-1	949	K09494	T-complex protein 1 subunit beta	Cpn60_TCP1	PF00118.24		NA
19681_17	PAEPH01_0444	22889	24829	1	949		hypothetical protein	Nic96	PF04097.14		NA
19681_18	PAEPH01_0445	25263	26435	-1	949	K02685	DNA primase large subunit	DNA_primase_lrg	PF04104.14		NA
19681_19	PAEPH01_0446	26696	27754	1	949		hypothetical protein			Y	1	i2-24o
19681_22	PAEPH01_0447	29361	30071	1	949		hypothetical protein				1	o210-228i
19681_23	PAEPH01_0448	30390	30824	-1	949	K12873	bud site selection protein 31	G10	PF01125.17		NA
19681_24	PAEPH01_0449	32230	33435	-1	949	K11366	ubiquitin carboxyl-terminal hydrolase 22/27/51	UCH	PF00443.29		NA
19681_27	PAEPH01_0450	34409	35119	1	949	K02730	20S proteasome subunit alpha 1	Proteasome,Proteasome_A_N	PF00227.26,PF10584.9		NA
19681_28	PAEPH01_0451	35412	36497	1	949	K00981	phosphatidate cytidylyltransferase	CTP_transf_1	PF01148.20		8	i27-46o51-73i78-100o115-137i146-168o173-195i216-238o263-285i
19681_29	PAEPH01_0452	37589	38623	1	949		hypothetical protein				NA
19681_30	PAEPH01_0453	38803	40521	1	949	K18592	gamma-glutamyltranspeptidase / glutathione hydrolase / leukotriene-C4 hydrolase	G_glu_transpept	PF01019.21	Y	NA
19681_31	PAEPH01_0454	40526	42319	1	949	K10865	double-strand break repair protein MRE11	Metallophos,Mre11_DNA_bind,Metallophos_2	PF00149.28,PF04152.14,PF12850.7		NA
19681_32	PAEPH01_0455	44038	44724	1	949		hypothetical protein	Myb_DNA-binding	PF00249.31		NA
19681_35	PAEPH01_0456	45994	48987	1	949		hypothetical protein			Y	1	i5-27o
19556_21	PAEPH01_0457	25578	25781	1	948	K11099	small nuclear ribonucleoprotein G	LSM	PF01423.22		NA
19556_25	PAEPH01_0458	29307	29549	-1	948		hypothetical protein				NA
19556_27	PAEPH01_0459	31124	31327	1	948	K03007	DNA-directed RNA polymerases I, II, and III subunit RPABC5	RNA_pol_N	PF01194.17		NA
19556_31	PAEPH01_0460	38667	38855	-1	948		hypothetical protein				NA
19556_39	PAEPH01_0461	46564	46824	-1	948		hypothetical protein				NA
19556_40	PAEPH01_0462	46772	46960	-1	948		hypothetical protein				NA
19556_1	PAEPH01_0463	3	800	-1	948		hypothetical protein			Y	NA
19556_3	PAEPH01_0464	2115	3299	-1	948		hypothetical protein				NA
19556_4	PAEPH01_0465	3271	3906	-1	948		hypothetical protein			Y	NA
19556_5	PAEPH01_0466	4337	5545	-1	948	K13278	60kDa lysophospholipase	Asparaginase,Asparaginase_C	PF00710.20,PF17763.1		NA
19556_6	PAEPH01_0467	6625	7647	1	948	K03364	cell division cycle 20-like protein 1, cofactor of APC complex	WD40,ANAPC4_WD40	PF00400.32,PF12894.7		NA
19556_7	PAEPH01_0468	8535	8927	1	948		hypothetical protein	CBFB_NFYA	PF02045.15		NA
19556_8	PAEPH01_0469	9488	9988	-1	948		hypothetical protein			Y	1	o129-151i
19556_9	PAEPH01_0470	10512	10853	1	948		hypothetical protein	DnaJ	PF00226.31		NA
19556_10	PAEPH01_0471	11249	11833	-1	948	K02883	large subunit ribosomal protein L18e	Ribosomal_L18,Ribosomal_L27A	PF17135.4,PF00828.19		NA
19556_11	PAEPH01_0472	12893	13495	-1	948		hypothetical protein				NA
19556_12	PAEPH01_0473	14654	15040	1	948		hypothetical protein				NA
19556_14	PAEPH01_0474	16253	17245	-1	948		hypothetical protein				NA
19556_17	PAEPH01_0475	18074	18751	-1	948		hypothetical protein			Y	NA
19556_18	PAEPH01_0476	19476	21731	-1	948		hypothetical protein				1	o725-744i
19556_19	PAEPH01_0477	23486	24184	-1	948		hypothetical protein	Brr6_like_C_C	PF10104.9		2	i106-128o213-230i
19556_20	PAEPH01_0478	24808	25290	-1	948	K02889	large subunit ribosomal protein L21e	Ribosomal_L21e	PF01157.18		NA
19556_23	PAEPH01_0479	26494	27057	1	948	K04392	Ras-related C3 botulinum toxin substrate 1	Ras,Arf,Roc,GTP_EFTU	PF00071.22,PF00025.21,PF08477.13,PF00009.27		NA
19556_24	PAEPH01_0480	27695	28918	-1	948	K00777	queuine tRNA-ribosyltransferase catalytic subunit	TGT	PF01702.18		NA
19556_26	PAEPH01_0481	30350	30937	1	948		hypothetical protein				NA
19556_28	PAEPH01_0482	31709	35806	1	948	K20103	ATP-dependent RNA helicase DDX60	DEAD,ResIII,Helicase_C	PF00270.29,PF04851.15,PF00271.31		NA
19556_29	PAEPH01_0483	36362	38422	1	948	K02209	DNA replication licensing factor MCM5	MCM,MCM_OB,MCM_lid,MCM_N,Mg_chelatase,AAA_5	PF00493.23,PF17207.3,PF17855.1,PF14551.6,PF01078.21,PF07728.14		NA
19556_32	PAEPH01_0484	39065	39817	-1	948		hypothetical protein				NA
19556_33	PAEPH01_0485	40978	41466	-1	948	K12757	myosin regulatory light chain 12	EF-hand_7,EF-hand_6,EF-hand_1,EF-hand_8,EF-hand_5	PF13499.6,PF13405.6,PF00036.32,PF13833.6,PF13202.6		NA
19556_34	PAEPH01_0486	42044	43057	1	948		hypothetical protein	IP_trans,DUF5643	PF02121.18,PF18705.1		NA
19556_35	PAEPH01_0487	45093	45665	-1	948	K02997	small subunit ribosomal protein S9e	S4,Ribosomal_S4	PF01479.25,PF00163.19		NA
19650_16	PAEPH01_0488	24662	24910	1	947	K12623	U6 snRNA-associated Sm-like protein LSm4	LSM	PF01423.22		NA
19650_1	PAEPH01_0489	150	938	1	947	K12584	m7GpppX diphosphatase				NA
19650_2	PAEPH01_0490	1691	2500	1	947		hypothetical protein				NA
19650_3	PAEPH01_0491	3353	5233	1	947	K01885	glutamyl-tRNA synthetase	tRNA-synt_1c,tRNA-synt_1c_C	PF00749.21,PF03950.18		NA
19650_4	PAEPH01_0492	6172	8400	1	947		hypothetical protein				NA
19650_5	PAEPH01_0493	8782	11379	1	947	K01872	alanyl-tRNA synthetase	tRNA-synt_2c,tRNA_SAD	PF01411.19,PF07973.14		NA
19650_6	PAEPH01_0494	12615	14204	1	947	K09493	T-complex protein 1 subunit alpha	Cpn60_TCP1	PF00118.24		NA
19650_8	PAEPH01_0495	14629	16104	-1	947	K24160	sodium/hydrogen antiporter	Na_H_Exchanger	PF00999.21		1	i7-22o37-59i92-114o271-293i314-333o338-356i369-388o392-411i418-440o455-477i
19650_9	PAEPH01_0496	16831	17247	-1	947		hypothetical protein	TMEM208_SND2	PF05620.11		3	i20-39o85-107i112-129o
19650_10	PAEPH01_0497	18099	18698	-1	947		hypothetical protein	zf-ZPR1	PF03367.13		NA
19650_12	PAEPH01_0498	19412	19915	-1	947		hypothetical protein				NA
19650_13	PAEPH01_0499	19915	20757	-1	947		hypothetical protein	LisH	PF08513.11		1	o230-252i
19650_17	PAEPH01_0500	25531	26490	1	947		hypothetical protein	PIP5K	PF01504.18		NA
19650_18	PAEPH01_0501	27569	28654	1	947	K11493	regulator of chromosome condensation	RCC1,RCC1_2	PF00415.18,PF13540.6		NA
19650_19	PAEPH01_0502	29303	30142	1	947	K13513	lysocardiolipin and lysophospholipid acyltransferase	Acyltransferase	PF01553.21	Y	1	i12-34o
19650_20	PAEPH01_0503	31358	31846	1	947		hypothetical protein	DUF4451	PF14616.6		NA
19650_21	PAEPH01_0504	32194	33681	-1	947	K15779	phosphoglucomutase / phosphopentomutase	PGM_PMM_I,PGM_PMM_III,PGM_PMM_II	PF02878.16,PF02880.16,PF02879.16		NA
19650_23	PAEPH01_0505	34082	35107	1	947	K20360	TBC1 domain family member 2	RabGAP-TBC	PF00566.18	Y	NA
19650_24	PAEPH01_0506	35516	36241	-1	947	K07936	GTP-binding nuclear protein Ran	Ras,Roc,Arf,MMR_HSR1,RsgA_GTPase	PF00071.22,PF08477.13,PF00025.21,PF01926.23,PF03193.16		NA
19650_26	PAEPH01_0507	37199	37756	1	947		hypothetical protein			Y	2	o126-148i155-177o
19650_27	PAEPH01_0508	38251	38574	-1	947		hypothetical protein				NA
19650_28	PAEPH01_0509	39044	39442	1	947		hypothetical protein				NA
19650_29	PAEPH01_0510	40167	41027	-1	947	K14962	COMPASS component SWD2				NA
19650_30	PAEPH01_0511	42225	42788	-1	947		hypothetical protein				1	i94-116o
19650_31	PAEPH01_0512	44777	46153	-1	947		hypothetical protein				NA
19650_32	PAEPH01_0513	46207	46599	-1	947		hypothetical protein				NA
19381_3	PAEPH01_0514	1732	1929	1	946		hypothetical protein				NA
19381_6	PAEPH01_0515	2509	2748	1	946		hypothetical protein				NA
19381_14	PAEPH01_0516	14819	15055	1	946		hypothetical protein				NA
19381_18	PAEPH01_0517	21811	21972	1	946		hypothetical protein				NA
19381_19	PAEPH01_0518	22335	22583	-1	946	K22069	LYR motif-containing protein 4				NA
19381_20	PAEPH01_0519	22878	23027	-1	946		hypothetical protein				NA
19381_25	PAEPH01_0520	29787	29981	-1	946	K10845	TFIIH basal transcription factor complex TTD-A subunit	Tfb5	PF06331.12		NA
19381_36	PAEPH01_0521	45988	46281	1	946		hypothetical protein				NA
19381_1	PAEPH01_0522	2	1213	1	946	K11430	[histone H3]-lysine27 N-trimethyltransferase EZH2	SET	PF00856.28		NA
19381_5	PAEPH01_0523	2160	2477	1	946		hypothetical protein				NA
19381_7	PAEPH01_0524	3368	3865	-1	946		hypothetical protein	zf-C3HC4_2,zf-C3HC4,zf-C3HC4_4,zf-RING_2,zf-RING_UBOX,zf-C3HC4_3	PF13923.6,PF00097.25,PF15227.6,PF13639.6,PF13445.6,PF13920.6		NA
19381_8	PAEPH01_0525	4377	6113	1	946	K14018	phospholipase A-2-activating protein	PFU,WD40,WD40_like	PF09070.11,PF00400.32,PF17005.5		NA
19381_10	PAEPH01_0526	8404	9498	-1	946	K11304	histone acetyltransferase HTATIP	MOZ_SAS,zf-MYST,Tudor-knot	PF01853.18,PF17772.1,PF11717.8		NA
19381_11	PAEPH01_0527	10759	11898	1	946		hypothetical protein				1	o357-376i
19381_13	PAEPH01_0528	13578	14777	-1	946		hypothetical protein	FAD_binding_1	PF00667.20		1	o283-305i
19381_15	PAEPH01_0529	15525	16262	-1	946		hypothetical protein	SNase	PF00565.17		1	o43-65i
19381_16	PAEPH01_0530	16878	17663	-1	946		hypothetical protein				NA
19381_17	PAEPH01_0531	18138	19916	-1	946		hypothetical protein	VID27,VID27_PH	PF08553.10,PF17747.1		NA
19381_21	PAEPH01_0532	23317	23661	-1	946		hypothetical protein	zf-C2H2_3	PF13878.6		NA
19381_22	PAEPH01_0533	24443	25708	1	946	K11548	kinetochore protein Nuf2	Nuf2,DUF3450,CENP-F_leu_zip,GIDA_assoc	PF03800.14,PF11932.8,PF10473.9,PF13932.6		NA
19381_24	PAEPH01_0534	26203	28782	-1	946		hypothetical protein				NA
19381_26	PAEPH01_0535	30909	32669	1	946		hypothetical protein	XPG_I,XPG_N,XPG_I_2	PF00867.18,PF00752.17,PF12813.7		NA
19381_27	PAEPH01_0536	33793	34344	1	946	K19932	neuronal calcium sensor 1	EF-hand_1,EF-hand_7,EF-hand_6,EF-hand_8	PF00036.32,PF13499.6,PF13405.6,PF13833.6		NA
19381_29	PAEPH01_0537	35618	37153	-1	946	K12614	ATP-dependent RNA helicase DDX6/DHH1	DEAD,Helicase_C,ERCC3_RAD25_C	PF00270.29,PF00271.31,PF16203.5		NA
19381_30	PAEPH01_0538	38039	38764	-1	946		hypothetical protein	Myb_DNA-binding	PF00249.31		NA
19381_31	PAEPH01_0539	39457	40902	-1	946	K09580	protein disulfide-isomerase A1	Thioredoxin,Thioredoxin_6,Thioredoxin_9,Thioredoxin_2	PF00085.20,PF13848.6,PF14595.6,PF13098.6	Y	NA
19381_32	PAEPH01_0540	41508	41954	1	946		hypothetical protein	Acetyltransf_1,Acetyltransf_10,Acetyltransf_7	PF00583.25,PF13673.7,PF13508.7		NA
19381_33	PAEPH01_0541	42327	43832	-1	946		hypothetical protein	TPR_19,ANAPC3,TPR_2	PF14559.6,PF12895.7,PF07719.17		NA
19381_34	PAEPH01_0542	44290	45249	-1	946	K00134	glyceraldehyde 3-phosphate dehydrogenase (phosphorylating)	Gp_dh_C,Gp_dh_N	PF02800.20,PF00044.24		NA
19663_1	PAEPH01_0543	1	174	1	945		hypothetical protein	Ribosomal_S7	PF00177.21		NA
19663_25	PAEPH01_0544	28611	28835	1	945		hypothetical protein				NA
19663_26	PAEPH01_0545	28844	28975	1	945		hypothetical protein				NA
19663_2	PAEPH01_0546	497	1306	1	945		hypothetical protein				7	o33-52i59-81o101-123i130-147o157-179i184-206o221-243i
19663_3	PAEPH01_0547	2167	2646	-1	945	K11253	histone H3	Histone	PF00125.24		NA
19663_8	PAEPH01_0548	5461	5817	-1	945		hypothetical protein	tRNA_int_endo	PF01974.17		NA
19663_10	PAEPH01_0549	7018	7479	1	945		hypothetical protein				4	i12-34o38-55i62-84o99-121i
19663_11	PAEPH01_0550	7843	9420	1	945		hypothetical protein				NA
19663_12	PAEPH01_0551	9820	12702	-1	945	K01408	insulysin	Peptidase_M16,Peptidase_M16_M,Peptidase_M16_C	PF00675.20,PF16187.5,PF05193.21		NA
19663_13	PAEPH01_0552	13680	14387	-1	945	K03011	DNA-directed RNA polymerase II subunit RPB3	RNA_pol_A_bac,RNA_pol_L	PF01000.26,PF01193.24		NA
19663_14	PAEPH01_0553	14911	17307	-1	945	K11593	eukaryotic translation initiation factor 2C	Piwi,PAZ,ArgoMid,ArgoL2,ArgoN	PF02171.17,PF02170.22,PF16487.5,PF16488.5,PF16486.5		NA
19663_15	PAEPH01_0554	18153	18707	-1	945		hypothetical protein				NA
19663_17	PAEPH01_0555	19936	20553	1	945		hypothetical protein				NA
19663_20	PAEPH01_0556	22004	22567	1	945		hypothetical protein			Y	NA
19663_21	PAEPH01_0557	23250	24254	1	945		hypothetical protein			Y	NA
19663_22	PAEPH01_0558	25022	27358	1	945		hypothetical protein				NA
19663_23	PAEPH01_0559	27887	28402	1	945		hypothetical protein	DUF5094	PF17015.5		NA
19663_27	PAEPH01_0560	29430	31070	-1	945		hypothetical protein	PH	PF00169.29		NA
19663_28	PAEPH01_0561	32776	34716	-1	945		hypothetical protein				NA
19663_29	PAEPH01_0562	35398	36591	1	945		hypothetical protein				NA
19663_30	PAEPH01_0563	37911	38669	-1	945	K17605	serine/threonine-protein phosphatase 2A activator	PTPA	PF03095.15		NA
19663_31	PAEPH01_0564	39888	41198	-1	945	K01892	histidyl-tRNA synthetase	tRNA-synt_His,HGTP_anticodon,HGTP_anticodon2,tRNA-synt_2	PF13393.6,PF03129.20,PF12745.7,PF00152.20		NA
19663_32	PAEPH01_0565	42128	43177	1	945	K10808	ribonucleoside-diphosphate reductase subunit M2	Ribonuc_red_sm	PF00268.21		1	i188-210o
19663_33	PAEPH01_0566	44157	44681	-1	945		hypothetical protein	Homeodomain	PF00046.29		NA
19809_1	PAEPH01_0567	1	123	1	944		hypothetical protein				NA
19809_3	PAEPH01_0568	789	1010	1	944		hypothetical protein	GATase_7	PF13537.6		NA
19809_4	PAEPH01_0569	1253	1447	1	944		hypothetical protein	Asn_synthase	PF00733.21		NA
19809_5	PAEPH01_0570	2300	2416	-1	944		hypothetical protein				NA
19809_8	PAEPH01_0571	10414	10572	1	944		hypothetical protein				NA
19809_9	PAEPH01_0572	10693	10869	1	944		hypothetical protein				NA
19809_10	PAEPH01_0573	11477	11701	1	944		hypothetical protein				NA
19809_11	PAEPH01_0574	11740	11952	1	944		hypothetical protein				NA
19809_2	PAEPH01_0575	120	488	1	944		hypothetical protein				NA
19809_6	PAEPH01_0576	2477	6442	-1	944		hypothetical protein	LRR_4,LRR_8	PF12799.7,PF13855.6		NA
19809_7	PAEPH01_0577	7886	10312	-1	944		hypothetical protein				NA
19809_12	PAEPH01_0578	12927	13595	1	944		hypothetical protein				NA
19809_15	PAEPH01_0579	14968	17352	1	944		hypothetical protein	HTH_micro	PF17007.5		NA
19809_18	PAEPH01_0580	19041	20897	-1	944		hypothetical protein	HTH_micro	PF17007.5		NA
19809_19	PAEPH01_0581	21813	22376	-1	944		hypothetical protein				NA
19809_20	PAEPH01_0582	22835	23539	-1	944	K02737	20S proteasome subunit beta 5	Proteasome	PF00227.26		NA
19809_23	PAEPH01_0583	24402	24821	-1	944		hypothetical protein				NA
19809_24	PAEPH01_0584	25549	26379	1	944	K18097	glycerol 2-dehydrogenase (NADP+)	Aldo_ket_red	PF00248.21		NA
19809_25	PAEPH01_0585	26461	27744	-1	944		hypothetical protein	zf-B_box	PF00643.24		NA
19809_26	PAEPH01_0586	28359	28757	-1	944	K12403	AP-4 complex subunit sigma-1	Clat_adaptor_s	PF01217.20		NA
19809_27	PAEPH01_0587	29099	29818	-1	944	K02938	large subunit ribosomal protein L8e	Ribosomal_L2_C	PF03947.18		NA
19809_28	PAEPH01_0588	30045	30401	1	944		hypothetical protein				NA
19809_30	PAEPH01_0589	31212	31607	-1	944		hypothetical protein			Y	NA
19809_31	PAEPH01_0590	32794	33909	1	944		hypothetical protein				NA
19809_32	PAEPH01_0591	34531	36306	1	944		hypothetical protein				NA
19809_33	PAEPH01_0592	37147	40629	1	944		hypothetical protein	CPSF_A	PF03178.15		NA
19809_34	PAEPH01_0593	40967	41974	1	944		hypothetical protein	Tau95	PF09734.9		NA
19809_35	PAEPH01_0594	42159	42698	-1	944		hypothetical protein				NA
19809_36	PAEPH01_0595	42837	43739	-1	944		hypothetical protein	Pkinase,Pkinase_Tyr,Kinase-like,Haspin_kinase,APH	PF00069.25,PF07714.17,PF14531.6,PF12330.8,PF01636.23		NA
19785_16	PAEPH01_0596	23121	23345	1	943		hypothetical protein				NA
19785_20	PAEPH01_0597	27204	27452	1	943		hypothetical protein				NA
19785_21	PAEPH01_0598	27628	27882	1	943		hypothetical protein				NA
19785_24	PAEPH01_0599	29719	29868	-1	943		hypothetical protein				NA
19785_1	PAEPH01_0600	1	1482	1	943		hypothetical protein	MS_channel	PF00924.18		5	o26-48i69-91o121-143i283-305o320-342i
19785_2	PAEPH01_0601	1961	2461	1	943		hypothetical protein				NA
19785_5	PAEPH01_0602	5238	6707	1	943		hypothetical protein				NA
19785_6	PAEPH01_0603	7639	10407	-1	943	K02320	DNA polymerase alpha subunit A	DNA_pol_B,Ribosomal_L22	PF00136.21,PF00237.19		NA
19785_7	PAEPH01_0604	11274	11990	1	943		hypothetical protein			Y	1	o4-23i
19785_8	PAEPH01_0605	12018	12698	1	943		hypothetical protein				NA
19785_10	PAEPH01_0606	13571	14791	1	943	K14564	nucleolar protein 56	Nop	PF01798.18		NA
19785_11	PAEPH01_0607	15494	16738	1	943		hypothetical protein	HUN	PF08729.10		NA
19785_12	PAEPH01_0608	17777	18406	1	943		hypothetical protein	EMP24_GP25L	PF01105.24	Y	1	o175-194i
19785_14	PAEPH01_0609	19438	20001	-1	943		hypothetical protein				NA
19785_15	PAEPH01_0610	20043	22745	-1	943		hypothetical protein	LRR_4,LRR_8	PF12799.7,PF13855.6	Y	NA
19785_18	PAEPH01_0611	23832	26447	-1	943		hypothetical protein				NA
19785_19	PAEPH01_0612	26450	27100	-1	943		hypothetical protein			Y	NA
19785_22	PAEPH01_0613	28326	29042	-1	943	K03264	translation initiation factor 6	eIF-6	PF01912.18		NA
19785_25	PAEPH01_0614	30088	32124	1	943		hypothetical protein	DUF2058	PF09831.9		NA
19785_27	PAEPH01_0615	32676	34451	-1	943		hypothetical protein				5	o376-398i419-441o461-483i511-533o557-579i
19785_28	PAEPH01_0616	34927	35385	1	943		hypothetical protein				NA
19785_30	PAEPH01_0617	35942	38692	1	943	K12598	ATP-dependent RNA helicase DOB1	DSHCT,DEAD,Helicase_C,ResIII	PF08148.12,PF00270.29,PF00271.31,PF04851.15		NA
19785_31	PAEPH01_0618	39509	39997	1	943		hypothetical protein			Y	1	i2-19o
19785_32	PAEPH01_0619	40502	41725	1	943		hypothetical protein			Y	7	i7-24o69-91i104-126o141-163i176-198o283-305i318-340o
19785_33	PAEPH01_0620	43146	44261	1	943		hypothetical protein			Y	NA
19668_1	PAEPH01_0621	3	266	1	942		hypothetical protein				NA
19668_27	PAEPH01_0622	40224	40451	1	942		hypothetical protein				NA
19668_29	PAEPH01_0623	41661	41822	-1	942		hypothetical protein	HTH_16	PF12645.7		NA
19668_2	PAEPH01_0624	624	3125	1	942		hypothetical protein			Y	NA
19668_3	PAEPH01_0625	3769	6039	1	942	K19801	phosphatidylinositol 4-kinase B	PI3_PI4_kinase	PF00454.27		NA
19668_4	PAEPH01_0626	6737	7951	1	942	K02603	origin recognition complex subunit 1	AAA_22,AAA,AAA_16,NACHT,AAA_14	PF13401.6,PF00004.29,PF13191.6,PF05729.12,PF13173.6		NA
19668_5	PAEPH01_0627	8465	9817	1	942	K00927	phosphoglycerate kinase	PGK	PF00162.19		NA
19668_7	PAEPH01_0628	11663	12352	-1	942		hypothetical protein			Y	6	i13-35o55-74i81-103o123-140i153-175o190-212i
19668_8	PAEPH01_0629	13482	14537	1	942		hypothetical protein				NA
19668_9	PAEPH01_0630	15360	15800	-1	942		hypothetical protein	Myb_DNA-bind_7	PF15963.5		NA
19668_10	PAEPH01_0631	16073	16399	-1	942		hypothetical protein				NA
19668_11	PAEPH01_0632	16789	17559	1	942		hypothetical protein	2014-03-03	PF00244.20		NA
19668_12	PAEPH01_0633	17835	19430	1	942		hypothetical protein	MS_channel	PF00924.18		6	i41-63o78-100i113-135o187-209i319-336o346-363i
19668_13	PAEPH01_0634	19612	21621	-1	942		hypothetical protein	CAP	PF00188.26	Y	NA
19668_14	PAEPH01_0635	22438	24213	-1	942	K19852	serine/threonine protein kinase KIN1/2	Pkinase,Pkinase_Tyr,Kinase-like,Haspin_kinase,APH,Kdo	PF00069.25,PF07714.17,PF14531.6,PF12330.8,PF01636.23,PF06293.14		NA
19668_16	PAEPH01_0636	24748	25626	-1	942		hypothetical protein				NA
19668_17	PAEPH01_0637	25960	27339	1	942		hypothetical protein				NA
19668_18	PAEPH01_0638	27719	28429	1	942	K02937	large subunit ribosomal protein L7e	Ribosomal_L30	PF00327.20		NA
19668_19	PAEPH01_0639	29252	29761	1	942		hypothetical protein	zf-C2H2,zf-C2H2_aberr,zf-C2H2_4	PF00096.26,PF17017.5,PF13894.6		NA
19668_20	PAEPH01_0640	30125	30712	-1	942		hypothetical protein				NA
19668_22	PAEPH01_0641	31590	34409	-1	942	K03178	ubiquitin-activating enzyme E1	ThiF,UBA_e1_thiolCys,E1_UFD	PF00899.21,PF10585.9,PF09358.10		NA
19668_23	PAEPH01_0642	35823	36797	-1	942		hypothetical protein				NA
19668_24	PAEPH01_0643	36842	37978	-1	942		hypothetical protein			Y	NA
19668_26	PAEPH01_0644	39877	40185	1	942		hypothetical protein				NA
19668_28	PAEPH01_0645	40910	41560	1	942	K19306	18S rRNA (guanine1575-N7)-methyltransferase	Methyltransf_25,Methyltransf_11,Methyltransf_12,Methyltransf_23,Methyltransf_31	PF13649.6,PF08241.12,PF08242.12,PF13489.6,PF13847.6		NA
19559_1	PAEPH01_0646	3	182	1	941		hypothetical protein				NA
19559_3	PAEPH01_0647	1320	3566	1	941		hypothetical protein			Y	NA
19559_4	PAEPH01_0648	5130	5435	1	941	K21752	Dr1-associated corepressor	CBFD_NFYB_HMF,Histone	PF00808.23,PF00125.24		NA
19559_5	PAEPH01_0649	5725	6129	1	941		hypothetical protein				1	i86-105o
19559_6	PAEPH01_0650	7003	8082	1	941	K04499	RuvB-like protein 1	TIP49	PF06068.13		NA
19559_7	PAEPH01_0651	8922	9728	1	941		hypothetical protein			Y	6	i9-31o35-57i64-86o162-184i193-212o227-249i
19559_9	PAEPH01_0652	10317	12917	1	941		hypothetical protein			Y	1	i5-27o
19559_12	PAEPH01_0653	14228	18502	1	941		hypothetical protein	LRR_4,LRR_8	PF12799.7,PF13855.6	Y	NA
19559_13	PAEPH01_0654	19270	22671	-1	941		hypothetical protein			Y	NA
19559_18	PAEPH01_0655	24251	25387	-1	941	K14399	polyribonucleotide 5'-hydroxyl-kinase	CLP1_P,CLP1_N,Clp1	PF16575.5,PF16573.5,PF06807.14		NA
19559_19	PAEPH01_0656	25914	28046	-1	941		hypothetical protein				NA
19559_20	PAEPH01_0657	29089	35100	1	941	K11699	RNA-dependent RNA polymerase	RdRP	PF05183.12		NA
19559_21	PAEPH01_0658	35378	36034	-1	941	K10773	endonuclease III	HhH-GPD,HHH	PF00730.25,PF00633.23		NA
19559_22	PAEPH01_0659	36547	37125	-1	941	K03259	translation initiation factor 4E	IF4E	PF01652.18		NA
19348_10	PAEPH01_0660	15009	15233	1	940		hypothetical protein				NA
19348_19	PAEPH01_0661	26849	27037	1	940	K02983	small subunit ribosomal protein S30e	Ribosomal_S30	PF04758.14		NA
19348_24	PAEPH01_0662	32633	32845	-1	940		hypothetical protein				NA
19348_1	PAEPH01_0663	515	1195	1	940		hypothetical protein				NA
19348_3	PAEPH01_0664	2248	3360	1	940		hypothetical protein				NA
19348_4	PAEPH01_0665	3480	4907	1	940		hypothetical protein	Ufd2P_core,U-box	PF10408.9,PF04564.15		NA
19348_6	PAEPH01_0666	5569	6531	1	940	K11650	SWI/SNF-related matrix-associated actin-dependent regulator of chromatin subfamily D	SWIB	PF02201.18		NA
19348_7	PAEPH01_0667	7394	8377	1	940	K10967	alpha 1,2-mannosyltransferase	Glyco_transf_15	PF01793.16	Y	NA
19348_8	PAEPH01_0668	8821	10377	1	940	K14571	ribosome biogenesis ATPase	AAA,AAA_16,AAA_lid_3,AAA_5,AAA_22,AAA_14,ABC_tran,RNA_helicase,RuvB_N,AAA_2,AAA_33	PF00004.29,PF13191.6,PF17862.1,PF07728.14,PF13401.6,PF13173.6,PF00005.27,PF00910.22,PF05496.12,PF07724.14,PF13671.6		NA
19348_9	PAEPH01_0669	12202	14775	1	940	K01873	valyl-tRNA synthetase	tRNA-synt_1,tRNA-synt_1g,Anticodon_1,tRNA-synt_1_2	PF00133.22,PF09334.11,PF08264.13,PF13603.6		NA
19348_11	PAEPH01_0670	16243	17472	-1	940		hypothetical protein	Serpin	PF00079.20	Y	NA
19348_12	PAEPH01_0671	18687	20006	1	940		hypothetical protein			Y	NA
19348_13	PAEPH01_0672	20333	21655	1	940		hypothetical protein			Y	NA
19348_15	PAEPH01_0673	22471	23127	-1	940		hypothetical protein			Y	4	i7-29o39-61i68-90o126-148i
19348_16	PAEPH01_0674	23776	24129	-1	940	K03236	translation initiation factor 1A	eIF-1a	PF01176.19		NA
19348_18	PAEPH01_0675	24854	25591	1	940		hypothetical protein				NA
19348_20	PAEPH01_0676	28111	28815	-1	940	K00968	choline-phosphate cytidylyltransferase	CTP_transf_like	PF01467.26		NA
19348_21	PAEPH01_0677	29371	29754	-1	940		hypothetical protein	LZ3wCH	PF18517.1		NA
19348_22	PAEPH01_0678	30462	31457	1	940	K00968	choline-phosphate cytidylyltransferase	CTP_transf_like	PF01467.26		NA
19348_26	PAEPH01_0679	33605	34198	1	940		hypothetical protein				1	o162-184i
19348_27	PAEPH01_0680	34228	34851	1	940		hypothetical protein				NA
19348_29	PAEPH01_0681	35501	36865	-1	940		hypothetical protein				NA
19775_2	PAEPH01_0682	233	436	1	939		hypothetical protein				NA
19775_3	PAEPH01_0683	409	630	1	939		hypothetical protein				NA
19775_6	PAEPH01_0684	3058	3348	1	939		hypothetical protein				NA
19775_9	PAEPH01_0685	5343	5612	1	939		hypothetical protein	Elf1	PF05129.13		NA
19775_19	PAEPH01_0686	19974	20162	1	939		hypothetical protein				NA
19775_23	PAEPH01_0687	26641	26820	-1	939		hypothetical protein				NA
19775_25	PAEPH01_0688	28327	28476	-1	939		hypothetical protein				NA
19775_27	PAEPH01_0689	28988	29257	-1	939		hypothetical protein	Sec61_beta	PF03911.16		2	o35-57i64-86o
19775_5	PAEPH01_0690	871	3021	-1	939		hypothetical protein			Y	1	i7-26o
19775_8	PAEPH01_0691	4111	4422	-1	939		hypothetical protein				NA
19775_10	PAEPH01_0692	6432	8516	-1	939		hypothetical protein				NA
19775_11	PAEPH01_0693	9020	9442	1	939		hypothetical protein				NA
19775_12	PAEPH01_0694	9931	10725	1	939	K16945	cell division control protein 11	Septin,MMR_HSR1,Dynamin_N,AIG1,ATPase_2	PF00735.18,PF01926.23,PF00350.23,PF04548.16,PF01637.18		NA
19775_14	PAEPH01_0695	11567	14806	1	939		hypothetical protein	zf-RING_2,zf-ANAPC11,zf-rbx1,FANCL_C,zf-C3HC4,zf-C3HC4_2	PF13639.6,PF12861.7,PF12678.7,PF11793.8,PF00097.25,PF13923.6		NA
19775_15	PAEPH01_0696	15598	17445	-1	939		hypothetical protein	HEAT,HEAT_2	PF02985.22,PF13646.6		NA
19775_18	PAEPH01_0697	18473	19657	-1	939		hypothetical protein			Y	1	i7-29o
19775_20	PAEPH01_0698	20802	21326	1	939		hypothetical protein	Got1	PF04178.12		4	o49-71i78-100o115-134i141-163o
19775_21	PAEPH01_0699	22202	24415	1	939	K03243	translation initiation factor 5B	GTP_EFTU,IF-2,GTP_EFTU_D4,MMR_HSR1,GTP_EFTU_D2	PF00009.27,PF11987.8,PF14578.6,PF01926.23,PF03144.25		NA
19775_22	PAEPH01_0700	25515	25976	1	939	K12948	signal peptidase complex subunit 3	SPC22	PF04573.12	Y	1	i9-31o
19775_24	PAEPH01_0701	27187	27801	-1	939	K10873	DNA repair and recombination protein RAD52	Rad52_Rad22	PF04098.15		NA
19775_28	PAEPH01_0702	30330	31493	-1	939	K02328	DNA polymerase delta subunit 2	DNA_pol_D_N,DNA_pol_E_B	PF18018.1,PF04042.16		NA
19775_31	PAEPH01_0703	32549	33058	-1	939		hypothetical protein	NOT2_3_5	PF04153.18		NA
19775_32	PAEPH01_0704	33939	35165	1	939	K05283	glucosaminylphosphatidylinositol acyltransferase				11	i12-30o45-67i88-107o122-141i154-171o186-208i237-259o274-291i298-320o340-359i372-394o
19045_3	PAEPH01_0705	2538	2708	1	938		hypothetical protein				NA
19045_4	PAEPH01_0706	2705	2836	1	938		hypothetical protein				NA
19045_9	PAEPH01_0707	14190	14357	1	938		hypothetical protein				NA
19045_17	PAEPH01_0708	27146	27346	1	938		hypothetical protein				NA
19045_2	PAEPH01_0709	525	1751	-1	938		hypothetical protein			Y	1	i7-29o
19045_5	PAEPH01_0710	4604	7858	-1	938		hypothetical protein			Y	NA
19045_6	PAEPH01_0711	9553	10479	-1	938		hypothetical protein	Arrestin_N	PF00339.29		NA
19045_7	PAEPH01_0712	11416	13809	1	938	K13525	transitional endoplasmic reticulum ATPase	AAA,AAA_lid_3,RuvB_N,AAA_16,AAA_2,AAA_5,AAA_33,AAA_22,TIP49,AAA_14,AAA_18,RNA_helicase,Mg_chelatase,IstB_IS21,AAA_28,Sigma54_activat,ATPase,TsaE,DUF815,Parvo_NS1,AAA_17,ABC_tran,AAA_3,Viral_helicase1,NACHT,Zeta_toxin,AAA_7,Rad17,DUF2075,Sigma54_activ_2,AAA_24,NB-ARC,ResIII,AAA_25,AAA_11,Cytidylate_kin2,Vps4_C,PhoH,AAA_19	PF00004.29,PF17862.1,PF05496.12,PF13191.6,PF07724.14,PF07728.14,PF13671.6,PF13401.6,PF06068.13,PF13173.6,PF13238.6,PF00910.22,PF01078.21,PF01695.17,PF13521.6,PF00158.26,PF06745.13,PF02367.17,PF05673.13,PF01057.17,PF13207.6,PF00005.27,PF07726.11,PF01443.18,PF05729.12,PF06414.12,PF12775.7,PF03215.15,PF09848.9,PF14532.6,PF13479.6,PF00931.22,PF04851.15,PF13481.6,PF13086.6,PF13189.6,PF09336.10,PF02562…		NA
19045_10	PAEPH01_0713	14849	16417	-1	938	K04678	E3 ubiquitin ligase SMURF1/2	HECT	PF00632.25		NA
19045_11	PAEPH01_0714	16883	20128	-1	938		hypothetical protein			Y	NA
19045_12	PAEPH01_0715	21118	22629	1	938		hypothetical protein			Y	NA
19045_13	PAEPH01_0716	23315	24574	1	938	K00555	tRNA (guanine26-N2/guanine27-N2)-dimethyltransferase	TRM	PF02005.16		NA
19045_18	PAEPH01_0717	27462	28676	1	938		hypothetical protein				NA
19045_19	PAEPH01_0718	28886	31846	-1	938		hypothetical protein	CH,RasGAP_C	PF00307.31,PF03836.15		NA
17002_6	PAEPH01_0719	6189	6380	-1	937		hypothetical protein	LSM	PF01423.22		NA
17002_20	PAEPH01_0720	28091	28246	1	937		hypothetical protein				NA
17002_21	PAEPH01_0721	28480	28620	1	937		hypothetical protein				NA
17002_22	PAEPH01_0722	29337	29546	1	937	K11097	small nuclear ribonucleoprotein E	LSM	PF01423.22		NA
17002_1	PAEPH01_0723	240	713	1	937		hypothetical protein				NA
17002_2	PAEPH01_0724	961	2685	-1	937		hypothetical protein	RINT1_TIP1	PF04437.13		NA
17002_3	PAEPH01_0725	2858	3376	-1	937	K03022	DNA-directed RNA polymerase III subunit RPC8	RNA_pol_Rbc25	PF08292.12		NA
17002_5	PAEPH01_0726	4108	5493	-1	937		hypothetical protein	LsmAD	PF06741.13		NA
17002_7	PAEPH01_0727	7135	8013	-1	937		hypothetical protein				NA
17002_8	PAEPH01_0728	8187	8669	-1	937		hypothetical protein	Clat_adaptor_s	PF01217.20		NA
17002_9	PAEPH01_0729	9301	11409	-1	937		hypothetical protein				NA
17002_10	PAEPH01_0730	11858	12373	-1	937		hypothetical protein	Rer1,TNFR_16_TM	PF03248.13,PF18422.1	Y	4	o20-38i45-64o106-125i130-152o
17002_11	PAEPH01_0731	13442	14311	-1	937	K03660	N-glycosylase/DNA lyase	HhH-GPD,OGG_N,HHH	PF00730.25,PF07934.12,PF00633.23		NA
17002_12	PAEPH01_0732	14548	15072	1	937		hypothetical protein	LUC7	PF03194.15		NA
17002_13	PAEPH01_0733	15292	15669	-1	937	K03012	DNA-directed RNA polymerase II subunit RPB4	RNA_pol_Rpb4	PF03874.16		NA
17002_14	PAEPH01_0734	15887	18034	1	937		hypothetical protein				NA
17002_15	PAEPH01_0735	18529	20805	-1	937	K10848	DNA excision repair protein ERCC-4	ERCC4	PF02732.15		NA
17002_16	PAEPH01_0736	21651	22850	1	937		hypothetical protein				NA
17002_17	PAEPH01_0737	23991	25265	-1	937	K10389	tubulin gamma	Tubulin,Tubulin_C,Misat_Tub_SegII	PF00091.25,PF03953.17,PF10644.9		NA
17002_18	PAEPH01_0738	25608	26150	1	937	K02882	large subunit ribosomal protein L18Ae	Ribosomal_L18A	PF01775.17		NA
17002_19	PAEPH01_0739	26252	27544	1	937	K01875	seryl-tRNA synthetase	tRNA-synt_2b,Seryl_tRNA_N	PF00587.25,PF02403.22		NA
17002_23	PAEPH01_0740	29617	31488	-1	937		hypothetical protein				NA
19698_3	PAEPH01_0741	2548	2826	1	936	K02920	large subunit ribosomal protein L36e	Ribosomal_L36e	PF01158.18		NA
19698_13	PAEPH01_0742	13059	13235	1	936		hypothetical protein				NA
19698_1	PAEPH01_0743	63	1316	1	936		hypothetical protein				NA
19698_4	PAEPH01_0744	2855	3178	-1	936		hypothetical protein				NA
19698_6	PAEPH01_0745	4267	5424	1	936		hypothetical protein				8	i51-73o78-95i107-129o149-171i211-230o250-272i279-298o313-332i
19698_7	PAEPH01_0746	6512	7732	1	936		hypothetical protein				NA
19698_9	PAEPH01_0747	8430	9176	1	936		hypothetical protein	RNase_P_p30	PF01876.16		NA
19698_10	PAEPH01_0748	10414	11277	1	936		hypothetical protein	CDC50	PF03381.15		2	o32-54i258-280o
19698_12	PAEPH01_0749	12182	12763	-1	936		hypothetical protein				NA
19698_15	PAEPH01_0750	13923	14573	1	936		hypothetical protein	vATP-synt_E	PF01991.18		NA
19698_16	PAEPH01_0751	15125	15562	1	936		hypothetical protein				NA
19698_19	PAEPH01_0752	16514	17605	-1	936		hypothetical protein	Exo_endo_phos	PF03372.23		NA
19698_20	PAEPH01_0753	17950	18744	1	936		hypothetical protein	SNAP	PF14938.6		NA
19698_23	PAEPH01_0754	20514	21005	1	936	K07942	ADP-ribosylation factor-like protein 1	Arf,Roc,G-alpha,Ras,Gtr1_RagA,AAA_14	PF00025.21,PF08477.13,PF00503.20,PF00071.22,PF04670.12,PF13173.6		NA
19698_24	PAEPH01_0755	23315	24544	-1	936		hypothetical protein				NA
19698_25	PAEPH01_0756	25141	25533	-1	936		hypothetical protein			Y	NA
19698_26	PAEPH01_0757	25634	26212	1	936		hypothetical protein			Y	1	o113-135i
19698_28	PAEPH01_0758	26584	27570	-1	936		hypothetical protein	Diphthamide_syn	PF01866.17		NA
19698_30	PAEPH01_0759	29107	31485	-1	936		hypothetical protein	LRR_4,LRR_8	PF12799.7,PF13855.6		NA
19242_1	PAEPH01_0760	3	137	1	935		hypothetical protein				NA
19242_13	PAEPH01_0761	15764	15979	-1	935		hypothetical protein	LSM	PF01423.22		NA
19242_2	PAEPH01_0762	371	1720	-1	935		hypothetical protein	BHD_1,BHD_3	PF10403.9,PF10405.9		NA
19242_3	PAEPH01_0763	2325	3599	-1	935	K02925	large subunit ribosomal protein L3e	Ribosomal_L3	PF00297.22		NA
19242_4	PAEPH01_0764	4407	5297	-1	935	K14758	casein kinase I-like protein HRR25	Pkinase,Pkinase_Tyr,Pkinase_fungal,APH	PF00069.25,PF07714.17,PF17667.1,PF01636.23		NA
19242_5	PAEPH01_0765	5435	5851	1	935		hypothetical protein				3	i39-61o83-105i118-137o
19242_7	PAEPH01_0766	6520	7125	-1	935		hypothetical protein	DnaB_C	PF03796.15		NA
19242_8	PAEPH01_0767	7937	9415	1	935	K19998	sec1 family domain-containing protein 1	Sec1	PF00995.23		NA
19242_9	PAEPH01_0768	10537	12369	-1	935	K16315	serine/threonine-protein kinase haspin	Haspin_kinase	PF12330.8		NA
19242_10	PAEPH01_0769	13113	13658	1	935		hypothetical protein				NA
19242_12	PAEPH01_0770	14171	14896	1	935		hypothetical protein	DUF5092	PF17010.5		1	o198-220i
19242_14	PAEPH01_0771	16483	18012	-1	935		hypothetical protein				NA
19242_15	PAEPH01_0772	18333	19010	1	935		hypothetical protein				1	o205-224i
19242_16	PAEPH01_0773	19572	19922	-1	935		hypothetical protein				1	i74-91o
19242_17	PAEPH01_0774	20109	21515	1	935	K22503	aspartyl-tRNA synthetase	tRNA-synt_2,tRNA_anti-codon	PF00152.20,PF01336.25		NA
19242_18	PAEPH01_0775	22814	23695	1	935		hypothetical protein	Homeodomain	PF00046.29		NA
19242_19	PAEPH01_0776	24900	25373	-1	935		hypothetical protein				NA
19242_21	PAEPH01_0777	27353	30370	-1	935		hypothetical protein				NA
19813_2	PAEPH01_0778	1826	2113	1	934	K02151	V-type H+-transporting ATPase subunit F	ATP-synt_F	PF01990.17		NA
19813_3	PAEPH01_0779	3071	3232	-1	934		hypothetical protein				NA
19813_7	PAEPH01_0780	7908	8099	-1	934		hypothetical protein				NA
19813_11	PAEPH01_0781	12030	12182	1	934		hypothetical protein				NA
19813_16	PAEPH01_0782	15331	15606	-1	934		hypothetical protein				NA
19813_1	PAEPH01_0783	3	461	1	934		hypothetical protein				NA
19813_5	PAEPH01_0784	4582	6081	-1	934		hypothetical protein	GATA,ArfGap	PF00320.27,PF01412.18		NA
19813_6	PAEPH01_0785	7421	7807	-1	934		hypothetical protein				NA
19813_8	PAEPH01_0786	9137	9634	-1	934		hypothetical protein				NA
19813_9	PAEPH01_0787	9760	10236	-1	934		hypothetical protein	GIT_SHD	PF08518.11		NA
19813_10	PAEPH01_0788	10585	11478	1	934	K10756	replication factor C subunit 3/5	AAA,DNA_pol3_delta2,AAA_22,Rep_fac_C,AAA_16,AAA_14,AAA_24,TniB,AAA_5,RuvB_N,Mg_chelatase,AAA_7,AAA_30,AAA_33,Rad17	PF00004.29,PF13177.6,PF13401.6,PF08542.11,PF13191.6,PF13173.6,PF13479.6,PF05621.11,PF07728.14,PF05496.12,PF01078.21,PF12775.7,PF13604.6,PF13671.6,PF03215.15		NA
19813_14	PAEPH01_0789	12918	13451	1	934		hypothetical protein				NA
19813_15	PAEPH01_0790	14324	14638	-1	934	K14821	bud site selection protein 20	zf-C2H2_jaz	PF12171.8		NA
19813_17	PAEPH01_0791	17241	17993	1	934	K15728	phosphatidate phosphatase LPIN	LNS2	PF08235.13		NA
19813_18	PAEPH01_0792	18290	19267	1	934		hypothetical protein			Y	NA
19813_20	PAEPH01_0793	20138	20806	-1	934		hypothetical protein	MICSWaP	PF17018.5	Y	NA
19813_21	PAEPH01_0794	21047	21853	1	934		hypothetical protein	Ran_BP1	PF00638.18		NA
19813_22	PAEPH01_0795	22608	23930	1	934		hypothetical protein				NA
19813_23	PAEPH01_0796	24425	26137	1	934		hypothetical protein				NA
19813_24	PAEPH01_0797	26878	29049	-1	934	K03283	heat shock 70kDa protein 1/2/6/8	HSP70,MreB_Mbl	PF00012.20,PF06723.13	Y	NA
19696_3	PAEPH01_0798	1247	1393	1	933		hypothetical protein				NA
19696_8	PAEPH01_0799	6261	6515	1	933		hypothetical protein				NA
19696_14	PAEPH01_0800	13764	13922	1	933		hypothetical protein				NA
19696_15	PAEPH01_0801	13983	14240	-1	933		hypothetical protein				NA
19696_21	PAEPH01_0802	19996	20145	-1	933		hypothetical protein				NA
19696_26	PAEPH01_0803	26533	26787	1	933		hypothetical protein				NA
19696_29	PAEPH01_0804	27391	27603	-1	933		hypothetical protein			Y	NA
19696_1	PAEPH01_0805	558	1022	1	933		hypothetical protein	zf-RING_2,zf-C3HC4,Prok-RING_4,zf-C3HC4_3,zf-C3HC4_2,zf-RING_UBOX,zf-RING_5,zf-C3HC4_4,zf-ANAPC11,zf-rbx1	PF13639.6,PF00097.25,PF14447.6,PF13920.6,PF13923.6,PF13445.6,PF14634.6,PF15227.6,PF12861.7,PF12678.7		1	i130-152o
19696_5	PAEPH01_0806	1999	4011	-1	933		hypothetical protein	GTP_EFTU	PF00009.27		NA
19696_6	PAEPH01_0807	4433	5755	1	933		hypothetical protein				NA
19696_9	PAEPH01_0808	6986	7333	1	933		hypothetical protein			Y	NA
19696_10	PAEPH01_0809	7453	7842	-1	933		hypothetical protein				NA
19696_11	PAEPH01_0810	9019	11265	1	933		hypothetical protein				NA
19696_12	PAEPH01_0811	11383	11748	-1	933	K02969	small subunit ribosomal protein S20e	Ribosomal_S10	PF00338.22		NA
19696_13	PAEPH01_0812	12343	12654	-1	933	K03020	DNA-directed RNA polymerases I and III subunit RPAC2	RNA_pol_L_2	PF13656.6		NA
19696_18	PAEPH01_0813	16064	18022	-1	933		hypothetical protein	LRR_4,LRR_8	PF12799.7,PF13855.6		NA
19696_19	PAEPH01_0814	17982	19520	-1	933		hypothetical protein	LRR_4,LRR_8	PF12799.7,PF13855.6	Y	1	i12-34o
19696_22	PAEPH01_0815	23691	24659	1	933		hypothetical protein	Utp14	PF04615.13		NA
19696_23	PAEPH01_0816	25048	25503	1	933		hypothetical protein				NA
19696_24	PAEPH01_0817	25643	25960	-1	933		hypothetical protein				NA
19696_30	PAEPH01_0818	28406	29593	1	933	K07374	tubulin alpha	Tubulin,Tubulin_C	PF00091.25,PF03953.17		NA
19796_1	PAEPH01_0819	2	181	1	932		hypothetical protein				NA
19796_2	PAEPH01_0820	162	416	1	932		hypothetical protein				NA
19796_4	PAEPH01_0821	827	4339	-1	932		hypothetical protein	LRR_4,LRR_8	PF12799.7,PF13855.6	Y	NA
19796_5	PAEPH01_0822	4474	4788	1	932		hypothetical protein				NA
19796_7	PAEPH01_0823	5438	6010	-1	932		hypothetical protein	Pho88	PF10032.9		1	o35-57i
19796_9	PAEPH01_0824	7316	8947	-1	932		hypothetical protein	Asn_synthase	PF00733.21		NA
19796_11	PAEPH01_0825	10108	12105	-1	932		hypothetical protein				NA
19796_12	PAEPH01_0826	12539	15025	-1	932		hypothetical protein			Y	NA
19796_14	PAEPH01_0827	16203	16748	1	932		hypothetical protein			Y	1	o152-174i
19796_15	PAEPH01_0828	17395	18045	-1	932		hypothetical protein				NA
19796_16	PAEPH01_0829	19143	19742	-1	932	K10643	CCR4-NOT transcription complex subunit 4				NA
19796_17	PAEPH01_0830	20266	20964	1	932	K02725	20S proteasome subunit alpha 6	Proteasome,Proteasome_A_N	PF00227.26,PF10584.9		NA
19796_18	PAEPH01_0831	21552	21944	-1	932		hypothetical protein				NA
19796_20	PAEPH01_0832	22744	23706	-1	932	K13704	abhydrolase domain-containing protein 12	Abhydrolase_1,Say1_Mug180,Hydrolase_4	PF00561.20,PF10340.9,PF12146.8		NA
19796_21	PAEPH01_0833	23959	25128	1	932	K01867	tryptophanyl-tRNA synthetase	tRNA-synt_1b	PF00579.25		NA
19796_22	PAEPH01_0834	26540	26932	1	932		hypothetical protein				NA
19796_23	PAEPH01_0835	27565	28125	-1	932		hypothetical protein	Myb_DNA-binding,Myb_DNA-bind_6	PF00249.31,PF13921.6		NA
19751_13	PAEPH01_0836	16588	16854	1	931		hypothetical protein	Pam16	PF03656.13		NA
19751_17	PAEPH01_0837	22756	22887	1	931		hypothetical protein				NA
19751_21	PAEPH01_0838	27561	27692	1	931		hypothetical protein				NA
19751_1	PAEPH01_0839	2	631	1	931		hypothetical protein			Y	2	i7-24o28-47i
19751_3	PAEPH01_0840	1416	2069	1	931	K14850	ribosomal RNA-processing protein 8	Methyltransf_8,Methyltransf_11,Methyltransf_25	PF05148.15,PF08241.12,PF13649.6		NA
19751_4	PAEPH01_0841	3158	3934	1	931	K14842	ribosome biogenesis protein NSA2	Ribosomal_S8e	PF01201.22		NA
19751_5	PAEPH01_0842	4460	5464	-1	931	K04482	DNA repair protein RAD51	Rad51,RecA,AAA_25,HHH_5,ATPase	PF08423.11,PF00154.21,PF13481.6,PF14520.6,PF06745.13		NA
19751_6	PAEPH01_0843	6409	6735	-1	931	K03134	transcription initiation factor TFIID subunit 10	TFIID_30kDa	PF03540.13		NA
19751_7	PAEPH01_0844	7474	8661	1	931	K00995	CDP-diacylglycerol---glycerol-3-phosphate 3-phosphatidyltransferase	PLDc_2,PLDc	PF13091.6,PF00614.22		NA
19751_8	PAEPH01_0845	9379	11820	-1	931		hypothetical protein	HA2,Helicase_C,OB_NTP_bind	PF04408.23,PF00271.31,PF07717.16		NA
19751_9	PAEPH01_0846	12383	12949	-1	931		hypothetical protein				NA
19751_10	PAEPH01_0847	13442	14932	-1	931	K15026	translation initiation factor 2A	eIF2A	PF08662.11		NA
19751_12	PAEPH01_0848	15447	16496	1	931		hypothetical protein			Y	NA
19751_14	PAEPH01_0849	17480	18427	-1	931	K06269	serine/threonine-protein phosphatase PP1 catalytic subunit	Metallophos,STPPase_N	PF00149.28,PF16891.5		NA
19751_15	PAEPH01_0850	18985	20094	1	931		hypothetical protein	SET	PF00856.28		NA
19751_16	PAEPH01_0851	21294	21881	1	931		hypothetical protein				NA
19751_18	PAEPH01_0852	23669	24298	-1	931		hypothetical protein	zf-CCHC	PF00098.23		NA
19808_18	PAEPH01_0853	23876	24172	-1	930		hypothetical protein	Ribosomal_60s	PF00428.19	Y	NA
19808_20	PAEPH01_0854	26443	26646	1	930		hypothetical protein				NA
19808_3	PAEPH01_0855	1380	2078	1	930	K14016	ubiquitin fusion degradation protein 1	UFD1	PF03152.14		NA
19808_4	PAEPH01_0856	2238	3752	-1	930		hypothetical protein				NA
19808_5	PAEPH01_0857	4134	4739	1	930	K03115	casein kinase II subunit beta	CK_II_beta	PF01214.18		NA
19808_6	PAEPH01_0858	5420	7483	1	930	K02324	DNA polymerase epsilon subunit 1	DNA_pol_B_exo1,DNA_pol_B_exo2,RNase_H_2	PF03104.19,PF10108.9,PF13482.6		NA
19808_7	PAEPH01_0859	7846	11148	1	930	K02324	DNA polymerase epsilon subunit 1	DUF1744	PF08490.12		NA
19808_8	PAEPH01_0860	11705	12118	-1	930		hypothetical protein				NA
19808_9	PAEPH01_0861	12322	14316	1	930	K03555	DNA mismatch repair protein MutS	MutS_III,MutS_V,MutS_IV	PF05192.18,PF00488.21,PF05190.18		NA
19808_10	PAEPH01_0862	14917	16125	1	930		hypothetical protein			Y	1	o366-388i
19808_12	PAEPH01_0863	16817	17878	-1	930	K24796	TBC1 domain family member 13	RabGAP-TBC	PF00566.18		NA
19808_14	PAEPH01_0864	19169	20668	-1	930	K13126	polyadenylate-binding protein	RRM_1,RRM_3,RRM_7,RRM_occluded,Nup35_RRM_2	PF00076.22,PF08777.11,PF16367.5,PF16842.5,PF14605.6		NA
19808_15	PAEPH01_0865	21131	21547	1	930		hypothetical protein				NA
19808_17	PAEPH01_0866	22109	23596	1	930	K15633	2,3-bisphosphoglycerate-independent phosphoglycerate mutase	Metalloenzyme,iPGM_N	PF01676.18,PF06415.13		NA
19808_19	PAEPH01_0867	24943	25650	-1	930	K09518	DnaJ-like protein subfamily B member 12	DnaJ	PF00226.31		1	i210-232o
19795_1	PAEPH01_0868	1	213	-1	929		hypothetical protein				NA
19795_11	PAEPH01_0869	11179	11364	1	929		hypothetical protein				NA
19795_17	PAEPH01_0870	14396	14527	1	929		hypothetical protein				NA
19795_20	PAEPH01_0871	19505	19762	1	929	K12946	signal peptidase complex subunit 1	SPC12	PF06645.13		2	o20-42i49-71o
19795_24	PAEPH01_0872	23991	24188	1	929	K02980	small subunit ribosomal protein S29e	Ribosomal_S14	PF00253.21		NA
19795_2	PAEPH01_0873	803	2035	-1	929	K10260	F-box and WD-40 domain protein 7	WD40,PQQ_3,WD40_like	PF00400.32,PF13570.6,PF17005.5		NA
19795_3	PAEPH01_0874	3040	5571	-1	929		hypothetical protein	Pkinase,Pkinase_Tyr,Kinase-like,C1_1,Kdo	PF00069.25,PF07714.17,PF14531.6,PF00130.22,PF06293.14		NA
19795_5	PAEPH01_0875	6388	7311	-1	929		hypothetical protein	V-ATPase_C	PF03223.15		NA
19795_9	PAEPH01_0876	9852	10265	1	929	K14535	transcription initiation factor TFIID subunit 9	TFIID-31kDa,CENP-S,Bromo_TP	PF02291.15,PF15630.6,PF07524.13		NA
19795_10	PAEPH01_0877	10618	10983	-1	929		hypothetical protein				NA
19795_12	PAEPH01_0878	11563	12120	1	929	K11128	H/ACA ribonucleoprotein complex subunit 1	Gar1	PF04410.14		NA
19795_15	PAEPH01_0879	12700	13830	1	929		hypothetical protein			Y	NA
19795_18	PAEPH01_0880	15096	16217	-1	929		hypothetical protein	Sacchrp_dh_NADP	PF03435.18		1	o243-265i
19795_19	PAEPH01_0881	16707	19058	1	929		hypothetical protein				NA
19795_21	PAEPH01_0882	20460	20822	-1	929		hypothetical protein	zf-CCCH_4,zf-CCCH,zf_CCCH_4,Torus,zf-CCCH_2	PF18044.1,PF00642.24,PF18345.1,PF16131.5,PF14608.6		NA
19795_22	PAEPH01_0883	21398	22855	-1	929		hypothetical protein	DnaJ	PF00226.31	Y	NA
19795_25	PAEPH01_0884	24434	25123	-1	929		hypothetical protein				2	i67-89o113-135i
19795_26	PAEPH01_0885	26090	26437	-1	929	K02989	small subunit ribosomal protein S5e	Ribosomal_S7	PF00177.21		NA
19802_18	PAEPH01_0886	23190	23417	1	928		hypothetical protein				NA
19802_19	PAEPH01_0887	23574	23867	1	928		hypothetical protein				NA
19802_1	PAEPH01_0888	631	999	-1	928	K02918	large subunit ribosomal protein L35e	Ribosomal_L29	PF00831.23		NA
19802_2	PAEPH01_0889	1504	3414	-1	928	K15172	transcription elongation factor SPT5	Spt5-NGN,KOW,CTD	PF03439.13,PF00467.29,PF12815.7		NA
19802_6	PAEPH01_0890	4906	5448	1	928		hypothetical protein	Brix	PF04427.18		NA
19802_7	PAEPH01_0891	6082	7200	-1	928	K16944	septin 7	Septin	PF00735.18		NA
19802_8	PAEPH01_0892	7907	8983	-1	928	K03039	26S proteasome regulatory subunit N9	PCI	PF01399.27		NA
19802_9	PAEPH01_0893	9764	10609	-1	928		hypothetical protein				NA
19802_10	PAEPH01_0894	11469	12620	-1	928	K03035	26S proteasome regulatory subunit N5	PCI	PF01399.27		NA
19802_11	PAEPH01_0895	13165	14886	1	928		hypothetical protein				NA
19802_12	PAEPH01_0896	15921	16424	1	928		hypothetical protein				NA
19802_13	PAEPH01_0897	16476	16787	-1	928		hypothetical protein				NA
19802_14	PAEPH01_0898	16781	18880	-1	928		hypothetical protein			Y	NA
19802_15	PAEPH01_0899	20557	21042	-1	928	K06689	ubiquitin-conjugating enzyme E2 D	UQ_con,Prok-E2_B,RWD	PF00179.26,PF14461.6,PF05773.22		NA
19802_17	PAEPH01_0900	22095	22502	-1	928		hypothetical protein				NA
19802_20	PAEPH01_0901	24454	25518	1	928	K11215	transcription factor STE12	STE	PF02200.16		NA
19806_4	PAEPH01_0902	3826	4005	1	927		hypothetical protein				NA
19806_5	PAEPH01_0903	4076	4273	1	927		hypothetical protein				NA
19806_19	PAEPH01_0904	17128	17232	-1	927		hypothetical protein				NA
19806_20	PAEPH01_0905	17301	17495	-1	927		hypothetical protein				NA
19806_22	PAEPH01_0906	21010	21273	1	927		hypothetical protein				NA
19806_23	PAEPH01_0907	21440	21700	1	927		hypothetical protein				NA
19806_1	PAEPH01_0908	3	860	-1	927		hypothetical protein				NA
19806_2	PAEPH01_0909	872	1837	-1	927		hypothetical protein				NA
19806_3	PAEPH01_0910	2471	2779	1	927		hypothetical protein				NA
19806_8	PAEPH01_0911	5260	6387	1	927		hypothetical protein				NA
19806_9	PAEPH01_0912	6716	8275	1	927		hypothetical protein	Thioredoxin,Thioredoxin_6	PF00085.20,PF13848.6	Y	1	o490-509i
19806_10	PAEPH01_0913	9121	10302	1	927	K00654	serine palmitoyltransferase	Aminotran_1_2	PF00155.21		1	o10-32i
19806_12	PAEPH01_0914	10912	11364	-1	927		hypothetical protein				NA
19806_16	PAEPH01_0915	13184	14497	1	927		hypothetical protein	CDC45	PF02724.14		NA
19806_17	PAEPH01_0916	14919	15407	1	927	K02896	large subunit ribosomal protein L24e	Ribosomal_L24e,zf-FCS	PF01246.20,PF06467.14		NA
19806_18	PAEPH01_0917	15972	16532	-1	927	K02940	large subunit ribosomal protein L9e	Ribosomal_L6	PF00347.23		NA
19806_21	PAEPH01_0918	17608	20157	1	927		hypothetical protein			Y	NA
19806_25	PAEPH01_0919	22260	26009	1	927		hypothetical protein	LRR_4,LRR_8	PF12799.7,PF13855.6	Y	NA
19805_3	PAEPH01_0920	2100	2324	-1	926		hypothetical protein				NA
19805_12	PAEPH01_0921	11053	11247	1	926		hypothetical protein				NA
19805_19	PAEPH01_0922	16638	16835	1	926		hypothetical protein				NA
19805_20	PAEPH01_0923	16808	16939	1	926		hypothetical protein				NA
19805_2	PAEPH01_0924	929	2107	-1	926	K17943	pumilio RNA-binding family	PUF	PF00806.19		NA
19805_5	PAEPH01_0925	3793	6189	-1	926		hypothetical protein			Y	NA
19805_8	PAEPH01_0926	7226	7690	-1	926		hypothetical protein	Mpp10	PF04006.12		NA
19805_9	PAEPH01_0927	8276	8857	1	926		hypothetical protein	Tetraspanin	PF00335.20	Y	4	i13-35o50-72i79-101o167-189i
19805_11	PAEPH01_0928	9575	10756	-1	926		hypothetical protein				NA
19805_14	PAEPH01_0929	11969	12766	-1	926		hypothetical protein				NA
19805_16	PAEPH01_0930	13554	13898	-1	926		hypothetical protein			Y	NA
19805_18	PAEPH01_0931	14435	14899	-1	926		hypothetical protein				1	i20-42o
19805_22	PAEPH01_0932	17423	18382	-1	926	K20133	USP6 N-terminal-like protein	RabGAP-TBC	PF00566.18		1	o253-275i
19805_23	PAEPH01_0933	18679	19092	1	926		hypothetical protein	PWWP	PF00855.17		NA
19805_24	PAEPH01_0934	19594	21243	-1	926	K03130	transcription initiation factor TFIID subunit 5	WD40,TFIID_NTD2,ANAPC4_WD40	PF00400.32,PF04494.15,PF12894.7		NA
19805_26	PAEPH01_0935	22316	22780	1	926	K03015	DNA-directed RNA polymerase II subunit RPB7	SHS2_Rpb7-N,S1	PF03876.17,PF00575.23		NA
19805_27	PAEPH01_0936	23428	24918	1	926	K10403	kinesin family member 22	Kinesin,Microtub_bd,HHH_3	PF00225.23,PF16796.5,PF12836.7		NA
19772_9	PAEPH01_0937	10466	10759	1	925		hypothetical protein				NA
19772_18	PAEPH01_0938	24482	24778	1	925		hypothetical protein				NA
19772_19	PAEPH01_0939	24860	25003	1	925		hypothetical protein				NA
19772_20	PAEPH01_0940	25074	25253	1	925		hypothetical protein				NA
19772_1	PAEPH01_0941	137	709	-1	925		hypothetical protein	Bromodomain	PF00439.25		NA
19772_4	PAEPH01_0942	2323	4161	-1	925	K14007	protein transport protein SEC24	Sec23_trunk,Sec23_BS,Gelsolin,Sec23_helical	PF04811.15,PF08033.12,PF00626.22,PF04815.15		NA
19772_5	PAEPH01_0943	4496	6298	1	925	K10747	DNA ligase 1	DNA_ligase_A_M,DNA_ligase_A_N,DNA_ligase_A_C,RNA_ligase	PF01068.21,PF04675.14,PF04679.15,PF09414.10		NA
19772_7	PAEPH01_0944	7232	9931	1	925		hypothetical protein	Cnd1,HEAT	PF12717.7,PF02985.22		NA
19772_11	PAEPH01_0945	11164	13314	-1	925		hypothetical protein			Y	1	i5-23o
19772_12	PAEPH01_0946	14005	14934	-1	925		hypothetical protein				1	i12-31o
19772_13	PAEPH01_0947	15270	16946	-1	925		hypothetical protein	BRCT,RTT107_BRCT_5,BRCT_2,PTCB-BRCT	PF00533.26,PF16770.5,PF16589.5,PF12738.7		NA
19772_14	PAEPH01_0948	18611	18913	-1	925		hypothetical protein	V-ATPase_G	PF03179.15		NA
19772_15	PAEPH01_0949	19908	21407	-1	925	K14163	bifunctional glutamyl/prolyl-tRNA synthetase	ProRS-C_1,tRNA-synt_2b,HGTP_anticodon	PF09180.11,PF00587.25,PF03129.20		NA
19772_17	PAEPH01_0950	22117	24225	-1	925		hypothetical protein			Y	NA
19646_13	PAEPH01_0951	15385	15612	1	924		hypothetical protein				NA
19646_16	PAEPH01_0952	18357	18548	1	924		hypothetical protein	Dynein_light	PF01221.18		NA
19646_2	PAEPH01_0953	583	1581	-1	924		hypothetical protein				NA
19646_3	PAEPH01_0954	1799	2725	1	924	K03424	TatD DNase family protein	TatD_DNase	PF01026.21		NA
19646_4	PAEPH01_0955	2945	3373	-1	924		hypothetical protein	Chromo,Chromo_shadow	PF00385.24,PF01393.19		NA
19646_5	PAEPH01_0956	3559	5052	-1	924	K22733	magnesium transporter	Mg_trans_NIPA	PF05653.14		9	i162-184o204-226i231-250o260-278i299-321o350-369i390-411o421-443i456-478o
19646_6	PAEPH01_0957	5637	6476	-1	924		hypothetical protein	ATG16	PF08614.11		NA
19646_7	PAEPH01_0958	6945	7766	-1	924		hypothetical protein	Chs7	PF12271.8		7	o37-59i80-99o109-131i144-166o171-190i203-225o240-259i
19646_8	PAEPH01_0959	7891	8658	-1	924	K15442	tRNA-specific adenosine deaminase 3	dCMP_cyt_deam_1,MafB19-deam	PF00383.23,PF14437.6		NA
19646_11	PAEPH01_0960	9176	14074	1	924	K03006	DNA-directed RNA polymerase II subunit RPB1	RNA_pol_Rpb1_1,RNA_pol_Rpb1_5,RNA_pol_Rpb1_2,RNA_pol_Rpb1_3,RNA_pol_Rpb1_4,RNA_pol_Rpb1_7,RNA_pol_Rpb1_6	PF04997.12,PF04998.17,PF00623.20,PF04983.18,PF05000.17,PF04990.12,PF04992.14		NA
19646_12	PAEPH01_0961	14969	15316	1	924		hypothetical protein				NA
19646_14	PAEPH01_0962	16268	16897	-1	924	K00287	dihydrofolate reductase	DHFR_1	PF00186.19		NA
19646_18	PAEPH01_0963	18830	19297	1	924		hypothetical protein	zf-C2H2_jaz	PF12171.8		NA
19646_19	PAEPH01_0964	19512	20228	1	924		hypothetical protein				NA
19646_20	PAEPH01_0965	20359	21771	1	924	K01255	leucyl aminopeptidase	Peptidase_M17	PF00883.21		NA
19769_1	PAEPH01_0966	1	816	1	923		hypothetical protein				NA
19769_2	PAEPH01_0967	900	1520	1	923		hypothetical protein				NA
19769_5	PAEPH01_0968	3727	4584	-1	923		hypothetical protein			Y	NA
19769_6	PAEPH01_0969	5388	5867	-1	923	K10573	ubiquitin-conjugating enzyme E2 A	UQ_con	PF00179.26		NA
19769_7	PAEPH01_0970	6463	6915	-1	923		hypothetical protein	zinc_ribbon_15	PF17032.5		NA
19769_8	PAEPH01_0971	7274	8299	-1	923	K01623	fructose-bisphosphate aldolase, class I	Glycolytic	PF00274.19		NA
19769_9	PAEPH01_0972	8831	9904	1	923	K04354	serine/threonine-protein phosphatase 2A regulatory subunit B				NA
19769_10	PAEPH01_0973	10222	10956	-1	923		hypothetical protein				1	i225-242o
19769_11	PAEPH01_0974	11485	12435	1	923		hypothetical protein	Fe_hyd_lg_C	PF02906.14		NA
19769_12	PAEPH01_0975	12780	15584	-1	923		hypothetical protein				NA
19769_13	PAEPH01_0976	16203	16598	1	923	K03357	anaphase-promoting complex subunit 10	ANAPC10	PF03256.16		NA
19769_14	PAEPH01_0977	16873	18912	-1	923		hypothetical protein				NA
19769_15	PAEPH01_0978	20060	20524	1	923	K12795	suppressor of G2 allele of SKP1	SGS	PF05002.15		NA
19769_16	PAEPH01_0979	21132	23351	1	923	K05288	GPI ethanolamine phosphate transferase 3 subunit O	Phosphodiest,Metalloenzyme	PF01663.22,PF01676.18	Y	7	o389-408i415-437o442-464i593-615o646-665i678-697o712-734i
19769_19	PAEPH01_0980	24275	24808	1	923		hypothetical protein	RVT_1	PF00078.27		NA
19748_3	PAEPH01_0981	3994	4197	1	922		hypothetical protein				NA
19748_6	PAEPH01_0982	4423	4614	1	922		hypothetical protein				NA
19748_10	PAEPH01_0983	11187	11465	-1	922		hypothetical protein				NA
19748_1	PAEPH01_0984	2	1357	-1	922		hypothetical protein	ABC_tran	PF00005.27		5	i32-54o64-86i144-161o171-190i244-266o
19748_2	PAEPH01_0985	3609	3989	1	922		hypothetical protein				NA
19748_7	PAEPH01_0986	5096	8317	1	922	K01530	phospholipid-translocating ATPase	PhoLip_ATPase_C,PhoLip_ATPase_N,Hydrolase,E1-E2_ATPase,Cation_ATPase,Hydrolase_3	PF16212.5,PF16209.5,PF00702.26,PF00122.20,PF13246.6,PF08282.12		8	i58-80o293-315i335-357o880-902i931-953o963-985i992-1014o1034-1056i
19748_8	PAEPH01_0987	8792	9397	1	922		hypothetical protein			Y	2	o10-28i175-197o
19748_9	PAEPH01_0988	9878	10645	1	922		hypothetical protein	Nse4_C	PF08743.10		NA
19748_11	PAEPH01_0989	11472	11822	-1	922		hypothetical protein				NA
19748_12	PAEPH01_0990	11770	12150	-1	922		hypothetical protein				NA
19748_15	PAEPH01_0991	14165	16306	1	922		hypothetical protein	UCH,UCH_1	PF00443.29,PF13423.6		NA
19748_17	PAEPH01_0992	17716	18249	-1	922		hypothetical protein	TB2_DP1_HVA22	PF03134.19		2	i33-55o65-87i
19748_19	PAEPH01_0993	20221	21816	1	922	K09540	translocation protein SEC63	Sec63,DnaJ	PF02889.16,PF00226.31		3	o15-37i58-80o175-192i
19748_20	PAEPH01_0994	22505	23173	1	922		hypothetical protein				NA
19748_21	PAEPH01_0995	23749	24468	1	922		hypothetical protein				NA
19472_2	PAEPH01_0996	437	970	-1	921		hypothetical protein	AhpC-TSA,Redoxin	PF00578.21,PF08534.10		NA
19472_3	PAEPH01_0997	1365	2099	-1	921		hypothetical protein				NA
19472_4	PAEPH01_0998	2975	3610	1	921	K07904	Ras-related protein Rab-11A	Ras,Roc,Arf,MMR_HSR1,GTP_EFTU,Gtr1_RagA	PF00071.22,PF08477.13,PF00025.21,PF01926.23,PF00009.27,PF04670.12		NA
19472_5	PAEPH01_0999	4968	5834	1	921	K15423	serine/threonine-protein phosphatase 4 catalytic subunit	Metallophos	PF00149.28		NA
19472_7	PAEPH01_1000	6980	8947	1	921	K10843	DNA excision repair protein ERCC-3	ERCC3_RAD25_C,Helicase_C_3,ResIII,Helicase_C,SNF2_N,DEAD	PF16203.5,PF13625.6,PF04851.15,PF00271.31,PF00176.23,PF00270.29		NA
19472_9	PAEPH01_1001	9497	16771	-1	921		hypothetical protein				1	i20-39o
19472_11	PAEPH01_1002	18060	18425	1	921		hypothetical protein	Mpp10	PF04006.12		NA
19472_12	PAEPH01_1003	19109	21742	-1	921	K11665	chromatin-remodeling ATPase INO80	SNF2_N,DBINO,Helicase_C,ResIII	PF00176.23,PF13892.6,PF00271.31,PF04851.15		NA
19472_13	PAEPH01_1004	22911	23258	-1	921		hypothetical protein				NA
19797_16	PAEPH01_1005	23433	23585	1	920		hypothetical protein				NA
19797_17	PAEPH01_1006	23783	23941	-1	920		hypothetical protein				NA
19797_1	PAEPH01_1007	979	1503	1	920	K11341	YEATS domain-containing protein 4	YEATS	PF03366.16		NA
19797_2	PAEPH01_1008	2216	3454	-1	920		hypothetical protein				NA
19797_3	PAEPH01_1009	4776	5567	1	920	K04802	proliferating cell nuclear antigen	PCNA_C,PCNA_N,Rad9	PF02747.15,PF00705.18,PF04139.13		NA
19797_4	PAEPH01_1010	6334	7167	-1	920	K11518	mitochondrial import receptor subunit TOM40	Porin_3	PF01459.22		NA
19797_6	PAEPH01_1011	8711	9382	-1	920		hypothetical protein				NA
19797_7	PAEPH01_1012	9768	10505	-1	920	K14847	ribosome production factor 2				NA
19797_8	PAEPH01_1013	10853	12427	1	920	K06943	nucleolar GTP-binding protein	NOG1_N,NOG1,MMR_HSR1,FeoB_N,NOGCT,RsgA_GTPase	PF17835.1,PF06858.14,PF01926.23,PF02421.18,PF08155.11,PF03193.16		NA
19797_9	PAEPH01_1014	14378	15463	1	920		hypothetical protein	RhoGAP	PF00620.27		NA
19797_12	PAEPH01_1015	16677	17003	-1	920		hypothetical protein				NA
19797_14	PAEPH01_1016	18554	20692	-1	920	K02542	DNA replication licensing factor MCM6	MCM,MCM_OB,MCM_lid,Mg_chelatase,AAA_5,AAA_3,Sigma54_activat	PF00493.23,PF17207.3,PF17855.1,PF01078.21,PF07728.14,PF07726.11,PF00158.26		NA
19797_15	PAEPH01_1017	21553	23229	-1	920		hypothetical protein				NA
19662_3	PAEPH01_1018	2559	2738	1	919		hypothetical protein				NA
19662_10	PAEPH01_1019	12589	12867	-1	919		hypothetical protein				NA
19662_1	PAEPH01_1020	3	1715	-1	919		hypothetical protein			Y	NA
19662_5	PAEPH01_1021	3813	4343	1	919		hypothetical protein	HMG_box,HMG_box_2,Protamine_like	PF00505.19,PF09011.10,PF06382.11		NA
19662_6	PAEPH01_1022	4946	6307	-1	919	K14808	ATP-dependent RNA helicase DDX54/DBP10	DEAD,Helicase_C,ResIII	PF00270.29,PF00271.31,PF04851.15		NA
19662_7	PAEPH01_1023	6723	9023	-1	919		hypothetical protein	NUC173	PF08161.12		NA
19662_9	PAEPH01_1024	10096	12006	-1	919		hypothetical protein	TPR_1,TPR_2,TPR_17,TPR_8,TPR_19,TPR_12,TPR_7,TPR_6,TPR_16	PF00515.28,PF07719.17,PF13431.6,PF13181.6,PF14559.6,PF13424.6,PF13176.6,PF13174.6,PF13432.6		NA
19662_12	PAEPH01_1025	13223	13534	1	919		hypothetical protein				NA
19662_13	PAEPH01_1026	14468	14833	-1	919		hypothetical protein				NA
19662_14	PAEPH01_1027	15092	16840	1	919		hypothetical protein	SAP	PF02037.27		NA
19662_15	PAEPH01_1028	17399	17971	1	919		hypothetical protein	GSHPx	PF00255.19		NA
19662_16	PAEPH01_1029	18743	20881	-1	919	K24971	nuclear export mediator factor NEMF	FbpA,NFACT-R_1,NFACT-C	PF05833.11,PF05670.13,PF11923.8		NA
19662_17	PAEPH01_1030	21352	23229	-1	919		hypothetical protein				NA
19176_2	PAEPH01_1031	549	752	1	918		hypothetical protein				NA
19176_3	PAEPH01_1032	759	944	1	918		hypothetical protein				NA
19176_1	PAEPH01_1033	2	406	1	918		hypothetical protein				NA
19176_4	PAEPH01_1034	1351	1797	-1	918	K21751	down-regulator of transcription 1	CBFD_NFYB_HMF	PF00808.23		NA
19176_5	PAEPH01_1035	2722	4149	-1	918	K06676	condensin complex subunit 2	Cnd2	PF05786.14		NA
19176_6	PAEPH01_1036	4564	5439	1	918		hypothetical protein			Y	NA
19176_7	PAEPH01_1037	5884	6669	1	918		hypothetical protein	ArfGap	PF01412.18		NA
19176_8	PAEPH01_1038	7371	9125	-1	918	K04043	molecular chaperone DnaK	HSP70,MreB_Mbl,FtsA,FGGY_C	PF00012.20,PF06723.13,PF14450.6,PF02782.16		NA
19176_9	PAEPH01_1039	10095	11195	1	918	K10746	exonuclease 1	XPG_N,XPG_I	PF00752.17,PF00867.18		NA
19176_10	PAEPH01_1040	11410	12282	1	918	K03030	26S proteasome regulatory subunit N11	JAB,Prok-JAB	PF01398.21,PF14464.6		NA
19176_11	PAEPH01_1041	12976	13575	-1	918	K11884	RNA-binding protein PNO1	KH_1	PF00013.29		NA
19176_12	PAEPH01_1042	15072	16595	-1	918	K12603	CCR4-NOT transcription complex subunit 6	Exo_endo_phos,LRR_4,LRR_8	PF03372.23,PF12799.7,PF13855.6		NA
19176_13	PAEPH01_1043	16944	17462	-1	918	K02993	small subunit ribosomal protein S7e	Ribosomal_S7e	PF01251.18		NA
19176_14	PAEPH01_1044	18007	18654	1	918		hypothetical protein			Y	3	i12-34o44-66i69-87o
19176_15	PAEPH01_1045	19287	20003	1	918		hypothetical protein			Y	3	o15-34i47-66o76-94i
19176_16	PAEPH01_1046	20406	22487	-1	918	K14006	protein transport protein SEC23	Sec23_trunk,Sec23_helical,zf-Sec23_Sec24,Sec23_BS,Gelsolin	PF04811.15,PF04815.15,PF04810.15,PF08033.12,PF00626.22		NA
19176_17	PAEPH01_1047	23077	23598	1	918		hypothetical protein				NA
19803_12	PAEPH01_1048	11443	11691	-1	917		hypothetical protein				1	i58-80o
19803_20	PAEPH01_1049	22423	22644	-1	917		hypothetical protein	DUF1242	PF06842.12	Y	NA
19803_1	PAEPH01_1050	3	1322	-1	917		hypothetical protein	LRR_4,LRR_8	PF12799.7,PF13855.6	Y	NA
19803_4	PAEPH01_1051	3005	3583	1	917		hypothetical protein	DP,E2F_TDP	PF08781.10,PF02319.20		NA
19803_5	PAEPH01_1052	3998	5026	1	917		hypothetical protein			Y	NA
19803_6	PAEPH01_1053	5447	5980	1	917		hypothetical protein				NA
19803_7	PAEPH01_1054	6072	7745	-1	917		hypothetical protein	TPR_19,ANAPC3,TPR_2	PF14559.6,PF12895.7,PF07719.17	Y	NA
19803_8	PAEPH01_1055	9713	10639	-1	917		hypothetical protein	PTP2	PF17022.5	Y	1	i7-29o
19803_13	PAEPH01_1056	12241	13251	1	917		hypothetical protein	RRM_1	PF00076.22		NA
19803_14	PAEPH01_1057	14080	15003	-1	917		hypothetical protein				NA
19803_16	PAEPH01_1058	15592	15897	-1	917		hypothetical protein				NA
19803_17	PAEPH01_1059	15894	18395	-1	917		hypothetical protein				NA
19803_18	PAEPH01_1060	18937	19533	1	917	K03238	translation initiation factor 2 subunit 2	eIF-5_eIF-2B	PF01873.17		NA
19803_19	PAEPH01_1061	20481	21803	1	917		hypothetical protein				NA
19217_10	PAEPH01_1062	12734	12937	-1	916		hypothetical protein				NA
19217_11	PAEPH01_1063	13173	13406	-1	916		hypothetical protein				NA
19217_1	PAEPH01_1064	1	1671	-1	916	K05662	ATP-binding cassette, subfamily B (MDR/TAP), member 7	ABC_tran,SMC_N,AAA_5,AAA_21,ABC_membrane	PF00005.27,PF02463.19,PF07728.14,PF13304.6,PF00664.23		5	i29-51o76-98i132-154o169-191i259-278o
19217_2	PAEPH01_1065	2888	4546	-1	916		hypothetical protein				NA
19217_3	PAEPH01_1066	5537	7318	-1	916		hypothetical protein	Spc7	PF08317.11		NA
19217_4	PAEPH01_1067	7741	8547	-1	916	K02987	small subunit ribosomal protein S4e	Ribosomal_S4e,RS4NT	PF00900.20,PF08071.12		NA
19217_5	PAEPH01_1068	9401	10642	1	916	K10400	kinesin family member 15	Kinesin,Microtub_bd	PF00225.23,PF16796.5		NA
19217_7	PAEPH01_1069	10931	11707	-1	916	K12581	CCR4-NOT transcription complex subunit 7/8	CAF1	PF04857.20		NA
19217_12	PAEPH01_1070	13512	16013	-1	916		hypothetical protein	TPR_2,TPR_8,TPR_1,TPR_7,TPR_19,TPR_12,TPR_11	PF07719.17,PF13181.6,PF00515.28,PF13176.6,PF14559.6,PF13424.6,PF13414.6		NA
19217_13	PAEPH01_1071	17042	20200	1	916	K01870	isoleucyl-tRNA synthetase	tRNA-synt_1,Anticodon_1,tRNA-synt_1g	PF00133.22,PF08264.13,PF09334.11		NA
19217_14	PAEPH01_1072	20431	21366	1	916	K02202	cyclin-dependent kinase 7	Pkinase,Pkinase_Tyr,Kinase-like,Kdo,RIO1	PF00069.25,PF07714.17,PF14531.6,PF06293.14,PF01163.22		NA
19217_15	PAEPH01_1073	21651	22280	-1	916		hypothetical protein	ABC_tran,SMC_N,AAA_5,AAA_21	PF00005.27,PF02463.19,PF07728.14,PF13304.6		NA
19606_2	PAEPH01_1074	2316	2591	1	915		hypothetical protein				NA
19606_1	PAEPH01_1075	414	2078	1	915	K07739	elongator complex protein 3	Radical_SAM_C,Radical_SAM,Acetyltransf_1,Acetyltransf_10	PF16199.5,PF04055.21,PF00583.25,PF13673.7		NA
19606_3	PAEPH01_1076	2712	4205	-1	915	K12823	ATP-dependent RNA helicase DDX5/DBP2	DEAD,Helicase_C,ResIII	PF00270.29,PF00271.31,PF04851.15		NA
19606_6	PAEPH01_1077	6925	7302	1	915	K02953	small subunit ribosomal protein S13e	Ribosomal_S15,Ribosomal_S13_N	PF00312.22,PF08069.12		NA
19606_7	PAEPH01_1078	7897	9558	-1	915	K04348	serine/threonine-protein phosphatase 2B catalytic subunit	Metallophos	PF00149.28		NA
19606_8	PAEPH01_1079	10292	10612	1	915		hypothetical protein				NA
19606_9	PAEPH01_1080	11206	12495	1	915	K17302	coatomer subunit beta'	WD40,Coatomer_WDAD	PF00400.32,PF04053.14		NA
19606_10	PAEPH01_1081	12467	13369	1	915		hypothetical protein	Coatomer_WDAD,TPR_1	PF04053.14,PF00515.28		NA
19606_13	PAEPH01_1082	14273	14617	-1	915		hypothetical protein	SMC_N	PF02463.19		NA
19606_14	PAEPH01_1083	14679	17393	-1	915	K22803	structural maintenance of chromosomes protein 5	AAA_23,SMC_N,AAA_15,AAA_29,AAA_27	PF13476.6,PF02463.19,PF13175.6,PF13555.6,PF13514.6		NA
19606_15	PAEPH01_1084	17992	18468	-1	915		hypothetical protein	GLTSCR1	PF15249.6		NA
19606_17	PAEPH01_1085	20123	21784	1	915		hypothetical protein	ABC_tran,SMC_N,AAA_5,AAA_21	PF00005.27,PF02463.19,PF07728.14,PF13304.6		5	i20-42o71-93i133-155o165-187i252-274o
19667_6	PAEPH01_1086	6850	6990	-1	914		hypothetical protein				NA
19667_7	PAEPH01_1087	7029	7172	-1	914		hypothetical protein				NA
19667_1	PAEPH01_1088	203	1243	1	914	K06965	protein pelota	eRF1_1,eRF1_3	PF03463.15,PF03465.15		NA
19667_2	PAEPH01_1089	2149	3402	1	914	K06067	histone deacetylase 1/2	Hist_deacetyl	PF00850.19		NA
19667_3	PAEPH01_1090	3665	3991	1	914		hypothetical protein				NA
19667_5	PAEPH01_1091	6004	6489	-1	914		hypothetical protein				NA
19667_8	PAEPH01_1092	7861	8601	-1	914		hypothetical protein	zf-RING_2,zf-rbx1,zf-C3HC4_2,zf-RING_11,zf-C3HC4,zf-RING_UBOX,zf-ANAPC11,zf-RING_5,zf-C3H2C3,Prok-RING_4,Zn_ribbon_17,zf-C3HC4_3	PF13639.6,PF12678.7,PF13923.6,PF17123.5,PF00097.25,PF13445.6,PF12861.7,PF14634.6,PF17122.5,PF14447.6,PF17120.5,PF13920.6		4	i26-48o58-80i101-123o138-160i
19667_9	PAEPH01_1093	9046	9789	-1	914		hypothetical protein	zf-RING_2,zf-C3HC4_2,zf-RING_11,zf-rbx1,zf-C3HC4,zf-RING_5,zf-RING_UBOX,zf-C3HC4_3,zf-ANAPC11,Prok-RING_4	PF13639.6,PF13923.6,PF17123.5,PF12678.7,PF00097.25,PF14634.6,PF13445.6,PF13920.6,PF12861.7,PF14447.6		4	i28-50o63-80i100-122o142-164i
19667_11	PAEPH01_1094	11401	11844	-1	914		hypothetical protein				NA
19667_12	PAEPH01_1095	11897	13159	-1	914		hypothetical protein				NA
19667_13	PAEPH01_1096	13892	14251	1	914		hypothetical protein	Swi5,LPD25	PF07061.11,PF18840.1		NA
19667_14	PAEPH01_1097	14332	15126	-1	914	K17900	lipase ATG15	Lipase_3,Abhydrolase_6,Hydrolase_4	PF01764.25,PF12697.7,PF12146.8		NA
19667_15	PAEPH01_1098	15415	15897	-1	914	K02949	small subunit ribosomal protein S11e	Ribosomal_S17_N,Ribosomal_S17	PF16205.5,PF00366.20		NA
19667_16	PAEPH01_1099	17348	17740	1	914	K10575	ubiquitin-conjugating enzyme E2 G1	UQ_con	PF00179.26		NA
19667_17	PAEPH01_1100	18562	19647	-1	914	K15429	tRNA (guanine37-N1)-methyltransferase	Met_10,MethyltransfD12	PF02475.16,PF02086.15		NA
19667_18	PAEPH01_1101	20490	21695	1	914	K06176	tRNA pseudouridine13 synthase	TruD	PF01142.18		NA
19746_1	PAEPH01_1102	3	290	1	913		hypothetical protein				NA
19746_4	PAEPH01_1103	7524	7811	-1	913		hypothetical protein				NA
19746_5	PAEPH01_1104	7947	8240	1	913		hypothetical protein				NA
19746_6	PAEPH01_1105	8241	8390	1	913		hypothetical protein				NA
19746_2	PAEPH01_1106	2278	3603	1	913		hypothetical protein	Choline_transpo	PF04515.12	Y	9	i13-35o63-85i92-111o115-134i159-181o191-213i234-256o347-369i376-398o
19746_3	PAEPH01_1107	4333	5994	1	913		hypothetical protein	XPG_I	PF00867.18		NA
19746_7	PAEPH01_1108	8801	9511	-1	913	K03025	DNA-directed RNA polymerase III subunit RPC6	RNA_pol_Rpc34	PF05158.12		NA
19746_8	PAEPH01_1109	9564	10292	1	913		hypothetical protein	ParA,AAA_31,CbiA,ArsA_ATPase,AAA_26,MipZ,CBP_BcsQ	PF10609.9,PF13614.6,PF01656.23,PF02374.15,PF13500.6,PF09140.11,PF06564.12		NA
19746_9	PAEPH01_1110	11630	12229	-1	913	K07887	Ras-related protein Rab-5A	Ras,Roc,Arf,GTP_EFTU,MMR_HSR1	PF00071.22,PF08477.13,PF00025.21,PF00009.27,PF01926.23		NA
19746_11	PAEPH01_1111	13527	14597	1	913		hypothetical protein	DUF5092	PF17010.5		2	i290-312o316-338i
19746_12	PAEPH01_1112	15246	16490	-1	913		hypothetical protein				1	i12-34o54-73i85-102o117-139i233-255o265-283i296-318o333-355i368-387o391-413i
19746_14	PAEPH01_1113	17598	17960	-1	913	K03105	signal recognition particle subunit SRP19	SRP19	PF01922.17		NA
19746_15	PAEPH01_1114	18198	19190	1	913	K02930	large subunit ribosomal protein L4e	Ribosomal_L4,Ribos_L4_asso_C	PF00573.22,PF14374.6		NA
19746_17	PAEPH01_1115	20666	21292	-1	913		hypothetical protein	ABC_tran,SMC_N,AAA_5,AAA_21	PF00005.27,PF02463.19,PF07728.14,PF13304.6		NA
19502_5	PAEPH01_1116	10097	10318	1	912		hypothetical protein				NA
19502_11	PAEPH01_1117	19061	19210	1	912		hypothetical protein				NA
19502_1	PAEPH01_1118	458	3730	1	912		hypothetical protein			Y	NA
19502_4	PAEPH01_1119	5217	9500	-1	912		hypothetical protein	LRR_4,LRR_8,LRR_9	PF12799.7,PF13855.6,PF14580.6	Y	NA
19502_8	PAEPH01_1120	10792	14325	-1	912		hypothetical protein	SNF2_N,Helicase_C,Chromo,ResIII,DEAD,HDA2-3	PF00176.23,PF00271.31,PF00385.24,PF04851.15,PF00270.29,PF11496.8		NA
19502_9	PAEPH01_1121	15735	16412	-1	912		hypothetical protein				NA
19502_10	PAEPH01_1122	16871	17938	-1	912		hypothetical protein	JIP_LZII	PF16471.5		NA
19502_12	PAEPH01_1123	19614	20501	1	912		hypothetical protein				NA
19794_5	PAEPH01_1124	3980	4183	-1	911		hypothetical protein				NA
19794_11	PAEPH01_1125	10684	10884	-1	911		hypothetical protein				NA
19794_1	PAEPH01_1126	3	653	-1	911		hypothetical protein			Y	1	o189-211i
19794_2	PAEPH01_1127	789	1130	-1	911		hypothetical protein				NA
19794_3	PAEPH01_1128	1353	1817	-1	911		hypothetical protein				NA
19794_4	PAEPH01_1129	2099	3451	1	911		hypothetical protein			Y	NA
19794_6	PAEPH01_1130	4614	4988	-1	911		hypothetical protein				NA
19794_8	PAEPH01_1131	6120	6554	1	911	K04082	molecular chaperone HscB	DnaJ	PF00226.31		NA
19794_10	PAEPH01_1132	7961	10111	1	911		hypothetical protein				NA
19794_13	PAEPH01_1133	11063	11683	-1	911		hypothetical protein	RVT_1	PF00078.27		NA
19794_15	PAEPH01_1134	12420	13862	1	911		hypothetical protein	DEAD,Helicase_C,ResIII	PF00270.29,PF00271.31,PF04851.15		NA
19794_16	PAEPH01_1135	14107	14991	1	911	K10755	replication factor C subunit 2/4	DNA_pol3_delta2,AAA,AAA_22,RuvB_N,AAA_16,Sigma54_activ_2,Mg_chelatase,AAA_5,AAA_24	PF13177.6,PF00004.29,PF13401.6,PF05496.12,PF13191.6,PF14532.6,PF01078.21,PF07728.14,PF13479.6		NA
19794_20	PAEPH01_1136	18429	19298	1	911		hypothetical protein				NA
19794_21	PAEPH01_1137	19649	20656	1	911		hypothetical protein				NA
19513_6	PAEPH01_1138	5882	6040	1	910		hypothetical protein				NA
19513_7	PAEPH01_1139	6006	6242	1	910		hypothetical protein				NA
19513_9	PAEPH01_1140	7945	8160	1	910		hypothetical protein				NA
19513_13	PAEPH01_1141	11063	11353	1	910		hypothetical protein				NA
19513_2	PAEPH01_1142	1069	2700	1	910	K01953	asparagine synthase (glutamine-hydrolysing)	Asn_synthase,GATase_7,GATase_6,DUF3700,NAD_synthase	PF00733.21,PF13537.6,PF13522.6,PF12481.8,PF02540.17		NA
19513_3	PAEPH01_1143	3877	4419	-1	910		hypothetical protein	zf-DBF	PF07535.12		NA
19513_4	PAEPH01_1144	4860	5534	-1	910	K02728	20S proteasome subunit alpha 3	Proteasome,Proteasome_A_N	PF00227.26,PF10584.9		NA
19513_8	PAEPH01_1145	7339	7833	1	910		hypothetical protein	PUA	PF01472.20		NA
19513_10	PAEPH01_1146	8231	8932	-1	910	K02729	20S proteasome subunit alpha 5	Proteasome,Proteasome_A_N	PF00227.26,PF10584.9		NA
19513_11	PAEPH01_1147	9150	10370	-1	910	K06013	STE24 endopeptidase	Peptidase_M48	PF01435.18	Y	7	o4-21i77-99o119-141i154-171o175-197i287-306o316-338i
19513_14	PAEPH01_1148	11816	12406	-1	910		hypothetical protein	Glutaredoxin	PF00462.24		NA
19513_15	PAEPH01_1149	12518	13423	-1	910		hypothetical protein				NA
19513_17	PAEPH01_1150	14047	15660	1	910	K11672	actin-related protein 5	Actin	PF00022.19		NA
19513_18	PAEPH01_1151	16244	16972	1	910		hypothetical protein	Far-17a_AIG1	PF04750.14	Y	5	o15-34i54-76o86-108i160-178o193-215i
19513_19	PAEPH01_1152	17549	18097	1	910	K14560	U3 small nucleolar ribonucleoprotein protein IMP3	Ribosomal_S4	PF00163.19		NA
19513_20	PAEPH01_1153	19231	19563	1	910	K12620	U6 snRNA-associated Sm-like protein LSm1	LSM	PF01423.22		NA
19513_21	PAEPH01_1154	19508	19813	-1	910		hypothetical protein				NA
19060_3	PAEPH01_1155	1669	1911	1	909		hypothetical protein				NA
19060_1	PAEPH01_1156	74	709	-1	909		hypothetical protein	LUC7	PF03194.15		NA
19060_2	PAEPH01_1157	1158	1601	-1	909	K02955	small subunit ribosomal protein S14e	Ribosomal_S11	PF00411.19		NA
19060_4	PAEPH01_1158	2467	3636	-1	909	K08794	calcium/calmodulin-dependent protein kinase I	Pkinase,Pkinase_Tyr	PF00069.25,PF07714.17		1	i32-49o
19060_5	PAEPH01_1159	4692	5006	1	909	K03019	DNA-directed RNA polymerase III subunit RPC11	TFIIS_C,RNA_POL_M_15KD,Zn_Tnp_IS1595,Baculo_LEF5_C	PF01096.18,PF02150.16,PF12760.7,PF11792.8		NA
19060_6	PAEPH01_1160	5532	6728	-1	909	K02216	serine/threonine-protein kinase CHEK1	Pkinase,Pkinase_Tyr,Kinase-like,Pkinase_fungal	PF00069.25,PF07714.17,PF14531.6,PF17667.1		1	i82-104o
19060_8	PAEPH01_1161	8237	18292	1	909		hypothetical protein	PI3_PI4_kinase	PF00454.27		NA
19612_14	PAEPH01_1162	15527	15682	-1	908		hypothetical protein	MOZART1	PF12554.8		NA
19612_1	PAEPH01_1163	775	1212	-1	908		hypothetical protein	zf-AN1	PF01428.16		NA
19612_3	PAEPH01_1164	3248	4294	1	908	K03142	transcription initiation factor TFIIH subunit 2	Ssl1	PF04056.14		NA
19612_4	PAEPH01_1165	4873	6654	-1	908	K12818	ATP-dependent RNA helicase DHX8/PRP22	Helicase_C,AAA_14,DEAD,OB_NTP_bind	PF00271.31,PF13173.6,PF00270.29,PF07717.16		NA
19612_7	PAEPH01_1166	7758	9227	-1	908		hypothetical protein	Mad3_BUB1_I_2,Mad3_BUB1_I	PF17014.5,PF08311.12		NA
19612_8	PAEPH01_1167	9571	10629	1	908	K11314	transcriptional adapter 2-alpha				NA
19612_9	PAEPH01_1168	10889	11260	1	908		hypothetical protein				NA
19612_13	PAEPH01_1169	13879	14640	-1	908	K02998	small subunit ribosomal protein SAe	Ribosomal_S2	PF00318.20		NA
19612_15	PAEPH01_1170	15839	18778	1	908	K12854	pre-mRNA-splicing helicase BRR2	DEAD,ResIII,Helicase_C	PF00270.29,PF04851.15,PF00271.31		NA
19602_3	PAEPH01_1171	2101	2262	-1	907	K03009	DNA-directed RNA polymerases I, II, and III subunit RPABC4	DNA_RNApol_7kD	PF03604.13		NA
19602_1	PAEPH01_1172	1	411	1	907		hypothetical protein				NA
19602_2	PAEPH01_1173	941	1639	1	907	K14831	protein MAK16	Ribosomal_L28e,Mak16	PF01778.17,PF04874.14		NA
19602_4	PAEPH01_1174	2441	3325	-1	907	K14563	rRNA 2'-O-methyltransferase fibrillarin	Fibrillarin	PF01269.17		NA
19602_5	PAEPH01_1175	3794	5497	1	907	K11547	kinetochore protein NDC80	Ndc80_HEC,DUF5595,APG6_N	PF03801.13,PF18077.1,PF17675.1		NA
19602_6	PAEPH01_1176	7029	11411	-1	907		hypothetical protein	AAA_11,AAA_12,AAA_30,AAA_19,Viral_helicase1,ResIII,UvrD-helicase,DEAD,AAA_5	PF13086.6,PF13087.6,PF13604.6,PF13245.6,PF01443.18,PF04851.15,PF00580.21,PF00270.29,PF07728.14		NA
19602_7	PAEPH01_1177	11684	12445	-1	907		hypothetical protein	Ada3	PF10198.9		NA
19602_8	PAEPH01_1178	13286	15835	1	907	K23358	transcription initiation factor TFIID subunit 1	DUF3591,zf-CCHC_6	PF12157.8,PF15288.6		NA
19602_9	PAEPH01_1179	16021	16467	1	907		hypothetical protein	Bromodomain	PF00439.25		NA
19602_12	PAEPH01_1180	17613	18215	1	907		hypothetical protein				NA
19355_1	PAEPH01_1181	3	89	-1	906		hypothetical protein				NA
19355_6	PAEPH01_1182	6765	6965	1	906		hypothetical protein				NA
19355_8	PAEPH01_1183	9149	9346	-1	906		hypothetical protein				NA
19355_2	PAEPH01_1184	1348	2502	-1	906	K03063	26S proteasome regulatory subunit T3	AAA,AAA_lid_3,AAA_5,Prot_ATP_ID_OB,AAA_2,AAA_16,DUF815,AAA_22,NTPase_1,AAA_18,RuvB_N	PF00004.29,PF17862.1,PF07728.14,PF16450.5,PF07724.14,PF13191.6,PF05673.13,PF13401.6,PF03266.15,PF13238.6,PF05496.12		NA
19355_3	PAEPH01_1185	3189	4217	-1	906	K02214	cell division control protein 7	Pkinase,Pkinase_Tyr,APH	PF00069.25,PF07714.17,PF01636.23		NA
19355_4	PAEPH01_1186	4659	6218	-1	906		hypothetical protein			Y	NA
19355_7	PAEPH01_1187	7280	7951	-1	906		hypothetical protein	Arf,Ras,Roc,Gtr1_RagA,G-alpha,ATP_bind_1,MMR_HSR1	PF00025.21,PF00071.22,PF08477.13,PF04670.12,PF00503.20,PF03029.17,PF01926.23		NA
19355_10	PAEPH01_1188	9883	10200	1	906		hypothetical protein				NA
19355_13	PAEPH01_1189	12369	12749	1	906		hypothetical protein				NA
19355_15	PAEPH01_1190	16336	17343	1	906		hypothetical protein			Y	NA
19551_7	PAEPH01_1191	3219	3452	1	905		hypothetical protein				NA
19551_8	PAEPH01_1192	3435	3587	-1	905		hypothetical protein				NA
19551_18	PAEPH01_1193	13915	14085	-1	905		hypothetical protein				NA
19551_20	PAEPH01_1194	15499	15657	1	905		hypothetical protein				NA
19551_22	PAEPH01_1195	16306	16455	1	905		hypothetical protein				NA
19551_1	PAEPH01_1196	2	1354	-1	905		hypothetical protein	LRR_4	PF12799.7	Y	NA
19551_5	PAEPH01_1197	2206	2892	-1	905		hypothetical protein				NA
19551_9	PAEPH01_1198	3631	4086	-1	905		hypothetical protein				NA
19551_11	PAEPH01_1199	4762	5115	1	905	K11251	histone H2A	CBFD_NFYB_HMF	PF00808.23		NA
19551_12	PAEPH01_1200	5553	6164	-1	905		hypothetical protein	Forkhead	PF00250.18		NA
19551_14	PAEPH01_1201	6797	7489	-1	905		hypothetical protein	Forkhead	PF00250.18		NA
19551_15	PAEPH01_1202	8029	10209	1	905	K11293	protein HIRA/HIR1	WD40,ANAPC4_WD40,WD40_like,Ge1_WD40	PF00400.32,PF12894.7,PF17005.5,PF16529.5		NA
19551_17	PAEPH01_1203	11740	13332	-1	905		hypothetical protein				NA
19551_19	PAEPH01_1204	14963	15337	1	905		hypothetical protein	RVT_1	PF00078.27		NA
19551_21	PAEPH01_1205	15793	16179	1	905		hypothetical protein				NA
19551_23	PAEPH01_1206	16651	17772	-1	905		hypothetical protein				NA
19648_9	PAEPH01_1207	13173	13466	1	904		hypothetical protein			Y	NA
19648_2	PAEPH01_1208	377	1237	-1	904	K02932	large subunit ribosomal protein L5e	Ribosomal_L5e,Ribosomal_L18_c	PF17144.4,PF14204.6		NA
19648_3	PAEPH01_1209	1819	3819	1	904		hypothetical protein				NA
19648_4	PAEPH01_1210	4338	6299	-1	904	K00615	transketolase	Transketolase_N,Transket_pyr	PF00456.21,PF02779.24		NA
19648_5	PAEPH01_1211	7079	7663	-1	904	K03681	exosome complex component RRP40	KH_6	PF15985.5		NA
19648_6	PAEPH01_1212	8391	8819	1	904		hypothetical protein			Y	NA
19648_8	PAEPH01_1213	10161	12551	1	904	K10901	bloom syndrome protein	Helicase_C,DEAD,RecQ_Zn_bind,RQC	PF00271.31,PF00270.29,PF16124.5,PF09382.10		NA
19648_10	PAEPH01_1214	13748	14053	-1	904		hypothetical protein				NA
19648_11	PAEPH01_1215	15591	17453	1	904		hypothetical protein			Y	NA
19713_15	PAEPH01_1216	16483	16761	-1	903		hypothetical protein				NA
19713_1	PAEPH01_1217	1799	2968	1	903		hypothetical protein				NA
19713_3	PAEPH01_1218	4231	4569	-1	903		hypothetical protein	RNA_pol_Rpb8,RNA_pol_RpbG	PF03870.15,PF16992.5		NA
19713_6	PAEPH01_1219	6956	9418	-1	903		hypothetical protein	Adaptin_N	PF01602.20		NA
19713_7	PAEPH01_1220	9846	11021	-1	903	K01183	chitinase	Glyco_hydro_18,DUF4849	PF00704.28,PF16141.5		NA
19713_8	PAEPH01_1221	11320	12459	-1	903	K03036	26S proteasome regulatory subunit N6	PCI,RPN7	PF01399.27,PF10602.9		NA
19713_9	PAEPH01_1222	13208	13999	-1	903		hypothetical protein	Serpin	PF00079.20		NA
19713_10	PAEPH01_1223	14004	14387	-1	903		hypothetical protein			Y	NA
19754_1	PAEPH01_1224	2	547	-1	902		hypothetical protein				NA
19754_3	PAEPH01_1225	3260	5080	1	902		hypothetical protein	MS_channel	PF00924.18	Y	4	i7-27o32-54i396-418o428-450i
19754_4	PAEPH01_1226	5832	6458	1	902		hypothetical protein	zinc_ribbon_10	PF10058.9		2	i38-55o65-82i
19754_5	PAEPH01_1227	7544	8236	1	902	K22762	desumoylating isopeptidase 1	Peptidase_C97	PF05903.14		NA
19754_6	PAEPH01_1228	9229	10107	-1	902	K11090	lupus La protein	La,RRM_1	PF05383.17,PF00076.22		NA
19754_7	PAEPH01_1229	11036	11737	-1	902	K02739	20S proteasome subunit beta 2	Proteasome	PF00227.26		NA
19754_9	PAEPH01_1230	12069	12908	-1	902		hypothetical protein				NA
19754_10	PAEPH01_1231	12862	13428	-1	902		hypothetical protein	Pkinase,Pkinase_Tyr	PF00069.25,PF07714.17		NA
19754_12	PAEPH01_1232	14529	16460	1	902	K12618	5'-3' exoribonuclease 1	XRN_N,XRN_M	PF03159.18,PF17846.1		NA
19712_11	PAEPH01_1233	15079	15243	-1	901		hypothetical protein				NA
19712_12	PAEPH01_1234	15446	15595	-1	901		hypothetical protein				NA
19712_2	PAEPH01_1235	546	1532	-1	901	K10601	E3 ubiquitin-protein ligase synoviolin	zf-RING_2,zf-ANAPC11,zf-C3HC4_2,zf-rbx1,zf-C3HC4,zf-RING_UBOX,zf-C3HC4_3,zf-RING_5	PF13639.6,PF12861.7,PF13923.6,PF12678.7,PF00097.25,PF13445.6,PF13920.6,PF14634.6	Y	6	o4-26i38-57o95-117i129-151o155-177i190-212o
19712_3	PAEPH01_1236	2031	2894	-1	901		hypothetical protein	zf-C2H2_jaz,zf-met,zf-C2H2_4,zf-C2H2_2,zf-C2H2,DnaJ	PF12171.8,PF12874.7,PF13894.6,PF12756.7,PF00096.26,PF00226.31		NA
19712_4	PAEPH01_1237	4156	5790	-1	901		hypothetical protein			Y	NA
19712_6	PAEPH01_1238	7872	9206	-1	901		hypothetical protein			Y	NA
19712_9	PAEPH01_1239	10842	12113	-1	901		hypothetical protein			Y	NA
19712_10	PAEPH01_1240	13153	14310	-1	901		hypothetical protein			Y	NA
19724_2	PAEPH01_1241	1034	1240	-1	900		hypothetical protein				NA
19724_6	PAEPH01_1242	9667	9939	-1	900		hypothetical protein				NA
19724_1	PAEPH01_1243	422	829	-1	900		hypothetical protein	RVT_1	PF00078.27		NA
19724_3	PAEPH01_1244	1533	3677	1	900		hypothetical protein			Y	NA
19724_4	PAEPH01_1245	4381	7677	-1	900	K15192	TATA-binding protein-associated factor	SNF2_N,Helicase_C	PF00176.23,PF00271.31		NA
19724_5	PAEPH01_1246	8103	8615	-1	900		hypothetical protein				NA
19724_8	PAEPH01_1247	10388	11344	-1	900	K15698	RING finger protein 121/175	zf-RING_2,zf-RING_11,zf-rbx1,zf-C3HC4_2,Zn_ribbon_17,zf-C3HC4,zf-RING_5,zf-C3HC4_3,zf-ANAPC11	PF13639.6,PF17123.5,PF12678.7,PF13923.6,PF17120.5,PF00097.25,PF14634.6,PF13920.6,PF12861.7		6	o61-83i90-109o113-130i151-173o183-205i297-316o
19724_9	PAEPH01_1248	12226	12819	-1	900		hypothetical protein	bZIP_1,bZIP_2	PF00170.21,PF07716.15		NA
19231_5	PAEPH01_1249	3338	3535	1	899		hypothetical protein	RVT_1	PF00078.27		NA
19231_6	PAEPH01_1250	3551	3835	1	899		hypothetical protein				NA
19231_7	PAEPH01_1251	3836	3994	1	899		hypothetical protein				NA
19231_8	PAEPH01_1252	4130	4366	1	899		hypothetical protein				NA
19231_9	PAEPH01_1253	4585	4689	1	899		hypothetical protein				NA
19231_17	PAEPH01_1254	13198	13407	1	899		hypothetical protein				1	i45-67o
19231_1	PAEPH01_1255	1	939	1	899		hypothetical protein				NA
19231_2	PAEPH01_1256	1492	2022	1	899		hypothetical protein				NA
19231_3	PAEPH01_1257	2077	2796	1	899		hypothetical protein				NA
19231_4	PAEPH01_1258	2926	3372	1	899		hypothetical protein	RVT_1	PF00078.27		NA
19231_11	PAEPH01_1259	6181	7794	-1	899		hypothetical protein				NA
19231_12	PAEPH01_1260	8154	8771	-1	899	K02735	20S proteasome subunit beta 3	Proteasome	PF00227.26		NA
19231_13	PAEPH01_1261	9054	9761	-1	899		hypothetical protein	8TM_micro	PF17028.5	Y	4	i7-26o41-63i178-200o210-229i
19231_16	PAEPH01_1262	11626	12450	-1	899		hypothetical protein	Plus-3	PF03126.18		NA
19231_19	PAEPH01_1263	14286	15101	-1	899		hypothetical protein	TAP42	PF04177.12		NA
19761_1	PAEPH01_1264	1	138	-1	898		hypothetical protein				NA
19761_2	PAEPH01_1265	425	1516	-1	898		hypothetical protein	MMR_HSR1_Xtn,TGS,MMR_HSR1,FeoB_N	PF16897.5,PF02824.21,PF01926.23,PF02421.18		NA
19761_3	PAEPH01_1266	2529	4364	1	898		hypothetical protein				NA
19761_6	PAEPH01_1267	5439	6119	1	898		hypothetical protein	TPR_12,TPR_7,TPR_19,SNAP,SHNi-TPR,RPN7,TPR_10,TPR_1,TPR_2	PF13424.6,PF13176.6,PF14559.6,PF14938.6,PF10516.9,PF10602.9,PF13374.6,PF00515.28,PF07719.17		NA
19761_7	PAEPH01_1268	7621	8787	1	898	K03265	peptide chain release factor subunit 1	eRF1_2,eRF1_3,eRF1_1,baeRF_family10,acVLRF1	PF03464.15,PF03465.15,PF03463.15,PF18854.1,PF18859.1		NA
19761_9	PAEPH01_1269	12741	13793	1	898		hypothetical protein				NA
19761_10	PAEPH01_1270	14689	15279	1	898		hypothetical protein	Bap31,O-antigen_lig	PF05529.12,PF13425.6	Y	2	i7-29o44-63i
19517_8	PAEPH01_1271	13745	13972	-1	897	K07342	protein transport protein SEC61 subunit gamma	SecE	PF00584.20		1	i44-66o
19517_3	PAEPH01_1272	1612	2157	1	897		hypothetical protein			Y	NA
19517_4	PAEPH01_1273	3102	6137	-1	897		hypothetical protein	C2	PF00168.30		2	o45-67i72-88o
19517_5	PAEPH01_1274	6565	7782	1	897		hypothetical protein	GDPD	PF03009.17		NA
19517_6	PAEPH01_1275	8305	11496	1	897	K05236	coatomer subunit alpha	WD40,Coatomer_WDAD,COPI_C,ANAPC4_WD40	PF00400.32,PF04053.14,PF06957.11,PF12894.7		NA
19517_7	PAEPH01_1276	12853	13179	1	897		hypothetical protein	DUF4477	PF14780.6		1	i67-89o
19517_9	PAEPH01_1277	14710	15024	1	897		hypothetical protein				NA
19678_4	PAEPH01_1278	1600	1833	-1	896	K09539	DnaJ-like protein subfamily C member 19	Pam16,DnaJ	PF03656.13,PF00226.31		NA
19678_10	PAEPH01_1279	5593	5745	1	896		hypothetical protein				NA
19678_19	PAEPH01_1280	13959	14180	-1	896		hypothetical protein				NA
19678_1	PAEPH01_1281	355	933	1	896	K02734	20S proteasome subunit beta 4	Proteasome	PF00227.26		NA
19678_5	PAEPH01_1282	2141	3145	1	896		hypothetical protein	WD40,DUF1438	PF00400.32,PF07270.11		NA
19678_6	PAEPH01_1283	3435	4058	1	896		hypothetical protein				5	i49-71o81-103i116-138o143-160i180-199o
19678_12	PAEPH01_1284	6249	6713	-1	896		hypothetical protein			Y	NA
19678_13	PAEPH01_1285	7572	7898	-1	896	K02917	large subunit ribosomal protein L35Ae	Ribosomal_L35Ae	PF01247.18		NA
19678_14	PAEPH01_1286	8109	8552	-1	896		hypothetical protein				NA
19678_15	PAEPH01_1287	9000	9419	1	896		hypothetical protein	MAD	PF05557.13		NA
19678_16	PAEPH01_1288	10064	11443	-1	896	K14408	cleavage stimulation factor subunit 3	Suf	PF05843.14		NA
19678_18	PAEPH01_1289	13604	14014	-1	896		hypothetical protein				NA
19798_1	PAEPH01_1290	3	194	1	895		hypothetical protein				NA
19798_2	PAEPH01_1291	241	477	1	895		hypothetical protein				NA
19798_4	PAEPH01_1292	3060	3260	1	895		hypothetical protein				NA
19798_5	PAEPH01_1293	3233	3364	1	895		hypothetical protein				NA
19798_11	PAEPH01_1294	9876	10037	-1	895		hypothetical protein				NA
19798_13	PAEPH01_1295	11291	11470	1	895		hypothetical protein				NA
19798_3	PAEPH01_1296	1811	2479	-1	895	K14574	ribosome maturation protein SDO1	SBDS	PF01172.18		NA
19798_6	PAEPH01_1297	4266	5393	-1	895		hypothetical protein	Pkinase,Pkinase_Tyr	PF00069.25,PF07714.17		NA
19798_8	PAEPH01_1298	6158	6955	1	895		hypothetical protein	zf-CCCH_2	PF14608.6		NA
19798_9	PAEPH01_1299	7457	8155	-1	895	K02726	20S proteasome subunit alpha 2	Proteasome	PF00227.26		NA
19798_10	PAEPH01_1300	8660	9286	-1	895	K02866	large subunit ribosomal protein L10e	Ribosomal_L16	PF00252.18		NA
19798_12	PAEPH01_1301	10034	10897	-1	895	K03514	non-canonical poly(A) RNA polymerase PAPD5/7	PAP_assoc,NTP_transf_2	PF03828.19,PF01909.23		NA
19798_14	PAEPH01_1302	11934	13025	-1	895		hypothetical protein			Y	1	i9-28o
19798_15	PAEPH01_1303	13737	14063	-1	895		hypothetical protein			Y	1	i33-55o
19334_1	PAEPH01_1304	1039	2586	-1	894		hypothetical protein			Y	1	i5-22o37-54i103-125o140-162i300-322o327-349i370-392o397-419i440-462o467-489i
19334_2	PAEPH01_1305	4958	5692	1	894	K00326	cytochrome-b5 reductase	NAD_binding_1,NAD_binding_6,FAD_binding_6	PF00175.21,PF08030.12,PF00970.24		NA
19334_3	PAEPH01_1306	6277	7728	1	894		hypothetical protein	zf-RING_2,zf-C3HC4_2,zf-rbx1,zf-RING_UBOX,zf-C3HC4,zf-RING_11,zf-RING_5,zf-C3HC4_3	PF13639.6,PF13923.6,PF12678.7,PF13445.6,PF00097.25,PF17123.5,PF14634.6,PF13920.6		NA
19334_4	PAEPH01_1307	8101	8727	1	894	K04513	Ras-like protein gene family, member A	Ras,Roc,Arf,PduV-EutP,GTP_EFTU,SRPRB	PF00071.22,PF08477.13,PF00025.21,PF10662.9,PF00009.27,PF09439.10		NA
19334_5	PAEPH01_1308	8997	9914	1	894		hypothetical protein				NA
19334_6	PAEPH01_1309	10530	12926	-1	894		hypothetical protein				NA
19691_2	PAEPH01_1310	468	1094	1	893	K12580	CCR4-NOT transcription complex subunit 3	NOT2_3_5	PF04153.18		NA
19691_3	PAEPH01_1311	1549	2433	-1	893		hypothetical protein				NA
19691_4	PAEPH01_1312	2569	2943	-1	893		hypothetical protein	DMAP1_like	PF17024.5		NA
19691_5	PAEPH01_1313	3073	3492	-1	893	K02973	small subunit ribosomal protein S23e	Ribosom_S12_S23	PF00164.25		NA
19691_7	PAEPH01_1314	3963	6773	1	893	K20223	importin-7				1	o812-834i
19691_10	PAEPH01_1315	7892	9610	-1	893		hypothetical protein	ABC_tran,SMC_N	PF00005.27,PF02463.19		5	i21-39o67-89i134-156o166-185i241-263o
19691_13	PAEPH01_1316	12396	13586	1	893		hypothetical protein				NA
19055_1	PAEPH01_1317	1088	1786	1	892		hypothetical protein				NA
19055_2	PAEPH01_1318	2424	4850	-1	892	K17301	coatomer subunit beta	Coatamer_beta_C,Adaptin_N,Coatomer_b_Cpla	PF07718.12,PF01602.20,PF14806.6		NA
19055_3	PAEPH01_1319	6150	7268	-1	892		hypothetical protein			Y	1	o348-370i
19055_4	PAEPH01_1320	8962	9855	1	892		hypothetical protein				NA
19055_5	PAEPH01_1321	10130	11308	-1	892		hypothetical protein	AA_permease_2	PF13520.6	Y	1	o10-32i39-61o81-103i142-164o179-201i214-236o274-296i308-330o334-351i358-380o
19055_6	PAEPH01_1322	11845	13221	1	892		hypothetical protein				NA
19792_1	PAEPH01_1323	3	1127	1	891		hypothetical protein				NA
19792_3	PAEPH01_1324	3535	4338	1	891		hypothetical protein	DUF5096	PF17019.5		NA
19792_4	PAEPH01_1325	4639	4956	-1	891		hypothetical protein				2	o41-63i76-98o
19792_6	PAEPH01_1326	5384	7660	1	891	K14326	regulator of nonsense transcripts 1	AAA_12,AAA_11,AAA_30,AAA_19,UPF1_Zn_bind,ResIII,UvrD-helicase,DEAD,DUF2075,Helicase_RecD	PF13087.6,PF13086.6,PF13604.6,PF13245.6,PF09416.10,PF04851.15,PF00580.21,PF00270.29,PF09848.9,PF05127.14		NA
19792_7	PAEPH01_1327	8423	10777	-1	891		hypothetical protein				NA
19792_8	PAEPH01_1328	11479	12477	-1	891		hypothetical protein				NA
19531_1	PAEPH01_1329	2	1132	1	890		hypothetical protein				NA
19531_2	PAEPH01_1330	2803	5148	1	890	K14558	periodic tryptophan protein 2	WD40	PF00400.32		NA
19531_3	PAEPH01_1331	6272	7225	1	890		hypothetical protein	Pkinase,Pkinase_Tyr,Kinase-like,Pkinase_fungal	PF00069.25,PF07714.17,PF14531.6,PF17667.1		NA
19531_4	PAEPH01_1332	8500	10833	1	890	K00698	chitin synthase	Chitin_synth_2,Glyco_trans_2_3,Glyco_tranf_2_3,Glyco_transf_21,Glycos_transf_2	PF03142.15,PF13632.6,PF13641.6,PF13506.6,PF00535.26		5	i67-89o242-264i653-675o685-707i714-736o
19531_5	PAEPH01_1333	11652	12386	-1	890	K13519	lysophospholipid acyltransferase	MBOAT	PF03062.19		3	i128-150o170-192i201-223o
19714_3	PAEPH01_1334	1496	1678	-1	889		hypothetical protein	PPI_Ypi1	PF07491.11		NA
19714_9	PAEPH01_1335	11527	11802	1	889	K03008	DNA-directed RNA polymerase II subunit RPB11	RNA_pol_L_2	PF13656.6		NA
19714_4	PAEPH01_1336	2401	4761	1	889		hypothetical protein			Y	NA
19714_5	PAEPH01_1337	5549	6301	-1	889	K02984	small subunit ribosomal protein S3Ae	Ribosomal_S3Ae	PF01015.18		NA
19714_6	PAEPH01_1338	6790	8349	-1	889	K08991	crossover junction endonuclease MUS81	ERCC4,HHH_5,HHH_2	PF02732.15,PF14520.6,PF12826.7		NA
19714_7	PAEPH01_1339	8697	9659	-1	889	K03097	casein kinase II subunit alpha	Pkinase,Pkinase_Tyr,APH	PF00069.25,PF07714.17,PF01636.23		NA
19714_8	PAEPH01_1340	10351	11151	-1	889	K17497	phosphomannomutase	PMM,Hydrolase_3,S6PP	PF03332.13,PF08282.12,PF05116.13		NA
19041_13	PAEPH01_1341	11931	12062	-1	888		hypothetical protein				NA
19041_2	PAEPH01_1342	25	405	-1	888		hypothetical protein				NA
19041_3	PAEPH01_1343	1470	1775	1	888		hypothetical protein				NA
19041_4	PAEPH01_1344	2189	2758	1	888		hypothetical protein			Y	1	o165-187i
19041_5	PAEPH01_1345	3799	5400	1	888		hypothetical protein				NA
19041_6	PAEPH01_1346	6195	6782	1	888		hypothetical protein	PRP21_like_P	PF12230.8		NA
19041_11	PAEPH01_1347	9707	11038	-1	888		hypothetical protein			Y	1	i7-29o
19315_3	PAEPH01_1348	1381	3570	1	887		hypothetical protein				NA
19315_4	PAEPH01_1349	3719	4363	-1	887	K03143	transcription initiation factor TFIIH subunit 3	Tfb4	PF03850.14		NA
19315_5	PAEPH01_1350	4685	6757	1	887	K06027	vesicle-fusing ATPase	AAA,AAA_lid_3,AAA_22,AAA_2,AAA_16,AAA_14,AAA_5,TsaE,AAA_3,IstB_IS21,Mg_chelatase,ATPase,TIP49,PhoH,AAA_33,AAA_7,RNA_helicase	PF00004.29,PF17862.1,PF13401.6,PF07724.14,PF13191.6,PF13173.6,PF07728.14,PF02367.17,PF07726.11,PF01695.17,PF01078.21,PF06745.13,PF06068.13,PF02562.16,PF13671.6,PF12775.7,PF00910.22		NA
19315_7	PAEPH01_1351	8569	10068	1	887		hypothetical protein	DUF5097	PF17020.5		NA
19315_8	PAEPH01_1352	10305	11048	-1	887		hypothetical protein	DUF1394	PF07159.12		NA
19711_1	PAEPH01_1353	3	86	-1	886		hypothetical protein				NA
19711_2	PAEPH01_1354	303	521	-1	886		hypothetical protein				NA
19711_10	PAEPH01_1355	9179	9283	1	886		hypothetical protein				NA
19711_13	PAEPH01_1356	10022	10225	-1	886		hypothetical protein				NA
19711_3	PAEPH01_1357	1173	1514	-1	886	K02910	large subunit ribosomal protein L31e	Ribosomal_L31e	PF01198.19		NA
19711_4	PAEPH01_1358	2003	3274	1	886	K11649	SWI/SNF related-matrix-associated actin-dependent regulator of chromatin subfamily C	SWIRM,Myb_DNA-binding,Myb_DNA-bind_6	PF04433.17,PF00249.31,PF13921.6		NA
19711_5	PAEPH01_1359	3907	4746	-1	886		hypothetical protein				NA
19711_6	PAEPH01_1360	5079	5582	1	886		hypothetical protein				NA
19711_7	PAEPH01_1361	6500	7183	-1	886	K12589	exosome complex component RRP42	RNase_PH	PF01138.21		NA
19711_14	PAEPH01_1362	10679	11095	-1	886		hypothetical protein			Y	NA
19711_15	PAEPH01_1363	11541	11897	-1	886		hypothetical protein	Acetyltransf_1,Acetyltransf_10,Acetyltransf_7,FR47,Acetyltransf_4,PanZ	PF00583.25,PF13673.7,PF13508.7,PF08445.10,PF13420.7,PF12568.8		NA
19722_6	PAEPH01_1364	9324	9419	-1	885		hypothetical protein				NA
19722_7	PAEPH01_1365	9521	9748	-1	885		hypothetical protein				NA
19722_8	PAEPH01_1366	9812	9976	-1	885		hypothetical protein				NA
19722_1	PAEPH01_1367	3	587	-1	885	K08851	TP53 regulating kinase and related kinases	RIO1,APH,Kdo,Pkinase,WaaY	PF01163.22,PF01636.23,PF06293.14,PF00069.25,PF06176.11		NA
19722_2	PAEPH01_1368	1370	3589	-1	885		hypothetical protein	Pkinase,Pkinase_Tyr,C1_1,Kinase-like,Haspin_kinase	PF00069.25,PF07714.17,PF00130.22,PF14531.6,PF12330.8		NA
19722_3	PAEPH01_1369	6605	7153	1	885		hypothetical protein				NA
19722_5	PAEPH01_1370	7773	8393	-1	885	K20352	p24 family protein delta-1	EMP24_GP25L	PF01105.24	Y	1	o173-195i
19722_9	PAEPH01_1371	10039	11103	1	885		hypothetical protein	Actin_micro	PF17003.5		NA
19625_2	PAEPH01_1372	1146	1358	1	884		hypothetical protein				NA
19625_5	PAEPH01_1373	2308	2574	-1	884	K03113	translation initiation factor 1	SUI1	PF01253.22		NA
19625_1	PAEPH01_1374	3	533	1	884		hypothetical protein	rve	PF00665.26		NA
19625_7	PAEPH01_1375	3501	3917	-1	884	K02966	small subunit ribosomal protein S19e	Ribosomal_S19e	PF01090.19		NA
19625_8	PAEPH01_1376	4301	5392	-1	884	K01855	tRNA pseudouridine38/39 synthase	PseudoU_synth_1	PF01416.20		NA
19625_9	PAEPH01_1377	5953	6591	-1	884	K01057	6-phosphogluconolactonase	Glucosamine_iso	PF01182.20		NA
19625_10	PAEPH01_1378	7326	8282	1	884	K14689	solute carrier family 30 (zinc transporter), member 2	Cation_efflux	PF01545.21		6	i21-40o45-67i88-107o122-141i162-184o188-210i
19625_11	PAEPH01_1379	8984	10801	-1	884	K06174	ATP-binding cassette, sub-family E, member 1	ABC_tran,SMC_N,RLI,AAA_21,AAA_15,Fer4_6,Fer4,AAA_29,RsgA_GTPase,AAA_16,Fer4_10	PF00005.27,PF02463.19,PF04068.15,PF13304.6,PF13175.6,PF12837.7,PF00037.27,PF13555.6,PF03193.16,PF13191.6,PF13237.6		NA
19644_10	PAEPH01_1380	11046	11147	-1	883		hypothetical protein				NA
19644_1	PAEPH01_1381	2	1501	1	883	K01262	Xaa-Pro aminopeptidase	Peptidase_M24,Creatinase_N_2,Peptidase_M24_C	PF00557.24,PF16189.5,PF16188.5		NA
19644_2	PAEPH01_1382	2003	3880	-1	883	K22048	mechanosensitive ion channel protein 4/5/6/7/8/9/10	MS_channel	PF00924.18		5	i56-78o88-110i131-153o168-186i392-411o
19644_3	PAEPH01_1383	4604	6355	-1	883	K23484	dynamin 2	Dynamin_N,Dynamin_M,MMR_HSR1	PF00350.23,PF01031.20,PF01926.23		NA
19644_9	PAEPH01_1384	10675	11040	-1	883		hypothetical protein				NA
19087_3	PAEPH01_1385	2029	2298	-1	882		hypothetical protein	RVT_1	PF00078.27		NA
19087_7	PAEPH01_1386	6045	6149	-1	882		hypothetical protein				NA
19087_1	PAEPH01_1387	1	756	-1	882		hypothetical protein				NA
19087_6	PAEPH01_1388	4243	5460	1	882	K06013	STE24 endopeptidase	Peptidase_M48	PF01435.18	Y	7	o12-34i80-97o101-123i130-152o162-184i282-301o305-327i
19087_8	PAEPH01_1389	6209	6583	-1	882		hypothetical protein	NUDIX	PF00293.28		NA
19087_9	PAEPH01_1390	6740	7039	-1	882		hypothetical protein				NA
19087_11	PAEPH01_1391	7361	8026	-1	882	K02731	20S proteasome subunit alpha 4	Proteasome,Proteasome_A_N	PF00227.26,PF10584.9		NA
19087_12	PAEPH01_1392	10252	11094	1	882		hypothetical protein			Y	NA
19643_7	PAEPH01_1393	6579	6782	1	881		hypothetical protein	RVT_1	PF00078.27		NA
19643_9	PAEPH01_1394	7829	7957	-1	881		hypothetical protein				NA
19643_10	PAEPH01_1395	8275	8496	-1	881		hypothetical protein				NA
19643_11	PAEPH01_1396	8780	8977	-1	881		hypothetical protein				NA
19643_13	PAEPH01_1397	9367	9501	-1	881		hypothetical protein				NA
19643_1	PAEPH01_1398	2	1204	-1	881		hypothetical protein	gag-asp_proteas,zf-CCHC,RVP_2,Asp_protease_2,Retrotrans_gag	PF13975.6,PF00098.23,PF08284.11,PF13650.6,PF03732.17		NA
19643_2	PAEPH01_1399	1638	2438	-1	881		hypothetical protein	rve,Integrase_H2C2,DDE_3,zf-H2C2	PF00665.26,PF17921.1,PF13358.6,PF09337.10		NA
19643_3	PAEPH01_1400	3212	3640	-1	881		hypothetical protein	RVT_1	PF00078.27		NA
19643_5	PAEPH01_1401	4726	5148	-1	881		hypothetical protein				NA
19643_14	PAEPH01_1402	9512	9970	1	881		hypothetical protein	SAM_3	PF18016.1		NA
19643_16	PAEPH01_1403	10706	11011	1	881		hypothetical protein				1	o43-65i
19488_4	PAEPH01_1404	5046	5162	1	880		hypothetical protein				NA
19488_9	PAEPH01_1405	10296	10502	-1	880		hypothetical protein				NA
19488_1	PAEPH01_1406	1	2883	1	880		hypothetical protein	CNOT1_CAF1_bind,DUF3819	PF16415.5,PF12842.7		NA
19488_2	PAEPH01_1407	3720	4727	-1	880		hypothetical protein	SRP_TPR_like,ANAPC3	PF17004.5,PF12895.7		NA
19488_5	PAEPH01_1408	5367	6485	-1	880	K00993	ethanolaminephosphotransferase	CDP-OH_P_transf	PF01066.21		9	i49-71o75-97i140-162o182-201i213-235o245-267i279-301o311-328i335-352o
19488_7	PAEPH01_1409	7840	8349	1	880		hypothetical protein	ArnB_C	PF18677.1		NA
19488_8	PAEPH01_1410	9210	9872	1	880	K00945	CMP/dCMP kinase	Cytidylate_kin,Cytidylate_kin2,AAA_18,AAA_33,AAA_17,CoaE	PF02224.18,PF13189.6,PF13238.6,PF13671.6,PF13207.6,PF01121.20		NA
19144_1	PAEPH01_1411	1	327	1	879		hypothetical protein				NA
19144_2	PAEPH01_1412	406	717	1	879		hypothetical protein				NA
19144_3	PAEPH01_1413	1339	1812	-1	879	K17816	8-oxo-dGTP diphosphatase / 2-hydroxy-dATP diphosphatase	NUDIX	PF00293.28		NA
19144_5	PAEPH01_1414	2756	3778	1	879		hypothetical protein				7	o27-49i70-92o129-151i164-186o201-223i239-261o271-293i
19144_6	PAEPH01_1415	3873	4589	-1	879		hypothetical protein				NA
19144_7	PAEPH01_1416	6020	6619	1	879		hypothetical protein				NA
19144_8	PAEPH01_1417	6771	7262	1	879	K09565	peptidyl-prolyl isomerase F (cyclophilin D)	Pro_isomerase	PF00160.21		NA
19144_9	PAEPH01_1418	7507	8106	-1	879		hypothetical protein				1	i33-55o
19144_10	PAEPH01_1419	8822	10762	1	879		hypothetical protein	Myosin_head	PF00063.21		NA
19081_3	PAEPH01_1420	3519	3809	-1	878	K03868	E3 ubiquitin-protein ligase RBX1	zf-rbx1,zf-ANAPC11,zf-RING_2,zf-C3HC4_2,zf-C3HC4	PF12678.7,PF12861.7,PF13639.6,PF13923.6,PF00097.25		NA
19081_2	PAEPH01_1421	700	1605	1	878		hypothetical protein	Pkinase,Pkinase_Tyr,Pkinase_fungal	PF00069.25,PF07714.17,PF17667.1		NA
19081_5	PAEPH01_1422	4374	4808	1	878	K03135	transcription initiation factor TFIID subunit 11	TAFII28	PF04719.14		NA
19081_6	PAEPH01_1423	5410	6006	-1	878	K20363	protein YIPF5/7	Yip1	PF04893.17		5	o67-84i89-111o115-137i146-168o178-197i
19081_7	PAEPH01_1424	6666	9353	1	878	K11838	ubiquitin carboxyl-terminal hydrolase 7	UCH,UCH_1	PF00443.29,PF13423.6		NA
19658_1	PAEPH01_1425	3	2246	1	877		hypothetical protein			Y	1	i2-24o
19658_2	PAEPH01_1426	3515	4279	1	877		hypothetical protein				NA
19658_4	PAEPH01_1427	8660	9172	1	877		hypothetical protein				NA
19658_6	PAEPH01_1428	10055	10621	-1	877		hypothetical protein	FliJ,ATG16,DUF4200,Fib_alpha,Fez1	PF02050.16,PF08614.11,PF13863.6,PF08702.10,PF06818.15		NA
19709_8	PAEPH01_1429	7574	7705	-1	876		hypothetical protein				NA
19709_1	PAEPH01_1430	3	1709	1	876		hypothetical protein				NA
19709_2	PAEPH01_1431	2074	2859	-1	876	K02941	large subunit ribosomal protein LP0	RL10P_insert,Ribosomal_L10	PF17777.1,PF00466.20		NA
19709_5	PAEPH01_1432	4763	6004	-1	876	K11806	DDB1- and CUL4-associated factor 13	WD40,Sof1,ANAPC4_WD40	PF00400.32,PF04158.14,PF12894.7		NA
19709_6	PAEPH01_1433	6468	7148	1	876		hypothetical protein				NA
19709_7	PAEPH01_1434	7212	7577	-1	876		hypothetical protein				NA
19709_9	PAEPH01_1435	8702	9028	1	876	K12160	small ubiquitin-related modifier	Rad60-SLD,ubiquitin	PF11976.8,PF00240.23		NA
19730_5	PAEPH01_1436	10307	10495	1	875		hypothetical protein				NA
19730_2	PAEPH01_1437	2856	3269	-1	875		hypothetical protein			Y	NA
19730_4	PAEPH01_1438	4048	7065	-1	875		hypothetical protein	LRR_4,LRR_8	PF12799.7,PF13855.6		NA
19609_1	PAEPH01_1439	732	2177	-1	874	K01689	enolase	Enolase_C,Enolase_N	PF00113.22,PF03952.16		NA
19609_2	PAEPH01_1440	3399	3872	1	874		hypothetical protein			Y	4	i9-31o35-57i64-86o96-118i
19609_3	PAEPH01_1441	4872	5978	-1	874		hypothetical protein	AAA_5,ATPase_2,AAA,Pox_A32	PF07728.14,PF01637.18,PF00004.29,PF04665.12		NA
19609_4	PAEPH01_1442	6283	7161	-1	874	K02218	casein kinase 1	Pkinase,Pkinase_Tyr,APH,Pkinase_fungal	PF00069.25,PF07714.17,PF01636.23,PF17667.1		NA
19609_5	PAEPH01_1443	8385	8750	1	874		hypothetical protein				NA
19609_6	PAEPH01_1444	9462	10406	1	874		hypothetical protein	Sugar_tr,MFS_1	PF00083.24,PF07690.16		8	i12-34o49-68i81-103o139-173i208-230o240-262i269-291o295-314i
19477_8	PAEPH01_1445	8323	8433	-1	873		hypothetical protein				NA
19477_9	PAEPH01_1446	8587	8715	-1	873		hypothetical protein				NA
19477_2	PAEPH01_1447	496	2787	-1	873		hypothetical protein			Y	NA
19477_3	PAEPH01_1448	3013	3324	-1	873		hypothetical protein				NA
19477_4	PAEPH01_1449	3480	5036	1	873	K11836	ubiquitin carboxyl-terminal hydrolase 5/13	zf-UBP,UCH	PF02148.19,PF00443.29		NA
19477_6	PAEPH01_1450	5890	6198	1	873	K03872	elongin-C	Skp1_POZ	PF03931.15		NA
19477_7	PAEPH01_1451	6858	7607	-1	873	K10743	ribonuclease H2 subunit A	RNase_HII	PF01351.18		NA
19477_10	PAEPH01_1452	9034	9525	-1	873		hypothetical protein				NA
19477_11	PAEPH01_1453	9626	10315	1	873		hypothetical protein	LUC7	PF03194.15		NA
19344_1	PAEPH01_1454	3	182	1	872		hypothetical protein				NA
19344_2	PAEPH01_1455	480	2867	-1	872		hypothetical protein			Y	NA
19344_6	PAEPH01_1456	5393	8914	-1	872		hypothetical protein			Y	NA
19344_8	PAEPH01_1457	9888	10313	-1	872		hypothetical protein				NA
19716_7	PAEPH01_1458	9610	9834	1	871		hypothetical protein				NA
19716_1	PAEPH01_1459	785	2020	1	871	K03857	phosphatidylinositol N-acetylglucosaminyltransferase subunit A	Glycos_transf_1,Glyco_transf_4,Glyco_trans_1_4,PIGA,Glyco_trans_4_4,Glyco_trans_1_2,Glyco_trans_4_2	PF00534.20,PF13439.6,PF13692.6,PF08288.12,PF13579.6,PF13524.6,PF13477.6		1	i62-84o
19716_2	PAEPH01_1460	3792	4373	1	871		hypothetical protein			Y	NA
19716_3	PAEPH01_1461	4881	5369	1	871		hypothetical protein			Y	NA
19716_4	PAEPH01_1462	5661	7544	-1	871	K01880	glycyl-tRNA synthetase	HGTP_anticodon,tRNA-synt_2b	PF03129.20,PF00587.25		NA
19716_5	PAEPH01_1463	8207	8536	1	871	K11667	INO80 complex subunit C	YL1_C	PF08265.11		NA
19716_6	PAEPH01_1464	8893	9606	-1	871		hypothetical protein	ADIP,JIP_LZII	PF11559.8,PF16471.5		NA
19573_3	PAEPH01_1465	599	859	-1	870		hypothetical protein				NA
19573_10	PAEPH01_1466	7042	7221	1	870		hypothetical protein				NA
19573_4	PAEPH01_1467	1316	1657	1	870	K03123	transcription initiation factor TFIIA small subunit	TFIIA_gamma_C,TFIIA_gamma_N	PF02751.14,PF02268.16		NA
19573_5	PAEPH01_1468	2751	3461	1	870	K12613	mRNA-decapping enzyme subunit 2	NUDIX,DCP2	PF00293.28,PF05026.13		NA
19573_6	PAEPH01_1469	3879	4853	-1	870		hypothetical protein	DnaJ	PF00226.31		6	i85-107o117-139i148-170o175-197i235-257o272-294i
19573_8	PAEPH01_1470	5245	5946	1	870	K01783	ribulose-phosphate 3-epimerase	Ribul_P_3_epim	PF00834.19		1	i201-220o
19573_9	PAEPH01_1471	6186	6704	-1	870		hypothetical protein	Myb_DNA-bind_6,Myb_DNA-binding	PF13921.6,PF00249.31		NA
19573_12	PAEPH01_1472	8003	9466	1	870	K15300	syntaxin-binding protein 2	Sec1	PF00995.23		NA
19759_1	PAEPH01_1473	3	290	-1	869		hypothetical protein				NA
19759_3	PAEPH01_1474	886	1095	1	869		hypothetical protein				NA
19759_6	PAEPH01_1475	5821	6117	1	869		hypothetical protein				NA
19759_7	PAEPH01_1476	6199	6495	1	869		hypothetical protein				NA
19759_8	PAEPH01_1477	6646	6873	1	869		hypothetical protein				NA
19759_5	PAEPH01_1478	2180	5536	-1	869		hypothetical protein			Y	NA
19759_9	PAEPH01_1479	8611	8946	-1	869		hypothetical protein				NA
19759_10	PAEPH01_1480	9419	9940	-1	869		hypothetical protein	RT_RNaseH,RT_RNaseH_2	PF17917.1,PF17919.1		NA
19732_8	PAEPH01_1481	6725	6874	-1	868		hypothetical protein				NA
19732_5	PAEPH01_1482	1644	2651	-1	868	K15356	GDP-mannose transporter	EamA	PF00892.20	Y	1	i7-24o37-59i66-83o88-110i115-137o147-166i178-199o214-236i241-260o265-284i
19732_6	PAEPH01_1483	3012	4799	-1	868	K00111	glycerol-3-phosphate dehydrogenase	DAO,DAO_C,FAD_binding_2,HI0933_like,FAD_oxidored	PF01266.24,PF16901.5,PF00890.24,PF03486.14,PF12831.7	Y	1	i2-19o
19732_7	PAEPH01_1484	5518	6444	1	868		hypothetical protein	RabGAP-TBC	PF00566.18		2	o210-232i280-302o
19732_9	PAEPH01_1485	7700	8209	-1	868	K18532	adenylate kinase	AAA_18,AAA_17,AAA_33,SKI	PF13238.6,PF13207.6,PF13671.6,PF01202.22		NA
19732_10	PAEPH01_1486	9101	9652	1	868	K10732	GINS complex subunit 1				NA
19787_1	PAEPH01_1487	3	173	1	867		hypothetical protein				NA
19787_7	PAEPH01_1488	8847	9125	-1	867		hypothetical protein				NA
19787_2	PAEPH01_1489	304	936	1	867	K11600	exosome complex component RRP41	RNase_PH	PF01138.21		NA
19787_3	PAEPH01_1490	1495	1848	-1	867		hypothetical protein				NA
19787_4	PAEPH01_1491	2075	2824	1	867		hypothetical protein				NA
19787_5	PAEPH01_1492	3414	4283	1	867	K10686	NEDD8-activating enzyme E1	ThiF,TrkA_N	PF00899.21,PF02254.18		1	i225-247o
19787_6	PAEPH01_1493	4707	7076	-1	867	K11654	SWI/SNF-related matrix-associated actin-dependent regulator of chromatin subfamily A member 5	SNF2_N,Helicase_C,ResIII,SLIDE,DEAD,HDA2-3,SWI2_SNF2	PF00176.23,PF00271.31,PF04851.15,PF09111.10,PF00270.29,PF11496.8,PF18766.1		NA
19619_1	PAEPH01_1494	72	830	-1	866		hypothetical protein	DWNN,zf-CCHC_2,zf-C3HC4_4,zf-RING_5,zf-RING_6,zf-RING_UBOX,zf-C3HC4_2,zf-C3HC4_3	PF08783.11,PF13696.6,PF15227.6,PF14634.6,PF14835.6,PF13445.6,PF13923.6,PF13920.6		NA
19619_2	PAEPH01_1495	1676	2425	-1	866	K03145	transcription elongation factor S-II	TFIIS_C,TFIIS_M	PF01096.18,PF07500.14		NA
19619_3	PAEPH01_1496	3152	3604	-1	866		hypothetical protein				NA
19619_4	PAEPH01_1497	3744	4565	-1	866	K00974	tRNA nucleotidyltransferase (CCA-adding enzyme)	PolyA_pol,PolyA_pol_RNAbd	PF01743.20,PF12627.7		NA
19619_6	PAEPH01_1498	6013	6624	-1	866	K07874	Ras-related protein Rab-1A	Ras,Roc,Arf,MMR_HSR1,Gtr1_RagA,SRPRB,AAA_22,RsgA_GTPase	PF00071.22,PF08477.13,PF00025.21,PF01926.23,PF04670.12,PF09439.10,PF13401.6,PF03193.16		NA
19619_8	PAEPH01_1499	7025	7786	1	866		hypothetical protein				3	o37-59i68-87o116-135i
19619_9	PAEPH01_1500	7927	9246	1	866		hypothetical protein				3	i184-202o206-228i418-437o
19624_1	PAEPH01_1501	114	1145	-1	865	K11404	histone deacetylase 3	Hist_deacetyl	PF00850.19		NA
19624_2	PAEPH01_1502	1315	1674	1	865		hypothetical protein	RNase_P_Rpp14	PF01900.19		NA
19624_3	PAEPH01_1503	1779	3110	1	865		hypothetical protein			Y	8	i71-93o122-141i162-184o194-211i230-252o257-279i325-347o357-379i
19624_5	PAEPH01_1504	3794	4426	-1	865	K13506	glycerol-3-phosphate O-acyltransferase 3/4	Acyltransferase	PF01553.21		NA
19624_6	PAEPH01_1505	5215	6312	1	865	K03037	26S proteasome regulatory subunit N7	RPN7,PCI	PF10602.9,PF01399.27		NA
19624_9	PAEPH01_1506	8460	9452	1	865	K07566	L-threonylcarbamoyladenylate synthase	Sua5_yciO_yrdC,SUA5	PF01300.18,PF03481.13		NA
19575_3	PAEPH01_1507	2180	2383	-1	864		hypothetical protein				1	i43-65o
19575_8	PAEPH01_1508	7088	7273	1	864		hypothetical protein				NA
19575_1	PAEPH01_1509	274	1530	1	864	K10405	kinesin family member C1	Kinesin,Microtub_bd	PF00225.23,PF16796.5		NA
19575_4	PAEPH01_1510	2997	4025	-1	864	K01265	methionyl aminopeptidase	Peptidase_M24	PF00557.24		NA
19575_5	PAEPH01_1511	4120	4431	1	864		hypothetical protein				1	i74-96o
19575_6	PAEPH01_1512	4445	5572	-1	864	K02321	DNA polymerase alpha subunit B	DNA_pol_E_B	PF04042.16		NA
19575_9	PAEPH01_1513	7739	9349	1	864	K14521	N-acetyltransferase 10	Helicase_RecD,DUF1726,GNAT_acetyltr_2	PF05127.14,PF08351.11,PF13718.6		NA
19660_3	PAEPH01_1514	3230	3433	1	863		hypothetical protein				NA
19660_6	PAEPH01_1515	4444	4578	-1	863		hypothetical protein				NA
19660_8	PAEPH01_1516	6375	6554	1	863		hypothetical protein				NA
19660_11	PAEPH01_1517	7265	7489	-1	863		hypothetical protein				NA
19660_13	PAEPH01_1518	7879	8013	-1	863		hypothetical protein				NA
19660_1	PAEPH01_1519	936	1457	1	863		hypothetical protein				NA
19660_2	PAEPH01_1520	2148	2465	1	863		hypothetical protein				NA
19660_7	PAEPH01_1521	4844	5152	1	863		hypothetical protein				NA
19328_1	PAEPH01_1522	3	290	1	862		hypothetical protein				NA
19328_2	PAEPH01_1523	378	1649	-1	862		hypothetical protein	MAP65_ASE1	PF03999.12		NA
19328_3	PAEPH01_1524	2271	3002	1	862		hypothetical protein	Peptidase_C65	PF10275.9	Y	2	o4-26i189-208o
19328_4	PAEPH01_1525	4106	6442	1	862	K02540	DNA replication licensing factor MCM2	MCM,MCM_OB,MCM_lid,Mg_chelatase,MCM_N,AAA_5,AAA_3	PF00493.23,PF17207.3,PF17855.1,PF01078.21,PF14551.6,PF07728.14,PF07726.11		NA
19328_6	PAEPH01_1526	7195	8160	-1	862		hypothetical protein			Y	NA
19394_3	PAEPH01_1527	3358	3537	1	861		hypothetical protein				NA
19394_8	PAEPH01_1528	7307	7600	1	861		hypothetical protein				NA
19394_1	PAEPH01_1529	2	619	-1	861		hypothetical protein			Y	NA
19394_2	PAEPH01_1530	1728	3173	1	861	K03231	elongation factor 1-alpha	GTP_EFTU,GTP_EFTU_D3,MMR_HSR1,GTP_EFTU_D2	PF00009.27,PF03143.17,PF01926.23,PF03144.25		NA
19394_4	PAEPH01_1531	4040	4951	-1	861	K10878	meiotic recombination protein SPO11	TP6A_N,DUF2220,DUF2399	PF04406.14,PF09983.9,PF09664.10		NA
19394_7	PAEPH01_1532	6747	7229	1	861		hypothetical protein				NA
19394_11	PAEPH01_1533	8518	8907	1	861		hypothetical protein				NA
19641_3	PAEPH01_1534	2534	2779	1	860		hypothetical protein				NA
19641_1	PAEPH01_1535	228	602	1	860		hypothetical protein				NA
19641_2	PAEPH01_1536	743	1618	1	860	K17496	mitochondrial import inner membrane translocase subunit TIM50	NIF	PF03031.18		NA
19641_4	PAEPH01_1537	2897	3217	1	860		hypothetical protein				NA
19641_5	PAEPH01_1538	3622	4608	-1	860		hypothetical protein	Pkinase,Pkinase_Tyr	PF00069.25,PF07714.17		NA
19641_6	PAEPH01_1539	6263	7855	1	860		hypothetical protein	MutS_III	PF05192.18		NA
19641_7	PAEPH01_1540	7870	8529	1	860		hypothetical protein	MutS_V	PF00488.21		NA
19737_1	PAEPH01_1541	3	1034	-1	859		hypothetical protein				NA
19737_3	PAEPH01_1542	2493	2885	1	859		hypothetical protein				NA
19737_6	PAEPH01_1543	5235	8522	-1	859		hypothetical protein			Y	NA
19750_12	PAEPH01_1544	8742	8930	1	858		hypothetical protein				NA
19750_2	PAEPH01_1545	451	957	-1	858	K02885	large subunit ribosomal protein L19e	Ribosomal_L19e	PF01280.20		NA
19750_3	PAEPH01_1546	1145	2089	1	858	K03124	transcription initiation factor TFIIB	TFIIB,TF_Zn_Ribbon,Cyclin_C,Cyclin_N	PF00382.19,PF08271.12,PF02984.19,PF00134.23		NA
19750_4	PAEPH01_1547	2390	2863	-1	858	K02964	small subunit ribosomal protein S18e	Ribosomal_S13,FbpA	PF00416.22,PF05833.11		NA
19750_6	PAEPH01_1548	3720	4166	-1	858		hypothetical protein				NA
19750_8	PAEPH01_1549	5350	5994	1	858		hypothetical protein	zf-C3HC4_3,zf-C3HC4_4,zf-C3HC4_2,zf-RING_2,zf-C3HC4,zf-RING_UBOX,Prok-RING_4,zf-RING_5	PF13920.6,PF15227.6,PF13923.6,PF13639.6,PF00097.25,PF13445.6,PF14447.6,PF14634.6		NA
19750_10	PAEPH01_1550	7235	8347	1	858		hypothetical protein				NA
19622_3	PAEPH01_1551	934	1221	1	857		hypothetical protein	zf-RING_2,zf-C3HC4,zf-RING_11,zf-rbx1,zf-RING_UBOX,zf-C3HC4_2,zf-RING_5	PF13639.6,PF00097.25,PF17123.5,PF12678.7,PF13445.6,PF13923.6,PF14634.6		NA
19622_4	PAEPH01_1552	1184	2431	1	857	K15691	E3 ubiquitin-protein ligase RFWD3	zf-RING_2,zf-C3HC4,zf-rbx1,zf-RING_11,zf-RING_UBOX,zf-C3HC4_2	PF13639.6,PF00097.25,PF12678.7,PF17123.5,PF13445.6,PF13923.6		NA
19622_6	PAEPH01_1553	4011	5744	-1	857	K08866	serine/threonine-protein kinase TTK/MPS1	Pkinase,Pkinase_Tyr	PF00069.25,PF07714.17		NA
19622_8	PAEPH01_1554	6966	8801	1	857		hypothetical protein	Nucleoporin2	PF04096.14		NA
19437_1	PAEPH01_1555	143	1708	-1	856	K14799	pre-rRNA-processing protein TSR1	RIBIOP_C	PF04950.12		NA
19437_2	PAEPH01_1556	3355	3693	1	856		hypothetical protein			Y	NA
19437_3	PAEPH01_1557	4335	4934	-1	856		hypothetical protein				NA
19437_4	PAEPH01_1558	4957	5541	1	856	K06620	transcription factor E2F3	E2F_TDP,E2F_CC-MB	PF02319.20,PF16421.5		NA
19437_5	PAEPH01_1559	6349	7824	1	856	K10685	ubiquitin-like 1-activating enzyme E1 B	ThiF,Sacchrp_dh_NADP,PglD_N,TrkA_N	PF00899.21,PF03435.18,PF17836.1,PF02254.18	Y	NA
19437_6	PAEPH01_1560	8290	8727	1	856		hypothetical protein			Y	NA
19799_3	PAEPH01_1561	3365	3514	1	855		hypothetical protein				NA
19799_1	PAEPH01_1562	3	404	1	855		hypothetical protein	LRR_4	PF12799.7		NA
19799_2	PAEPH01_1563	407	3331	1	855		hypothetical protein	LRR_4,LRR_8	PF12799.7,PF13855.6		NA
19799_4	PAEPH01_1564	4300	4611	-1	855		hypothetical protein	Asn_synthase	PF00733.21		NA
19799_7	PAEPH01_1565	6466	7560	-1	855		hypothetical protein			Y	1	i9-28o
19720_1	PAEPH01_1566	3	1721	1	854		hypothetical protein				NA
19720_3	PAEPH01_1567	2078	2623	1	854	K17972	N-terminal acetyltransferase B complex catalytic subunit	Acetyltransf_1,Acetyltransf_10,Acetyltransf_7,FR47	PF00583.25,PF13673.7,PF13508.7,PF08445.10		NA
19720_4	PAEPH01_1568	3252	5816	-1	854		hypothetical protein	SH2_2	PF14633.6		NA
19720_5	PAEPH01_1569	6205	6927	-1	854	K02981	small subunit ribosomal protein S2e	Ribosomal_S5,Ribosomal_S5_C	PF00333.20,PF03719.15		NA
19720_7	PAEPH01_1570	7661	8446	1	854		hypothetical protein	VPS9	PF02204.18		NA
19774_1	PAEPH01_1571	582	1505	1	853		hypothetical protein			Y	7	o4-26i33-50o60-82i113-135o223-245i252-269o284-303i
19774_2	PAEPH01_1572	2406	3407	1	853	K10872	meiotic recombination protein DMC1	Rad51,RecA,AAA_25,ATPase	PF08423.11,PF00154.21,PF13481.6,PF06745.13		NA
19774_3	PAEPH01_1573	3997	4542	1	853	K02207	ubiquitin-conjugating enzyme E2 R	UQ_con	PF00179.26		NA
19774_4	PAEPH01_1574	5285	5872	1	853	K00999	CDP-diacylglycerol--inositol 3-phosphatidyltransferase	CDP-OH_P_transf	PF01066.21	Y	4	i13-35o91-113i126-148o163-185i
19774_5	PAEPH01_1575	6687	7259	-1	853		hypothetical protein	zf-C2H2,zf-C2H2_4,zf-C2H2_aberr,zf-H2C2_2,zf_Hakai	PF00096.26,PF13894.6,PF17017.5,PF13465.6,PF18408.1		NA
19774_6	PAEPH01_1576	8223	8534	-1	853		hypothetical protein				NA
19655_4	PAEPH01_1577	4157	4372	1	852		hypothetical protein				NA
19655_6	PAEPH01_1578	6666	6944	1	852		hypothetical protein				NA
19655_8	PAEPH01_1579	7682	7900	1	852		hypothetical protein				NA
19655_1	PAEPH01_1580	1639	2796	-1	852		hypothetical protein			Y	NA
19655_2	PAEPH01_1581	2831	3217	-1	852		hypothetical protein				NA
19655_5	PAEPH01_1582	5096	5653	1	852		hypothetical protein	RVT_1	PF00078.27		NA
19655_9	PAEPH01_1583	7969	8460	1	852		hypothetical protein	RVT_1	PF00078.27		NA
19706_9	PAEPH01_1584	4193	4357	1	851		hypothetical protein				NA
19706_11	PAEPH01_1585	5019	5171	1	851		hypothetical protein				NA
19706_12	PAEPH01_1586	5650	5823	1	851		hypothetical protein				NA
19706_14	PAEPH01_1587	6316	6534	1	851		hypothetical protein				NA
19706_15	PAEPH01_1588	6803	6985	1	851		hypothetical protein				NA
19706_17	PAEPH01_1589	7673	7792	-1	851		hypothetical protein				NA
19706_1	PAEPH01_1590	1	438	1	851		hypothetical protein				NA
19706_10	PAEPH01_1591	4436	4846	1	851		hypothetical protein				NA
19706_13	PAEPH01_1592	5889	6347	1	851		hypothetical protein				NA
19726_1	PAEPH01_1593	3	290	-1	850	K02503	histidine triad (HIT) family protein	HIT,DcpS_C,CwfJ_C_1	PF01230.23,PF11969.8,PF04677.15		NA
19726_7	PAEPH01_1594	7719	7946	-1	850		hypothetical protein				NA
19726_8	PAEPH01_1595	8015	8113	-1	850		hypothetical protein				NA
19726_3	PAEPH01_1596	980	1519	1	850		hypothetical protein				NA
19726_5	PAEPH01_1597	2824	4614	1	850	K01874	methionyl-tRNA synthetase	tRNA-synt_1g,tRNA-synt_1	PF09334.11,PF00133.22		NA
19726_6	PAEPH01_1598	5343	7331	1	850		hypothetical protein	Helicase_C_2,DEAD_2,ResIII,DEAD	PF13307.6,PF06733.15,PF04851.15,PF00270.29		NA
19783_3	PAEPH01_1599	4012	4245	1	849		hypothetical protein				NA
19783_7	PAEPH01_1600	7190	7474	1	849		hypothetical protein				NA
19783_1	PAEPH01_1601	1139	2557	-1	849	K14440	SWI/SNF-related matrix-associated actin-dependent regulator of chromatin subfamily A-like protein 1	SNF2_N,Helicase_C,ResIII	PF00176.23,PF00271.31,PF04851.15		NA
19783_4	PAEPH01_1602	5060	5866	1	849		hypothetical protein				5	o50-69i128-150o170-192i199-221o241-258i
19783_6	PAEPH01_1603	6622	6936	1	849		hypothetical protein				NA
19800_3	PAEPH01_1604	3577	3843	-1	848		hypothetical protein				NA
19800_4	PAEPH01_1605	3870	4088	-1	848		hypothetical protein				NA
19800_5	PAEPH01_1606	4331	4531	-1	848		hypothetical protein				NA
19800_6	PAEPH01_1607	4994	5116	-1	848		hypothetical protein				NA
19800_1	PAEPH01_1608	2	463	-1	848		hypothetical protein			Y	NA
19800_7	PAEPH01_1609	5257	5754	1	848		hypothetical protein	PNMA	PF14893.6		NA
19800_8	PAEPH01_1610	5997	6830	1	848		hypothetical protein				NA
19800_10	PAEPH01_1611	8024	8323	-1	848		hypothetical protein				NA
19683_2	PAEPH01_1612	6607	6891	1	847		hypothetical protein				NA
19636_6	PAEPH01_1613	7828	8124	-1	846	K05765	cofilin	Cofilin_ADF	PF00241.20		NA
19636_1	PAEPH01_1614	506	1333	1	846		hypothetical protein	Pyrophosphatase	PF00719.19		NA
19636_2	PAEPH01_1615	1509	2126	-1	846		hypothetical protein				NA
19636_3	PAEPH01_1616	3447	3857	-1	846		hypothetical protein			Y	1	o15-37i
19636_4	PAEPH01_1617	4610	5197	-1	846		hypothetical protein	Ras,Roc,Arf	PF00071.22,PF08477.13,PF00025.21		NA
19636_5	PAEPH01_1618	5683	7062	-1	846	K14570	RNA exonuclease	RNase_T	PF00929.24		NA
19617_1	PAEPH01_1619	3	806	1	845		hypothetical protein				NA
19617_2	PAEPH01_1620	1000	2631	1	845		hypothetical protein	GDA1_CD39	PF01150.17	Y	NA
19617_3	PAEPH01_1621	3122	3748	-1	845		hypothetical protein				5	o40-62i74-96o116-135i142-164o184-206i
19617_4	PAEPH01_1622	4089	4496	1	845		hypothetical protein				NA
19617_5	PAEPH01_1623	5078	6763	1	845	K24821	ATP-binding cassette, subfamily B, heavy metal transporter	ABC_tran,ABC_membrane,DUF87,SMC_N	PF00005.27,PF00664.23,PF01935.17,PF02463.19	Y	5	i12-34o54-76i129-151o155-177i238-260o
19617_6	PAEPH01_1624	7428	8000	-1	845		hypothetical protein				NA
19693_1	PAEPH01_1625	109	924	1	844		hypothetical protein				NA
19693_2	PAEPH01_1626	2518	4479	1	844		hypothetical protein	MIF4G	PF02854.19		NA
19693_3	PAEPH01_1627	5976	7433	1	844	K12479	vacuolar protein sorting-associated protein 45	Sec1	PF00995.23		NA
19745_3	PAEPH01_1628	3308	3439	1	843		hypothetical protein				NA
19745_1	PAEPH01_1629	352	750	1	843		hypothetical protein				NA
19745_4	PAEPH01_1630	4335	6329	1	843		hypothetical protein				NA
19745_5	PAEPH01_1631	6529	6990	-1	843	K03094	S-phase kinase-associated protein 1	Skp1_POZ,Skp1	PF03931.15,PF01466.19		NA
19745_6	PAEPH01_1632	7295	7729	-1	843	K02960	small subunit ribosomal protein S16e	Ribosomal_S9	PF00380.19		NA
19763_1	PAEPH01_1633	18	1595	-1	842		hypothetical protein	Peptidase_S8	PF00082.22	Y	1	o502-524i
19763_2	PAEPH01_1634	1967	2449	1	842	K20526	transgelin	CH	PF00307.31		NA
19763_3	PAEPH01_1635	2750	3229	-1	842		hypothetical protein				2	i112-129o133-155i
19763_4	PAEPH01_1636	3337	4260	-1	842	K21797	phosphatidylinositol 4-phosphatase	Syja_N	PF02383.18		NA
19763_5	PAEPH01_1637	5212	6720	1	842	K14564	nucleolar protein 56	Nop,NOP5NT	PF01798.18,PF08156.13		NA
19763_6	PAEPH01_1638	7332	7718	-1	842		hypothetical protein				NA
19689_1	PAEPH01_1639	29	187	-1	841		hypothetical protein				NA
19689_2	PAEPH01_1640	343	1377	-1	841		hypothetical protein				NA
19689_3	PAEPH01_1641	1793	3505	1	841	K05662	ATP-binding cassette, subfamily B (MDR/TAP), member 7	ABC_tran,ABC_membrane,SMC_N,AAA_21,AAA_15,AAA_29	PF00005.27,PF00664.23,PF02463.19,PF13304.6,PF13175.6,PF13555.6		6	i28-50o65-87i137-159o163-185i257-274o284-306i
19689_4	PAEPH01_1642	3932	6523	-1	841	K03021	DNA-directed RNA polymerase III subunit RPC2	RNA_pol_Rpb2_6,RNA_pol_Rpb2_7,RNA_pol_Rpb2_3,RNA_pol_Rpb2_4,RNA_pol_Rpb2_5,RNA_pol_Rpb2_2	PF00562.28,PF04560.20,PF04565.16,PF04566.13,PF04567.17,PF04561.14		NA
19689_5	PAEPH01_1643	6564	7400	-1	841	K03021	DNA-directed RNA polymerase III subunit RPC2	RNA_pol_Rpb2_1,RNA_pol_Rpb2_2	PF04563.15,PF04561.14		NA
19766_2	PAEPH01_1644	262	480	-1	840		hypothetical protein				NA
19766_6	PAEPH01_1645	4487	4690	-1	840		hypothetical protein				NA
19766_4	PAEPH01_1646	1250	3490	-1	840		hypothetical protein			Y	NA
19766_5	PAEPH01_1647	3926	4372	1	840		hypothetical protein				NA
19766_9	PAEPH01_1648	6842	7189	1	840		hypothetical protein				NA
19584_7	PAEPH01_1649	4180	4329	1	839		hypothetical protein				NA
19584_1	PAEPH01_1650	3	1208	1	839		hypothetical protein				NA
19584_3	PAEPH01_1651	1891	2211	-1	839		hypothetical protein				NA
19584_6	PAEPH01_1652	3334	3636	1	839		hypothetical protein				NA
19584_8	PAEPH01_1653	4919	7621	-1	839		hypothetical protein	Ribonuclease_3,Ribonucleas_3_3	PF00636.26,PF14622.6		NA
19595_4	PAEPH01_1654	7065	7298	-1	838	K12158	ubiquitin-like protein Nedd8	ubiquitin,Rad60-SLD_2	PF00240.23,PF13881.6		NA
19595_1	PAEPH01_1655	3	1310	-1	838		hypothetical protein	CNOT1_HEAT	PF16418.5		NA
19595_2	PAEPH01_1656	2006	2971	-1	838		hypothetical protein	Pyr_redox_2,Pyr_redox_3,Pyr_redox,NAD_binding_8,TrkA_N,HI0933_like,FAD_binding_3	PF07992.14,PF13738.6,PF00070.27,PF13450.6,PF02254.18,PF03486.14,PF01494.19		NA
19595_3	PAEPH01_1657	3747	5582	-1	838	K02145	V-type H+-transporting ATPase subunit A	ATP-synt_ab,ATP-synt_ab_Xtn,ATP-synt_ab_N	PF00006.25,PF16886.5,PF02874.23		NA
19180_1	PAEPH01_1658	1	282	-1	837		hypothetical protein				NA
19180_8	PAEPH01_1659	6651	6854	-1	837		hypothetical protein				NA
19180_2	PAEPH01_1660	457	2127	-1	837	K05699	actinin alpha 1/4	CH,CAMSAP_CH	PF00307.31,PF11971.8		NA
19180_3	PAEPH01_1661	2407	2739	1	837		hypothetical protein				2	o54-76i83-105o
19180_4	PAEPH01_1662	2867	3778	1	837		hypothetical protein				NA
19180_6	PAEPH01_1663	4882	6057	1	837		hypothetical protein				NA
19735_1	PAEPH01_1664	306	2789	1	836		hypothetical protein				NA
19735_2	PAEPH01_1665	3704	6730	-1	836	K11126	telomerase reverse transcriptase	RVT_1,Telomerase_RBD	PF00078.27,PF12009.8		NA
19563_1	PAEPH01_1666	1624	1833	-1	835		hypothetical protein	RT_RNaseH,RT_RNaseH_2	PF17917.1,PF17919.1		NA
19563_8	PAEPH01_1667	4838	5047	-1	835		hypothetical protein				NA
19563_2	PAEPH01_1668	2015	2677	-1	835		hypothetical protein	RVT_1	PF00078.27		NA
19563_5	PAEPH01_1669	3917	4219	-1	835		hypothetical protein				NA
19563_9	PAEPH01_1670	5232	6425	-1	835		hypothetical protein	RVT_1	PF00078.27		NA
19236_1	PAEPH01_1671	288	3419	-1	834		hypothetical protein	LRR_4,LRR_8	PF12799.7,PF13855.6	Y	NA
19236_2	PAEPH01_1672	4297	4818	1	834		hypothetical protein			Y	NA
19236_3	PAEPH01_1673	4853	5251	1	834		hypothetical protein				NA
19236_4	PAEPH01_1674	5196	5552	1	834		hypothetical protein				NA
19236_5	PAEPH01_1675	5634	6014	1	834		hypothetical protein				NA
19236_8	PAEPH01_1676	6388	6708	1	834		hypothetical protein				NA
19011_5	PAEPH01_1677	2706	2936	1	833		hypothetical protein				NA
19011_8	PAEPH01_1678	6908	7144	-1	833		hypothetical protein				1	i55-77o
19011_1	PAEPH01_1679	2	367	-1	833		hypothetical protein			Y	NA
19011_3	PAEPH01_1680	1216	2022	1	833		hypothetical protein	RRM_1,RRM_5	PF00076.22,PF13893.6		NA
19011_6	PAEPH01_1681	3566	6481	1	833	K14950	manganese-transporting P-type ATPase	Hydrolase,E1-E2_ATPase,Hydrolase_3,Cation_ATPase	PF00702.26,PF00122.20,PF08282.12,PF13246.6	Y	1	i12-31o35-57i154-171o175-197i342-364o773-795i836-858o873-895i907-926o946-968i
19804_1	PAEPH01_1682	2	259	1	832		hypothetical protein				NA
19804_4	PAEPH01_1683	2411	2620	1	832		hypothetical protein				NA
19804_6	PAEPH01_1684	6157	6420	-1	832		hypothetical protein	Rpr2	PF04032.16		NA
19804_2	PAEPH01_1685	473	787	1	832	K02915	large subunit ribosomal protein L34e	Ribosomal_L34e	PF01199.18		NA
19804_3	PAEPH01_1686	1414	2154	-1	832		hypothetical protein			Y	NA
19615_1	PAEPH01_1687	323	598	1	831		hypothetical protein	SKIP_SNW	PF02731.15		NA
19615_2	PAEPH01_1688	909	1640	-1	831	K01803	triosephosphate isomerase (TIM)	TIM	PF00121.18		NA
19615_3	PAEPH01_1689	1637	1981	-1	831		hypothetical protein				NA
19615_4	PAEPH01_1690	2218	5241	1	831	K14290	exportin-1	Xpo1,CRM1_C,CRM1_repeat_2,CRM1_repeat_3,IBN_N,CRM1_repeat	PF08389.12,PF08767.11,PF18784.1,PF18787.1,PF03810.19,PF18777.1		NA
19615_5	PAEPH01_1691	5615	7063	-1	831		hypothetical protein				NA
19781_1	PAEPH01_1692	2	343	1	830		hypothetical protein				NA
19781_2	PAEPH01_1693	583	1365	-1	830		hypothetical protein	DFRP_C,zf_CCCH_4,Torus	PF16543.5,PF18345.1,PF16131.5		NA
19781_3	PAEPH01_1694	1647	2027	1	830	K02901	large subunit ribosomal protein L27e	Ribosomal_L27e,KOW	PF01777.18,PF00467.29		NA
19781_4	PAEPH01_1695	2612	3652	1	830		hypothetical protein	ERO1	PF04137.15	Y	1	o316-338i
19781_6	PAEPH01_1696	5624	6439	-1	830		hypothetical protein			Y	9	i7-26o36-58i65-87o91-113i126-145o150-172i179-201o216-237i244-262o
19244_1	PAEPH01_1697	1	132	1	829		hypothetical protein				NA
19244_3	PAEPH01_1698	1322	2911	1	829	K09497	T-complex protein 1 subunit epsilon	Cpn60_TCP1	PF00118.24		NA
19244_4	PAEPH01_1699	3998	5686	-1	829		hypothetical protein	ABC_tran,AAA_21,SMC_N	PF00005.27,PF13304.6,PF02463.19		5	i33-55o65-87i143-162o172-189i259-280o
19244_5	PAEPH01_1700	6676	6975	-1	829		hypothetical protein	SMC_N,ABC_tran	PF02463.19,PF00005.27		NA
19812_5	PAEPH01_1701	6273	6437	1	828		hypothetical protein				NA
19812_7	PAEPH01_1702	6660	6953	1	828		hypothetical protein				NA
19812_1	PAEPH01_1703	2	310	1	828		hypothetical protein				1	o41-63i
19812_2	PAEPH01_1704	386	724	-1	828		hypothetical protein	Mei5_like,SLATT_5	PF17021.5,PF18160.1		NA
19812_3	PAEPH01_1705	3039	3545	1	828		hypothetical protein				1	i144-166o
19812_4	PAEPH01_1706	4061	5452	-1	828	K06678	condensin complex subunit 3				NA
19749_1	PAEPH01_1707	684	890	-1	827		hypothetical protein				NA
19749_2	PAEPH01_1708	887	1342	-1	827		hypothetical protein	RVT_1	PF00078.27		NA
19749_4	PAEPH01_1709	2012	5263	1	827		hypothetical protein			Y	NA
19749_5	PAEPH01_1710	6002	6739	-1	827		hypothetical protein				2	o171-193i214-233o
19026_6	PAEPH01_1711	5896	6177	-1	826	K12621	U6 snRNA-associated Sm-like protein LSm2	LSM	PF01423.22		NA
19026_7	PAEPH01_1712	6659	6865	-1	826		hypothetical protein				NA
19026_2	PAEPH01_1713	461	2542	1	826		hypothetical protein			Y	NA
19026_4	PAEPH01_1714	3802	5019	-1	826	K11462	polycomb protein EED	WD40	PF00400.32		NA
19657_3	PAEPH01_1715	1800	2900	1	825		hypothetical protein			Y	1	i11-33o
19657_4	PAEPH01_1716	4137	5243	1	825		hypothetical protein				NA
19657_5	PAEPH01_1717	5496	6788	-1	825	K02325	DNA polymerase epsilon subunit 2				NA
19680_3	PAEPH01_1718	3660	4664	-1	824	K12393	AP-1 complex subunit mu	Adap_comp_sub	PF00928.21		NA
19680_5	PAEPH01_1719	5374	5757	-1	824		hypothetical protein				NA
19680_6	PAEPH01_1720	6030	6779	-1	824		hypothetical protein	Pkinase,Pkinase_Tyr,Pkinase_fungal	PF00069.25,PF07714.17,PF17667.1		NA
19767_1	PAEPH01_1721	1	1065	1	823		hypothetical protein	VTC,DUF202	PF09359.10,PF02656.15		3	o256-273i280-302o322-344i
19767_2	PAEPH01_1722	1397	4447	-1	823		hypothetical protein				NA
19767_3	PAEPH01_1723	4844	6451	-1	823	K03301	ATP:ADP antiporter, AAA family	TLC	PF03219.14		9	i46-68o83-105i112-131o172-194i229-248o281-303i341-363o367-389i485-507o
19634_1	PAEPH01_1724	2	1540	1	822	K06100	symplekin				NA
19634_3	PAEPH01_1725	2406	3857	1	822		hypothetical protein	Sec3_C	PF09763.9		NA
19634_4	PAEPH01_1726	5612	6694	-1	822		hypothetical protein	LRR_8,LRR_4	PF13855.6,PF12799.7		NA
19793_4	PAEPH01_1727	5917	6120	1	821		hypothetical protein				NA
19793_1	PAEPH01_1728	3	1799	-1	821		hypothetical protein	Glyco_hydro_19	PF00182.19	Y	NA
19793_3	PAEPH01_1729	3707	5092	-1	821		hypothetical protein				NA
19793_5	PAEPH01_1730	6093	6413	1	821		hypothetical protein				NA
19727_1	PAEPH01_1731	117	5258	1	820		hypothetical protein				NA
19727_2	PAEPH01_1732	5443	6204	-1	820	K00586	diphthine methyl ester synthase	TP_methylase	PF00590.20		NA
19591_1	PAEPH01_1733	442	1500	-1	819	K13513	lysocardiolipin and lysophospholipid acyltransferase	Acyltransferase	PF01553.21	Y	3	o10-32i53-72o327-349i
19591_2	PAEPH01_1734	2575	3162	1	819		hypothetical protein				1	o175-194i
19591_3	PAEPH01_1735	4360	5001	1	819		hypothetical protein				1	i120-142o
19591_5	PAEPH01_1736	5314	6015	-1	819	K10739	replication factor A2	tRNA_anti-codon,tRNA_anti_2	PF01336.25,PF13742.6		NA
19679_3	PAEPH01_1737	3513	3800	-1	818		hypothetical protein				NA
19679_2	PAEPH01_1738	424	2097	-1	818	K01890	phenylalanyl-tRNA synthetase beta chain	tRNA_synthFbeta,PhetRS_B1,B3_4,B5	PF17759.1,PF18262.1,PF03483.17,PF03484.15		NA
19679_4	PAEPH01_1739	5479	6576	1	818		hypothetical protein				NA
19703_8	PAEPH01_1740	6399	6545	-1	817		hypothetical protein				NA
19703_4	PAEPH01_1741	2642	3013	-1	817		hypothetical protein			Y	1	o26-48i
19703_5	PAEPH01_1742	4245	4664	-1	817		hypothetical protein				NA
19703_6	PAEPH01_1743	5195	5818	1	817		hypothetical protein	DHHC	PF01529.20		4	i13-35o40-59i119-136o141-160i
19756_1	PAEPH01_1744	117	2744	-1	816		hypothetical protein				NA
19756_2	PAEPH01_1745	2986	3519	-1	816		hypothetical protein				NA
19756_3	PAEPH01_1746	4444	5445	1	816		hypothetical protein	Phage_GP20	PF06810.11		NA
19728_1	PAEPH01_1747	3	1550	-1	815	K09495	T-complex protein 1 subunit gamma	Cpn60_TCP1	PF00118.24		NA
19728_2	PAEPH01_1748	2932	3360	1	815	K08065	nuclear transcription Y subunit beta	CBFD_NFYB_HMF	PF00808.23		NA
19728_3	PAEPH01_1749	3933	4463	1	815		hypothetical protein				NA
19728_4	PAEPH01_1750	4771	6072	1	815	K13431	signal recognition particle receptor subunit alpha	SRP54,CbiA,MeaB	PF00448.22,PF01656.23,PF03308.16		NA
19739_1	PAEPH01_1751	1156	1647	-1	814		hypothetical protein			Y	1	o4-26i
19739_3	PAEPH01_1752	3770	4717	-1	814		hypothetical protein	HAT_KAT11	PF08214.11		NA
19739_4	PAEPH01_1753	5088	5681	1	814		hypothetical protein	TAF8_C,Bromo_TP_like	PF10406.9,PF17027.5		NA
19739_5	PAEPH01_1754	6092	6418	1	814		hypothetical protein				NA
19645_1	PAEPH01_1755	94	1227	1	813		hypothetical protein				NA
19645_2	PAEPH01_1756	1370	2278	1	813		hypothetical protein				NA
19645_4	PAEPH01_1757	4556	5173	1	813		hypothetical protein	RINGv	PF12906.7		3	i74-96o129-151i172-191o
19212_1	PAEPH01_1758	1	267	1	812		hypothetical protein				NA
19212_2	PAEPH01_1759	276	413	1	812		hypothetical protein				NA
19212_3	PAEPH01_1760	540	752	1	812		hypothetical protein				NA
19212_4	PAEPH01_1761	908	1246	-1	812		hypothetical protein				NA
19212_5	PAEPH01_1762	1341	3338	1	812		hypothetical protein				NA
19212_6	PAEPH01_1763	4006	4830	1	812		hypothetical protein				2	i36-58o73-95i
19212_9	PAEPH01_1764	5918	6400	-1	812		hypothetical protein				NA
19561_8	PAEPH01_1765	5250	5525	-1	811	K15455	diphthamide biosynthesis protein 3	zf-CSL	PF05207.13		NA
19561_2	PAEPH01_1766	710	1318	-1	811		hypothetical protein				NA
19561_5	PAEPH01_1767	2832	3332	1	811		hypothetical protein				NA
19561_7	PAEPH01_1768	4084	4833	-1	811		hypothetical protein	MIP	PF00230.20		6	i19-38o48-67i94-116o139-161i182-200o226-248i
19561_9	PAEPH01_1769	5971	6324	1	811		hypothetical protein				NA
19778_1	PAEPH01_1770	3	218	-1	810		hypothetical protein				NA
19778_2	PAEPH01_1771	1029	1946	-1	810	K02146	V-type H+-transporting ATPase subunit d	vATP-synt_AC39	PF01992.16		NA
19778_3	PAEPH01_1772	3482	3805	-1	810		hypothetical protein				2	i46-68o72-94i
19778_4	PAEPH01_1773	3905	4924	1	810		hypothetical protein	Aa_trans	PF01490.18	Y	7	o10-32i39-61o84-106i151-173o188-210i223-245o279-301i
19778_5	PAEPH01_1774	5163	5462	1	810		hypothetical protein			Y	2	i9-31o74-96i
19811_6	PAEPH01_1775	3761	4057	-1	809		hypothetical protein				NA
19811_2	PAEPH01_1776	1457	2587	-1	809		hypothetical protein				NA
19811_4	PAEPH01_1777	3054	3362	1	809		hypothetical protein			Y	NA
19811_7	PAEPH01_1778	4651	4956	-1	809		hypothetical protein				NA
19811_8	PAEPH01_1779	4977	6188	-1	809		hypothetical protein				NA
19695_1	PAEPH01_1780	265	1185	1	808	K04739	cAMP-dependent protein kinase regulator	cNMP_binding	PF00027.29		NA
19695_2	PAEPH01_1781	2770	4071	1	808	K00820	glutamine---fructose-6-phosphate transaminase (isomerizing)	GATase_6,GATase_7,SIS	PF13522.6,PF13537.6,PF01380.22	Y	NA
19695_3	PAEPH01_1782	4164	5168	1	808	K00820	glutamine---fructose-6-phosphate transaminase (isomerizing)	SIS	PF01380.22		NA
19695_4	PAEPH01_1783	5839	6162	1	808		hypothetical protein				NA
19744_1	PAEPH01_1784	573	1265	-1	807	K10949	ER lumen protein retaining receptor	ER_lumen_recept,PQ-loop	PF00810.18,PF04193.14		6	i32-54o69-91i103-120o135-154i167-186o196-218i
19744_2	PAEPH01_1785	2176	2901	1	807		hypothetical protein	PSP1	PF04468.12		NA
19744_3	PAEPH01_1786	5265	6164	1	807		hypothetical protein				NA
19654_1	PAEPH01_1787	3	197	1	806		hypothetical protein				NA
19654_3	PAEPH01_1788	679	3645	1	806	K08737	DNA mismatch repair protein MSH6	MutS_V,MutS_I,MutS_III,MutS_IV	PF00488.21,PF01624.20,PF05192.18,PF05190.18		NA
19654_4	PAEPH01_1789	4133	5755	1	806	K03240	translation initiation factor eIF-2B subunit epsilon			Y	NA
19790_1	PAEPH01_1790	3	1220	1	805		hypothetical protein	FH2	PF02181.23		NA
19790_2	PAEPH01_1791	1584	2372	1	805		hypothetical protein				6	o26-48i61-83o118-140i170-192o202-219i232-254o
19790_4	PAEPH01_1792	3665	4048	1	805		hypothetical protein	EF-hand_7	PF13499.6		NA
19790_5	PAEPH01_1793	5069	5458	1	805		hypothetical protein			Y	1	o5-27i
19614_2	PAEPH01_1794	379	1914	-1	804	K14415	tRNA-splicing ligase RtcB (3'-phosphate/5'-hydroxy nucleic acid ligase)	RtcB	PF01139.17		NA
19614_3	PAEPH01_1795	2636	3421	-1	804		hypothetical protein				NA
19614_4	PAEPH01_1796	4054	5853	1	804	K16570	gamma-tubulin complex component 3	GCP_C_terminal,GCP_N_terminal	PF04130.13,PF17681.1		NA
17090_1	PAEPH01_1797	877	1146	1	803		hypothetical protein				1	i71-88o
17090_2	PAEPH01_1798	1324	1554	1	803		hypothetical protein				NA
17090_3	PAEPH01_1799	2156	5314	1	803		hypothetical protein				NA
19710_1	PAEPH01_1800	2	139	1	802		hypothetical protein				NA
19710_2	PAEPH01_1801	171	302	1	802		hypothetical protein				NA
19710_4	PAEPH01_1802	3850	5202	1	802		hypothetical protein				NA
19741_2	PAEPH01_1803	107	919	-1	801		hypothetical protein				1	o242-259i
19741_3	PAEPH01_1804	1669	2493	1	801	K01151	deoxyribonuclease IV	AP_endonuc_2	PF01261.24		NA
19741_4	PAEPH01_1805	3024	4244	-1	801	K18670	dual specificity protein kinase YAK1	Pkinase,Pkinase_Tyr,RIO1,APH	PF00069.25,PF07714.17,PF01163.22,PF01636.23		NA
19741_5	PAEPH01_1806	5218	5685	1	801		hypothetical protein				NA
19520_1	PAEPH01_1807	3	128	-1	800		hypothetical protein	ACAS_N	PF16177.5		NA
19520_5	PAEPH01_1808	4555	4695	-1	800		hypothetical protein				NA
19520_2	PAEPH01_1809	1410	2078	-1	800	K02736	20S proteasome subunit beta 7	Proteasome	PF00227.26		NA
19520_3	PAEPH01_1810	2558	2938	1	800	K01520	dUTP pyrophosphatase	dUTPase	PF00692.19		NA
19520_4	PAEPH01_1811	3746	4075	1	800		hypothetical protein	zinc_ribbon_15,DZR	PF17032.5,PF12773.7		NA
19520_6	PAEPH01_1812	4958	5416	-1	800		hypothetical protein	zf-H2C2_2,zf-C2H2_6,zf-C2H2,zf-C2H2_4	PF13465.6,PF13912.6,PF00096.26,PF13894.6		NA
19260_3	PAEPH01_1813	989	1108	1	799		hypothetical protein				NA
19260_2	PAEPH01_1814	604	987	1	799		hypothetical protein				NA
19260_5	PAEPH01_1815	2482	5874	-1	799		hypothetical protein	LRR_4,LRR_8	PF12799.7,PF13855.6		NA
19181_7	PAEPH01_1816	5533	5814	-1	798		hypothetical protein				NA
19181_5	PAEPH01_1817	3099	3506	1	798		hypothetical protein	RVT_1	PF00078.27		NA
19181_6	PAEPH01_1818	3756	4373	1	798		hypothetical protein				NA
19598_1	PAEPH01_1819	3	1526	1	797		hypothetical protein				NA
19598_2	PAEPH01_1820	2620	3270	1	797		hypothetical protein	RRM_2,Smg4_UPF3,RRM_1	PF04059.12,PF03467.15,PF00076.22		NA
19598_3	PAEPH01_1821	3670	3984	-1	797		hypothetical protein	DCP1	PF06058.13		NA
19598_4	PAEPH01_1822	4848	5726	1	797	K03237	translation initiation factor 2 subunit 1	EIF_2_alpha	PF07541.12		NA
19771_1	PAEPH01_1823	3	695	-1	796		hypothetical protein				NA
19771_5	PAEPH01_1824	3058	3498	-1	796		hypothetical protein				2	i21-43o58-80i
19771_6	PAEPH01_1825	4090	5193	-1	796		hypothetical protein				1	i21-43o
19188_4	PAEPH01_1826	2715	2858	-1	795		hypothetical protein				NA
19188_6	PAEPH01_1827	5423	5584	1	795		hypothetical protein				NA
19188_7	PAEPH01_1828	5638	5769	1	795		hypothetical protein				NA
19188_1	PAEPH01_1829	3	1022	-1	795		hypothetical protein				NA
19188_2	PAEPH01_1830	1268	1639	-1	795		hypothetical protein				NA
19188_3	PAEPH01_1831	1750	2505	1	795	K01069	hydroxyacylglutathione hydrolase				NA
19188_5	PAEPH01_1832	2934	4973	-1	795	K04079	molecular chaperone HtpG	HSP90,HATPase_c_3,HATPase_c	PF00183.18,PF13589.6,PF02518.26		NA
19692_5	PAEPH01_1833	2903	3229	1	794		hypothetical protein				NA
19692_8	PAEPH01_1834	3842	4342	1	794		hypothetical protein	Asp_protease_2,gag-asp_proteas	PF13650.6,PF13975.6		NA
19692_9	PAEPH01_1835	4313	4801	-1	794		hypothetical protein				NA
19692_10	PAEPH01_1836	5025	5336	-1	794		hypothetical protein				NA
19093_1	PAEPH01_1837	3	2747	1	793		hypothetical protein	LRR_4,LRR_8	PF12799.7,PF13855.6		NA
19093_2	PAEPH01_1838	2804	3280	1	793		hypothetical protein				NA
19672_1	PAEPH01_1839	3	2198	-1	792		hypothetical protein	MT	PF12777.7		NA
19672_2	PAEPH01_1840	2179	4443	-1	792		hypothetical protein	AAA_6,AAA_5,AAA_16,AAA,DHC_N2,AAA_22	PF12774.7,PF07728.14,PF13191.6,PF00004.29,PF08393.13,PF13401.6		NA
19583_3	PAEPH01_1841	4459	4584	1	791		hypothetical protein				NA
19583_1	PAEPH01_1842	1	1245	-1	791	K11498	centromeric protein E	Kinesin,Microtub_bd	PF00225.23,PF16796.5		NA
19583_2	PAEPH01_1843	1816	3792	1	791	K14403	cleavage and polyadenylation specificity factor subunit 3	Beta-Casp,Lactamase_B_6,Lactamase_B,RMMBL,CPSF73-100_C,Lactamase_B_2,Beta_lactamase3	PF10996.8,PF16661.5,PF00753.27,PF07521.12,PF11718.8,PF12706.7,PF17030.5		NA
19583_4	PAEPH01_1844	4695	5624	1	791	K17267	coatomer subunit gamma	Adaptin_N	PF01602.20		NA
19270_1	PAEPH01_1845	3	416	-1	790		hypothetical protein				NA
19270_2	PAEPH01_1846	1570	3324	-1	790		hypothetical protein	BBS2_Mid	PF14783.6		NA
19270_3	PAEPH01_1847	4299	5624	1	790	K00850	6-phosphofructokinase 1	PFK	PF00365.20		NA
19413_2	PAEPH01_1848	513	1673	1	789	K04800	replication factor C large subunit	Rad17,AAA,AAA_14,AAA_16	PF03215.15,PF00004.29,PF13173.6,PF13191.6		NA
19413_3	PAEPH01_1849	2035	3729	-1	789	K24821	ATP-binding cassette, subfamily B, heavy metal transporter	ABC_tran,SMC_N,ABC_membrane,AAA_21,AAA_29	PF00005.27,PF02463.19,PF00664.23,PF13304.6,PF13555.6		5	i25-44o66-88i141-163o167-189i268-290o
19413_4	PAEPH01_1850	4573	5427	-1	789		hypothetical protein				NA
19398_1	PAEPH01_1851	1	3939	1	788		hypothetical protein	LRR_4,LRR_8	PF12799.7,PF13855.6		NA
19507_1	PAEPH01_1852	3	1388	1	787		hypothetical protein				NA
19507_3	PAEPH01_1853	2030	4066	-1	787	K10742	DNA replication ATP-dependent helicase/nuclease Dna2	AAA_11,AAA_12,Viral_helicase1,AAA_30,AAA_19,UvrD_C_2	PF13086.6,PF13087.6,PF01443.18,PF13604.6,PF13245.6,PF13538.6		NA
19402_1	PAEPH01_1854	794	1069	-1	786		hypothetical protein				NA
19402_3	PAEPH01_1855	3396	3620	-1	786		hypothetical protein				NA
19402_4	PAEPH01_1856	3680	3811	-1	786		hypothetical protein				NA
19402_6	PAEPH01_1857	5412	5534	-1	786		hypothetical protein				NA
19402_2	PAEPH01_1858	1971	3293	1	786		hypothetical protein			Y	1	i7-29o
19402_5	PAEPH01_1859	4415	5149	1	786	K02727	20S proteasome subunit alpha 7	Proteasome	PF00227.26		NA
19715_1	PAEPH01_1860	1	588	1	785		hypothetical protein	GPP34	PF05719.11	Y	NA
19715_3	PAEPH01_1861	1092	1892	1	785		hypothetical protein	Pkinase,Pkinase_Tyr,Kinase-like,FTA2	PF00069.25,PF07714.17,PF14531.6,PF13095.6		NA
19715_4	PAEPH01_1862	2724	3461	1	785		hypothetical protein			Y	6	i5-22o48-70i83-105o140-162i183-205o220-242i
19715_5	PAEPH01_1863	4671	5486	1	785		hypothetical protein	RhoGAP	PF00620.27		NA
19742_3	PAEPH01_1864	2063	2308	-1	784	K03139	transcription initiation factor TFIIF subunit beta	TFIIF_beta	PF02270.15		NA
19742_1	PAEPH01_1865	31	1179	-1	784	K19788	obg-like ATPase 1	YchF-GTPase_C,MMR_HSR1,FeoB_N	PF06071.13,PF01926.23,PF02421.18		NA
19742_2	PAEPH01_1866	1560	1913	1	784		hypothetical protein				NA
19742_4	PAEPH01_1867	2390	3073	-1	784	K03139	transcription initiation factor TFIIF subunit beta	TFIIF_beta,TFIIF_beta_N	PF02270.15,PF17683.1		NA
19742_5	PAEPH01_1868	3597	5453	1	784		hypothetical protein	WD40	PF00400.32		NA
19633_1	PAEPH01_1869	315	2990	1	783	K12599	antiviral helicase SKI2	DSHCT,DEAD,ResIII,Helicase_C	PF08148.12,PF00270.29,PF04851.15,PF00271.31		NA
19633_2	PAEPH01_1870	3455	4516	-1	783		hypothetical protein	WD40	PF00400.32		NA
19633_3	PAEPH01_1871	5038	5448	1	783		hypothetical protein	Viral_Rep	PF02407.16		NA
19590_4	PAEPH01_1872	3752	4003	1	782		hypothetical protein				NA
19590_2	PAEPH01_1873	1158	2234	1	782	K03131	transcription initiation factor TFIID subunit 6	TAF,TAF6_C	PF02969.17,PF07571.13		NA
19590_3	PAEPH01_1874	3166	3552	1	782		hypothetical protein	Erf4	PF10256.9		NA
19590_5	PAEPH01_1875	4664	5404	-1	782	K15264	25S rRNA (cytosine2278-C5)-methyltransferase	Methyltr_RsmB-F	PF01189.17		NA
19770_1	PAEPH01_1876	2530	3249	1	781	K19600	tubby	Tub	PF01167.18		NA
19596_9	PAEPH01_1877	5071	5313	1	780		hypothetical protein				NA
19596_1	PAEPH01_1878	312	860	1	780		hypothetical protein	EMP24_GP25L	PF01105.24	Y	2	o4-26i149-168o
19596_3	PAEPH01_1879	1387	2280	-1	780		hypothetical protein				NA
19596_5	PAEPH01_1880	2610	3485	1	780	K00560	thymidylate synthase	Thymidylat_synt	PF00303.19		NA
19596_8	PAEPH01_1881	4106	4768	1	780		hypothetical protein				NA
19461_1	PAEPH01_1882	3	125	-1	779		hypothetical protein				NA
19461_5	PAEPH01_1883	5131	5310	1	779		hypothetical protein				NA
19461_2	PAEPH01_1884	548	2011	-1	779		hypothetical protein				NA
19461_3	PAEPH01_1885	2858	3688	-1	779	K02606	origin recognition complex subunit 4				1	o173-195i
19461_4	PAEPH01_1886	4569	4907	-1	779	K11129	H/ACA ribonucleoprotein complex subunit 2	Ribosomal_L7Ae	PF01248.26		NA
19740_1	PAEPH01_1887	61	819	-1	778	K16675	palmitoyltransferase ZDHHC9/14/18	DHHC	PF01529.20	Y	4	i12-34o39-61i157-174o184-206i
19740_2	PAEPH01_1888	2503	2841	-1	778		hypothetical protein	Tyr_Deacylase	PF02580.16		NA
19740_3	PAEPH01_1889	3452	4993	-1	778	K20279	synaptojanin	Syja_N	PF02383.18		NA
19686_1	PAEPH01_1890	3	230	1	777		hypothetical protein	DUF5101	PF17031.5		NA
19686_3	PAEPH01_1891	1021	2109	-1	777	K06944	uncharacterized protein	MMR_HSR1_Xtn,MMR_HSR1,TGS,FeoB_N	PF16897.5,PF01926.23,PF02824.21,PF02421.18		NA
19686_4	PAEPH01_1892	2500	2832	-1	777		hypothetical protein				NA
19686_5	PAEPH01_1893	2832	3665	-1	777	K10751	chromatin assembly factor 1 subunit B	WD40	PF00400.32		NA
19686_6	PAEPH01_1894	4174	5229	1	777	K24029	prolyl 3-hydroxylase /prolyl 3,4-dihydroxylase	2OG-FeII_Oxy_4,2OG-FeII_Oxy_3	PF13661.6,PF13640.6		NA
19526_2	PAEPH01_1895	4918	5049	-1	776		hypothetical protein				NA
19526_1	PAEPH01_1896	2	3658	1	776		hypothetical protein	LRR_4,LRR_8	PF12799.7,PF13855.6		NA
19623_1	PAEPH01_1897	2	1489	-1	775		hypothetical protein			Y	NA
19623_2	PAEPH01_1898	2496	4604	1	775	K01886	glutaminyl-tRNA synthetase	tRNA-synt_1c,tRNA-synt_1c_C	PF00749.21,PF03950.18		NA
17736_1	PAEPH01_1899	2	307	-1	774		hypothetical protein				NA
17736_2	PAEPH01_1900	516	1403	1	774		hypothetical protein	WD40_like	PF17005.5		NA
17736_3	PAEPH01_1901	2337	2729	1	774		hypothetical protein				NA
17736_4	PAEPH01_1902	3252	3806	-1	774		hypothetical protein				NA
17736_6	PAEPH01_1903	4662	5252	-1	774		hypothetical protein				NA
19555_3	PAEPH01_1904	2477	2650	-1	773		hypothetical protein				NA
19555_1	PAEPH01_1905	2	883	-1	773	K08734	DNA mismatch repair protein MLH1	HATPase_c_3,HATPase_c	PF13589.6,PF02518.26		NA
19555_4	PAEPH01_1906	2933	3289	1	773		hypothetical protein				NA
19555_5	PAEPH01_1907	3900	4373	1	773		hypothetical protein				NA
19555_7	PAEPH01_1908	4773	5135	1	773		hypothetical protein				NA
19669_1	PAEPH01_1909	140	1105	1	772		hypothetical protein			Y	NA
19669_2	PAEPH01_1910	1934	2314	1	772		hypothetical protein	Ribosomal_L24e	PF01246.20		NA
19669_3	PAEPH01_1911	3136	3891	1	772		hypothetical protein			Y	6	i45-64o74-92i120-142o157-179i192-214o229-246i
19063_6	PAEPH01_1912	3915	4133	1	771		hypothetical protein	RVT_1	PF00078.27		NA
19063_8	PAEPH01_1913	4741	4995	1	771		hypothetical protein				NA
19063_9	PAEPH01_1914	4968	5231	1	771		hypothetical protein				NA
19063_1	PAEPH01_1915	2	427	-1	771		hypothetical protein				NA
19063_3	PAEPH01_1916	1558	1902	1	771		hypothetical protein				NA
19063_4	PAEPH01_1917	1969	3306	-1	771		hypothetical protein	Choline_transpo	PF04515.12	Y	11	i17-39o66-88i95-114o118-137i142-159o163-185i192-214o251-273i286-308o351-373i380-402o
19063_7	PAEPH01_1918	4413	4793	1	771		hypothetical protein				NA
19292_1	PAEPH01_1919	585	788	1	770		hypothetical protein				NA
19292_2	PAEPH01_1920	745	861	1	770		hypothetical protein				NA
19292_6	PAEPH01_1921	5061	5219	-1	770		hypothetical protein				NA
19292_4	PAEPH01_1922	1269	3068	-1	770		hypothetical protein	RT_RNaseH,RT_RNaseH_2,rve,Integrase_H2C2,rve_3	PF17917.1,PF17919.1,PF00665.26,PF17921.1,PF13683.6		NA
19292_5	PAEPH01_1923	3210	3716	-1	770		hypothetical protein	RVT_1	PF00078.27		NA
19780_3	PAEPH01_1924	4231	4500	-1	769		hypothetical protein				NA
19780_5	PAEPH01_1925	4543	4668	-1	769		hypothetical protein				1	i17-39o
19780_6	PAEPH01_1926	4678	4959	-1	769		hypothetical protein				NA
19780_7	PAEPH01_1927	4995	5159	-1	769		hypothetical protein				NA
19780_1	PAEPH01_1928	1	1224	-1	769		hypothetical protein				NA
19780_2	PAEPH01_1929	2163	3101	-1	769		hypothetical protein	MIF4G	PF02854.19	Y	NA
19786_1	PAEPH01_1930	91	381	1	768		hypothetical protein				NA
19786_3	PAEPH01_1931	1221	1610	1	768		hypothetical protein				NA
19786_5	PAEPH01_1932	2739	5144	1	768	K14572	midasin	AAA_5,AAA_16,AAA_lid_5,AAA_7,AAA,AAA_14,TsaE,ABC_tran,Dynein_heavy,AAA_3,Sigma54_activat,Roc,AAA_6,AAA_22,AAA_23,NACHT,Zeta_toxin	PF07728.14,PF13191.6,PF17865.1,PF12775.7,PF00004.29,PF13173.6,PF02367.17,PF00005.27,PF03028.15,PF07726.11,PF00158.26,PF08477.13,PF12774.7,PF13401.6,PF13476.6,PF05729.12,PF06414.12		NA
19628_2	PAEPH01_1933	399	1238	1	767		hypothetical protein				2	i230-252o256-273i
19628_3	PAEPH01_1934	1820	2626	-1	767		hypothetical protein				NA
19628_4	PAEPH01_1935	3147	3485	-1	767		hypothetical protein				NA
19652_1	PAEPH01_1936	1	177	-1	766		hypothetical protein				NA
19652_2	PAEPH01_1937	164	796	-1	766		hypothetical protein				NA
19652_3	PAEPH01_1938	1723	4941	1	766		hypothetical protein	Peptidase_M16_C	PF05193.21	Y	NA
19697_1	PAEPH01_1939	2	3508	-1	765		hypothetical protein			Y	NA
19697_2	PAEPH01_1940	3876	4226	1	765		hypothetical protein				NA
19600_1	PAEPH01_1941	169	1818	-1	764		hypothetical protein				NA
19600_2	PAEPH01_1942	2191	2832	-1	764		hypothetical protein				5	i47-69o84-106i113-135o140-157i169-191o
19600_4	PAEPH01_1943	3629	4534	-1	764		hypothetical protein	PIN_4,PIN_9	PF13638.6,PF18477.1		NA
17336_1	PAEPH01_1944	2	2293	1	763		hypothetical protein	LRR_4,LRR_8	PF12799.7,PF13855.6		NA
17336_2	PAEPH01_1945	2605	3015	1	763		hypothetical protein				NA
17336_4	PAEPH01_1946	3707	4174	-1	763		hypothetical protein				NA
17336_5	PAEPH01_1947	4258	4791	-1	763		hypothetical protein			Y	1	i9-28o
19661_1	PAEPH01_1948	1178	1708	1	762		hypothetical protein				NA
19661_2	PAEPH01_1949	1766	2068	-1	762		hypothetical protein				NA
19661_4	PAEPH01_1950	4687	5049	-1	762		hypothetical protein				NA
19620_1	PAEPH01_1951	2	1798	-1	761	K24195	xenotropic and polytropic retrovirus receptor 1	EXS,SPX	PF03124.14,PF03105.19		8	i257-275o285-307i330-352o367-384i389-411o426-448i492-514o524-546i
19620_3	PAEPH01_1952	2733	3179	-1	761		hypothetical protein				4	i24-46o66-83i96-115o125-147i
19764_4	PAEPH01_1953	4371	4643	-1	760		hypothetical protein				NA
19764_1	PAEPH01_1954	3	377	1	760		hypothetical protein				NA
19764_2	PAEPH01_1955	463	2400	1	760		hypothetical protein				NA
19764_3	PAEPH01_1956	3257	3967	1	760	K17498	transcription factor SPN1	Med26	PF08711.11		NA
19450_1	PAEPH01_1957	2	652	-1	759		hypothetical protein				NA
19450_3	PAEPH01_1958	1619	2128	1	759		hypothetical protein	UQ_con,Prok-E2_B	PF00179.26,PF14461.6		NA
19450_4	PAEPH01_1959	2972	3412	1	759	K02900	large subunit ribosomal protein L27Ae	Ribosomal_L27A	PF00828.19		NA
19450_5	PAEPH01_1960	3707	4237	1	759	K07565	60S ribosome subunit biogenesis protein NIP7	UPF0113,UPF0113_N	PF03657.13,PF17833.1		NA
19565_3	PAEPH01_1961	4268	4438	1	758		hypothetical protein	RT_RNaseH_2,RT_RNaseH	PF17919.1,PF17917.1		NA
19565_4	PAEPH01_1962	4477	4683	1	758		hypothetical protein	RT_RNaseH	PF17917.1		NA
19565_1	PAEPH01_1963	15	2399	-1	758		hypothetical protein			Y	NA
19565_2	PAEPH01_1964	3887	4258	1	758		hypothetical protein	RVT_1	PF00078.27		NA
19582_1	PAEPH01_1965	3	122	-1	757		hypothetical protein				NA
19582_8	PAEPH01_1966	2321	2581	1	757		hypothetical protein				NA
19582_2	PAEPH01_1967	238	612	-1	757		hypothetical protein				NA
19582_3	PAEPH01_1968	579	1499	-1	757		hypothetical protein	gag-asp_proteas,Retrotrans_gag,Asp_protease_2,FANCF,RVP	PF13975.6,PF03732.17,PF13650.6,PF11107.8,PF00077.20		NA
19631_1	PAEPH01_1969	84	896	1	756		hypothetical protein	Pro_isomerase	PF00160.21	Y	NA
19631_3	PAEPH01_1970	2289	4961	-1	756		hypothetical protein				NA
19017_1	PAEPH01_1971	1	507	-1	755		hypothetical protein	RVT_1	PF00078.27		NA
19017_3	PAEPH01_1972	1598	2188	-1	755		hypothetical protein	Cyclin_N	PF00134.23		NA
19017_4	PAEPH01_1973	2762	4183	1	755	K00033	6-phosphogluconate dehydrogenase	6PGD,NAD_binding_2,Shikimate_DH,F420_oxidored,3HCDH_N,ApbA,2-Hacid_dh_C,NAD_Gly3P_dh_N	PF00393.19,PF03446.15,PF01488.20,PF03807.17,PF02737.18,PF02558.16,PF02826.19,PF01210.23		NA
19682_1	PAEPH01_1974	1	1371	1	754		hypothetical protein				NA
19682_2	PAEPH01_1975	3099	3512	-1	754		hypothetical protein				2	i72-94o109-131i
19682_3	PAEPH01_1976	3977	4942	1	754		hypothetical protein	LRR_4,LRR_1,LRR_8	PF12799.7,PF00560.33,PF13855.6		NA
19664_1	PAEPH01_1977	583	4698	-1	753		hypothetical protein	HEAT	PF02985.22		NA
19729_3	PAEPH01_1978	1236	1529	-1	752		hypothetical protein				NA
19729_1	PAEPH01_1979	3	851	-1	752		hypothetical protein				NA
19729_6	PAEPH01_1980	2684	3250	1	752		hypothetical protein	FYRN	PF05964.14		NA
19729_8	PAEPH01_1981	3865	4479	1	752	K06268	serine/threonine-protein phosphatase 2B regulatory subunit	EF-hand_7,EF-hand_6,EF-hand_1,EF-hand_8	PF13499.6,PF13405.6,PF00036.32,PF13833.6		NA
19635_1	PAEPH01_1982	1	180	1	751		hypothetical protein				NA
19635_2	PAEPH01_1983	592	1992	-1	751	K00963	UTP--glucose-1-phosphate uridylyltransferase	UDPGP	PF01704.18		NA
19635_3	PAEPH01_1984	2593	2943	1	751		hypothetical protein	Got1	PF04178.12		3	i7-26o30-52i65-87o
19635_4	PAEPH01_1985	3321	4421	1	751		hypothetical protein				NA
19637_1	PAEPH01_1986	63	3380	-1	750	K03002	DNA-directed RNA polymerase I subunit RPA2	RNA_pol_Rpb2_6,RNA_pol_Rpb2_3,RNA_pol_Rpb2_7,RNA_pol_Rpb2_1,RNA_pol_Rpb2_2,RNA_pol_Rpb2_4	PF00562.28,PF04565.16,PF04560.20,PF04563.15,PF04561.14,PF04566.13		NA
19637_2	PAEPH01_1987	3972	4877	1	750		hypothetical protein				NA
19694_1	PAEPH01_1988	2	1705	1	749		hypothetical protein				NA
19694_4	PAEPH01_1989	3991	4866	1	749		hypothetical protein				NA
19665_5	PAEPH01_1990	2436	2600	1	748		hypothetical protein				NA
19665_1	PAEPH01_1991	1	1248	-1	748	K03165	DNA topoisomerase III	Topoisom_bac,Toprim	PF01131.20,PF01751.22		NA
19665_2	PAEPH01_1992	1661	2017	-1	748	K15171	transcription elongation factor SPT4	Spt4	PF06093.13		NA
19665_6	PAEPH01_1993	3117	4808	-1	748	K14376	poly(A) polymerase	PAP_central,PAP_RNA-bind,NTP_transf_2	PF04928.17,PF04926.15,PF01909.23		1	i217-239o
19676_1	PAEPH01_1994	3	1499	1	747		hypothetical protein				NA
19676_2	PAEPH01_1995	1889	2452	1	747		hypothetical protein				NA
19676_3	PAEPH01_1996	3548	4831	1	747		hypothetical protein	CLASP_N,Glyco_hydro_4C	PF12348.8,PF11975.8		NA
18392_3	PAEPH01_1997	4507	4692	1	746		hypothetical protein			Y	NA
18392_1	PAEPH01_1998	2	1612	1	746		hypothetical protein	Lipase_3	PF01764.25		NA
[truncated: 968 more rows]

## Sheet: Nematocida botruosus (AWRm80)
ID_1	LOCUS	START.CDS.	STOP.CDS.	Strand	Scaffold	KO	Description	PFAM	PFAM_.	SIGNALP	TMH..	TM_topology
[truncated: 2,159 more rows]

[truncated: 8 more sheets: Nematocida ferruginous (LUAm1), Nematocida ferruginous (LUAm2), Nematocida ferruginous (LUAm3), Nematocida major (JUm2507), Nematocida cider (AWRm77), Nematocida minor  (JUm1510), Nematocida homosporus (JUm1504), Pancytospora philotis (JUm1505)]
