# Supplementary material for: Genomic and phenotypic evolution of nematode-infecting microsporidia
Source: PLoS Pathog. 2023 Jul 20;19(7):e1011510. doi: 10.1371/journal.ppat.1011510 (PMC10393165; doi:10.1371/journal.ppat.1011510)
Supplement: S7 Table — (XLSX) [file ppat.1011510.s023.xlsx]

## Sheet: Table_S7_all_LGF_w_SP_TM_PFAM_s
Large gene family	Protein	Species name	Signal peptide	TM_#	TM_topology	Pfam domain
PanLGF1	PAPHI01_0010	Pancytospora philotis	Y
PanLGF1	PAPHI01_0027	Pancytospora philotis	Y
PanLGF1	PAPHI01_0049	Pancytospora philotis	Y
PanLGF1	PAPHI01_0062	Pancytospora philotis	Y
PanLGF1	PAPHI01_0063	Pancytospora philotis	Y
PanLGF1	PAPHI01_0066	Pancytospora philotis	Y
PanLGF1	PAPHI01_0067	Pancytospora philotis	Y
PanLGF1	PAPHI01_0119	Pancytospora philotis	Y
PanLGF1	PAPHI01_0146	Pancytospora philotis	Y
PanLGF1	PAPHI01_0147	Pancytospora philotis	Y
PanLGF1	PAPHI01_0252	Pancytospora philotis	Y
PanLGF1	PAPHI01_0253	Pancytospora philotis	Y
PanLGF1	PAPHI01_0271	Pancytospora philotis	Y
PanLGF1	PAPHI01_0312	Pancytospora philotis	Y
PanLGF1	PAPHI01_0314	Pancytospora philotis	Y
PanLGF1	PAPHI01_0316	Pancytospora philotis	Y
PanLGF1	PAPHI01_0320	Pancytospora philotis	Y
PanLGF1	PAPHI01_0321	Pancytospora philotis	Y
PanLGF1	PAPHI01_0322	Pancytospora philotis
PanLGF1	PAPHI01_0323	Pancytospora philotis	Y
PanLGF1	PAPHI01_0324	Pancytospora philotis	Y
PanLGF1	PAPHI01_0325	Pancytospora philotis	Y
PanLGF1	PAPHI01_0326	Pancytospora philotis	Y
PanLGF1	PAPHI01_0335	Pancytospora philotis	Y
PanLGF1	PAPHI01_0336	Pancytospora philotis	Y
PanLGF1	PAPHI01_0337	Pancytospora philotis
PanLGF1	PAPHI01_0338	Pancytospora philotis		1	i32-54o
PanLGF1	PAPHI01_0344	Pancytospora philotis	Y	1	i12-34o
PanLGF1	PAPHI01_0345	Pancytospora philotis	Y
PanLGF1	PAPHI01_0348	Pancytospora philotis	Y
PanLGF1	PAPHI01_0349	Pancytospora philotis	Y
PanLGF1	PAPHI01_0360	Pancytospora philotis	Y
PanLGF1	PAPHI01_0361	Pancytospora philotis	Y
PanLGF1	PAPHI01_0362	Pancytospora philotis	Y
PanLGF1	PAPHI01_0364	Pancytospora philotis	Y	2	o15-37i110-129o
PanLGF1	PAPHI01_0370	Pancytospora philotis	Y	1	i12-34o
PanLGF1	PAPHI01_0371	Pancytospora philotis	Y
PanLGF1	PAPHI01_0374	Pancytospora philotis	Y
PanLGF1	PAPHI01_0375	Pancytospora philotis	Y
PanLGF1	PAPHI01_0386	Pancytospora philotis	Y
PanLGF1	PAPHI01_0387	Pancytospora philotis	Y
PanLGF1	PAPHI01_0388	Pancytospora philotis	Y
PanLGF1	PAPHI01_0429	Pancytospora philotis
PanLGF1	PAPHI01_0435	Pancytospora philotis
PanLGF1	PAPHI01_0436	Pancytospora philotis
PanLGF1	PAPHI01_0439	Pancytospora philotis	Y	1	i2-24o
PanLGF1	PAPHI01_0440	Pancytospora philotis	Y
PanLGF1	PAPHI01_0441	Pancytospora philotis	Y
PanLGF1	PAPHI01_0442	Pancytospora philotis	Y
PanLGF1	PAPHI01_0443	Pancytospora philotis
PanLGF1	PAPHI01_0444	Pancytospora philotis	Y
PanLGF1	PAPHI01_0451	Pancytospora philotis	Y
PanLGF1	PAPHI01_0471	Pancytospora philotis	Y
PanLGF1	PAPHI01_0562	Pancytospora philotis
PanLGF1	PAPHI01_0578	Pancytospora philotis		1	o10-27i
PanLGF1	PAPHI01_0642	Pancytospora philotis	Y
PanLGF1	PAPHI01_0643	Pancytospora philotis	Y
PanLGF1	PAPHI01_0670	Pancytospora philotis	Y
PanLGF1	PAPHI01_0671	Pancytospora philotis	Y
PanLGF1	PAPHI01_0673	Pancytospora philotis	Y
PanLGF1	PAPHI01_0679	Pancytospora philotis	Y
PanLGF1	PAPHI01_0683	Pancytospora philotis	Y
PanLGF1	PAPHI01_0684	Pancytospora philotis
PanLGF1	PAPHI01_0779	Pancytospora philotis	Y
PanLGF1	PAPHI01_0797	Pancytospora philotis
PanLGF1	PAPHI01_0798	Pancytospora philotis	Y
PanLGF1	PAPHI01_0803	Pancytospora philotis	Y
PanLGF1	PAPHI01_0811	Pancytospora philotis	Y
PanLGF1	PAPHI01_0812	Pancytospora philotis	Y
PanLGF1	PAPHI01_0850	Pancytospora philotis	Y
PanLGF1	PAPHI01_0851	Pancytospora philotis	Y
PanLGF1	PAPHI01_0852	Pancytospora philotis	Y
PanLGF1	PAPHI01_0889	Pancytospora philotis
PanLGF1	PAPHI01_0904	Pancytospora philotis	Y
PanLGF1	PAPHI01_0905	Pancytospora philotis
PanLGF1	PAPHI01_0923	Pancytospora philotis	Y
PanLGF1	PAPHI01_0962	Pancytospora philotis	Y
PanLGF1	PAPHI01_0969	Pancytospora philotis
PanLGF1	PAPHI01_0970	Pancytospora philotis	Y	1	o277-299i
PanLGF1	PAPHI01_0971	Pancytospora philotis
PanLGF1	PAPHI01_0981	Pancytospora philotis	Y
PanLGF1	PAPHI01_1014	Pancytospora philotis	Y
PanLGF1	PAPHI01_1015	Pancytospora philotis
PanLGF1	PAPHI01_1111	Pancytospora philotis	Y
PanLGF1	PAPHI01_1112	Pancytospora philotis
PanLGF1	PAPHI01_1120	Pancytospora philotis	Y
PanLGF1	PAPHI01_1123	Pancytospora philotis	Y
PanLGF1	PAPHI01_1124	Pancytospora philotis	Y
PanLGF1	PAPHI01_1138	Pancytospora philotis	Y
PanLGF1	PAPHI01_1151	Pancytospora philotis	Y
PanLGF1	PAPHI01_1259	Pancytospora philotis
PanLGF1	PAPHI01_1281	Pancytospora philotis	Y
PanLGF1	PAPHI01_1297	Pancytospora philotis	Y
PanLGF1	PAPHI01_1314	Pancytospora philotis
PanLGF1	PAPHI01_1315	Pancytospora philotis	Y
PanLGF1	PAPHI01_1316	Pancytospora philotis	Y
PanLGF1	PAPHI01_1317	Pancytospora philotis
PanLGF1	PAPHI01_1318	Pancytospora philotis
PanLGF1	PAPHI01_1395	Pancytospora philotis	Y
PanLGF1	PAPHI01_1396	Pancytospora philotis	Y
PanLGF1	PAPHI01_1397	Pancytospora philotis
PanLGF1	PAPHI01_1398	Pancytospora philotis	Y	1	o337-359i
PanLGF1	PAPHI01_1399	Pancytospora philotis	Y
PanLGF1	PAPHI01_1403	Pancytospora philotis	Y
PanLGF1	PAPHI01_1404	Pancytospora philotis	Y
PanLGF1	PAPHI01_1409	Pancytospora philotis	Y
PanLGF1	PAPHI01_1410	Pancytospora philotis
PanLGF1	PAPHI01_1411	Pancytospora philotis
PanLGF1	PAPHI01_1412	Pancytospora philotis	Y
PanLGF1	PAPHI01_1413	Pancytospora philotis	Y
PanLGF1	PAPHI01_1414	Pancytospora philotis	Y
PanLGF1	PAPHI01_1415	Pancytospora philotis	Y
PanLGF1	PAPHI01_1416	Pancytospora philotis	Y
PanLGF1	PAPHI01_1417	Pancytospora philotis
PanLGF1	PAPHI01_1418	Pancytospora philotis	Y
PanLGF1	PAPHI01_1420	Pancytospora philotis	Y
PanLGF1	PAPHI01_1429	Pancytospora philotis	Y
PanLGF1	PAPHI01_1434	Pancytospora philotis	Y
PanLGF1	PAPHI01_1435	Pancytospora philotis	Y
PanLGF1	PAPHI01_1441	Pancytospora philotis	Y
PanLGF1	PAPHI01_1458	Pancytospora philotis	Y
PanLGF1	PAPHI01_1524	Pancytospora philotis	Y
PanLGF1	PAPHI01_1593	Pancytospora philotis	Y
PanLGF1	PAPHI01_1594	Pancytospora philotis	Y
PanLGF1	PAPHI01_1609	Pancytospora philotis	Y
PanLGF1	PAPHI01_1610	Pancytospora philotis	Y
PanLGF1	PAPHI01_1611	Pancytospora philotis	Y
PanLGF1	PAPHI01_1617	Pancytospora philotis	Y
PanLGF1	PAPHI01_1618	Pancytospora philotis	Y
PanLGF1	PAPHI01_1619	Pancytospora philotis	Y
PanLGF1	PAPHI01_1648	Pancytospora philotis
PanLGF1	PAPHI01_1667	Pancytospora philotis	Y
PanLGF1	PAPHI01_1685	Pancytospora philotis	Y
PanLGF1	PAPHI01_1783	Pancytospora philotis	Y
PanLGF1	PAPHI01_1784	Pancytospora philotis	Y
PanLGF1	PAPHI01_1785	Pancytospora philotis	Y
PanLGF1	PAPHI01_1786	Pancytospora philotis
PanLGF1	PAPHI01_1828	Pancytospora philotis	Y
PanLGF1	PAPHI01_1833	Pancytospora philotis	Y
PanLGF1	PAPHI01_1866	Pancytospora philotis	Y
PanLGF1	PAPHI01_1886	Pancytospora philotis	Y
PanLGF1	PAPHI01_1887	Pancytospora philotis	Y
PanLGF1	PAPHI01_1888	Pancytospora philotis	Y
PanLGF1	PAPHI01_1893	Pancytospora philotis
PanLGF1	PAPHI01_1910	Pancytospora philotis	Y
PanLGF1	PAPHI01_1933	Pancytospora philotis	Y
PanLGF1	PAPHI01_1935	Pancytospora philotis	Y
PanLGF1	PAPHI01_1936	Pancytospora philotis	Y
PanLGF1	PAPHI01_1937	Pancytospora philotis	Y
PanLGF1	PAPHI01_1944	Pancytospora philotis	Y
PanLGF1	PAPHI01_1945	Pancytospora philotis	Y
PanLGF1	PAPHI01_1949	Pancytospora philotis	Y	1	i7-29o
PanLGF1	PAPHI01_2157	Pancytospora philotis	Y
PanLGF1	PAPHI01_2160	Pancytospora philotis	Y
PanLGF1	PAPHI01_2211	Pancytospora philotis	Y
PanLGF1	PAPHI01_2227	Pancytospora philotis	Y
PanLGF1	PAPHI01_2229	Pancytospora philotis	Y
PanLGF1	PAPHI01_2230	Pancytospora philotis	Y
PanLGF1	PAPHI01_2234	Pancytospora philotis
PanLGF1	PAPHI01_2235	Pancytospora philotis
PanLGF1	PAPHI01_2236	Pancytospora philotis	Y
PanLGF1	PAPHI01_2237	Pancytospora philotis
PanLGF1	PAPHI01_2238	Pancytospora philotis	Y
PanLGF1	PAPHI01_2239	Pancytospora philotis	Y
PanLGF1	PAPHI01_2240	Pancytospora philotis
PanLGF1	PAPHI01_2241	Pancytospora philotis	Y
PanLGF1	PAPHI01_2242	Pancytospora philotis	Y
PanLGF1	PAPHI01_2243	Pancytospora philotis	Y
PanLGF1	PAPHI01_2244	Pancytospora philotis	Y
PanLGF1	PAPHI01_2259	Pancytospora philotis	Y
PanLGF1	PAPHI01_2290	Pancytospora philotis	Y
PanLGF1	PAPHI01_2354	Pancytospora philotis	Y
PanLGF1	PAPHI01_2356	Pancytospora philotis	Y
PanLGF1	PAPHI01_2396	Pancytospora philotis	Y
PanLGF1	PAPHI01_2397	Pancytospora philotis	Y
PanLGF1	PAPHI01_2420	Pancytospora philotis	Y
PanLGF1	PAPHI01_2453	Pancytospora philotis	Y
PanLGF1	PAPHI01_2468	Pancytospora philotis
PanLGF1	PAPHI01_2472	Pancytospora philotis	Y
PanLGF1	PAPHI01_2473	Pancytospora philotis	Y
PanLGF1	PAPHI01_2481	Pancytospora philotis	Y
PanLGF1	PAPHI01_2482	Pancytospora philotis	Y
PanLGF1	PAPHI01_2483	Pancytospora philotis	Y
PanLGF1	PAPHI01_2484	Pancytospora philotis	Y
PanLGF1	PAPHI01_2540	Pancytospora philotis	Y
PanLGF1	PAPHI01_2554	Pancytospora philotis
PanLGF1	PAPHI01_2803	Pancytospora philotis
PanLGF1	PAPHI01_1536	Pancytospora philotis	Y
PanLGF1	PAPHI01_1537	Pancytospora philotis	Y
PanLGF1	PAPHI01_1538	Pancytospora philotis	Y
PanLGF1	PAPHI01_1539	Pancytospora philotis	Y
PanLGF1	PAPHI01_1540	Pancytospora philotis	Y
PanLGF1	PAPHI01_1552	Pancytospora philotis	Y
PanLGF1	PAPHI01_1553	Pancytospora philotis	Y
PanLGF1	PAPHI01_1554	Pancytospora philotis	Y
PanLGF1	PAPHI01_1555	Pancytospora philotis	Y
PanLGF1	PAPHI01_1556	Pancytospora philotis	Y
PanLGF1	PAPHI01_1557	Pancytospora philotis	Y
PanLGF1	PAPHI01_1750	Pancytospora philotis	Y
PanLGF1	PAPHI01_1751	Pancytospora philotis	Y
PanLGF1	PAPHI01_1752	Pancytospora philotis	Y
PanLGF1	PAPHI01_1753	Pancytospora philotis	Y
PanLGF1	PAPHI01_0234	Pancytospora philotis	Y
PanLGF1	PAPHI01_0257	Pancytospora philotis	Y
PanLGF1	PAPHI01_0258	Pancytospora philotis	Y
PanLGF1	PAPHI01_0408	Pancytospora philotis	Y
PanLGF1	PAPHI01_0653	Pancytospora philotis	Y
PanLGF1	PAPHI01_0922	Pancytospora philotis	Y
PanLGF1	PAPHI01_1046	Pancytospora philotis	Y
PanLGF1	PAPHI01_1063	Pancytospora philotis	Y
PanLGF1	PAPHI01_1064	Pancytospora philotis	Y
PanLGF1	PAPHI01_1071	Pancytospora philotis	Y
PanLGF1	PAPHI01_1077	Pancytospora philotis	Y
PanLGF1	PAPHI01_1078	Pancytospora philotis	Y
PanLGF1	PAPHI01_1383	Pancytospora philotis	Y	1	i2-24o
PanLGF1	PAPHI01_1495	Pancytospora philotis	Y
PanLGF1	PAPHI01_1955	Pancytospora philotis	Y
PanLGF1	PAPHI01_2212	Pancytospora philotis
PanLGF1	PAPHI01_2319	Pancytospora philotis	Y
PanLGF1	PAPHI01_2320	Pancytospora philotis	Y
PanLGF1	PAPHI01_2576	Pancytospora philotis	Y
PanLGF1	PAPHI01_2582	Pancytospora philotis	Y
PanLGF1	PAPHI01_2637	Pancytospora philotis	Y
PanLGF1	PAPHI01_2638	Pancytospora philotis	Y
PanLGF1	PAPHI01_1934	Pancytospora philotis
PanLGF1	PAPHI01_2245	Pancytospora philotis	Y
PanLGF1	PAPHI01_1210	Pancytospora philotis	Y
PanLGF2	PAPHI01_0545	Pancytospora philotis		1	o438-460i
PanLGF2	PAPHI01_0647	Pancytospora philotis	Y	1	i7-29o
PanLGF2	PAPHI01_0657	Pancytospora philotis	Y	1	o374-393i
PanLGF2	PAPHI01_0777	Pancytospora philotis	Y
PanLGF2	PAPHI01_0929	Pancytospora philotis	Y
PanLGF2	PAPHI01_1343	Pancytospora philotis	Y
PanLGF2	PAPHI01_1344	Pancytospora philotis	Y
PanLGF2	PAPHI01_1600	Pancytospora philotis	Y	1	i9-31o
PanLGF2	PAPHI01_1740	Pancytospora philotis	Y
PanLGF2	PAPHI01_1741	Pancytospora philotis	Y
PanLGF2	PAPHI01_1746	Pancytospora philotis	Y
PanLGF2	PAPHI01_1928	Pancytospora philotis	Y
PanLGF2	PAPHI01_1953	Pancytospora philotis	Y	1	o439-461i
PanLGF2	PAPHI01_1998	Pancytospora philotis	Y
PanLGF2	PAPHI01_1999	Pancytospora philotis	Y
PanLGF2	PAPHI01_2000	Pancytospora philotis	Y	1	i5-27o
PanLGF2	PAPHI01_2001	Pancytospora philotis	Y	1	i5-27o
PanLGF2	PAPHI01_2002	Pancytospora philotis	Y	1	i7-26o
PanLGF2	PAPHI01_2003	Pancytospora philotis	Y	1	i7-29o
PanLGF2	PAPHI01_2004	Pancytospora philotis	Y	1	i5-27o
PanLGF2	PAPHI01_2005	Pancytospora philotis	Y	1	i5-27o
PanLGF2	PAPHI01_2006	Pancytospora philotis
PanLGF2	PAPHI01_2007	Pancytospora philotis	Y	1	i7-29o
PanLGF2	PAPHI01_2008	Pancytospora philotis	Y	1	i7-29o
PanLGF2	PAPHI01_2009	Pancytospora philotis	Y	1	i7-29o
PanLGF2	PAPHI01_2010	Pancytospora philotis
PanLGF2	PAPHI01_2011	Pancytospora philotis	Y	1	i5-27o
PanLGF2	PAPHI01_2066	Pancytospora philotis	Y	1	i7-26o
PanLGF2	PAPHI01_2188	Pancytospora philotis	Y
PanLGF2	PAPHI01_2264	Pancytospora philotis
PanLGF2	PAPHI01_2265	Pancytospora philotis	Y
PanLGF2	PAPHI01_2336	Pancytospora philotis	Y	1	o450-472i
PanLGF2	PAPHI01_2341	Pancytospora philotis	Y
PanLGF2	PAPHI01_2386	Pancytospora philotis
PanLGF2	PAPHI01_2388	Pancytospora philotis	Y
PanLGF2	PAPHI01_2389	Pancytospora philotis	Y
PanLGF2	PAPHI01_2401	Pancytospora philotis	Y
PanLGF2	PAPHI01_2402	Pancytospora philotis	Y	1	i13-32o
PanLGF2	PAPHI01_2403	Pancytospora philotis	Y	1	i7-29o
PanLGF2	PAPHI01_2404	Pancytospora philotis	Y
PanLGF2	PAPHI01_2405	Pancytospora philotis	Y	1	i3-25o
PanLGF2	PAPHI01_2406	Pancytospora philotis	Y
PanLGF2	PAPHI01_2499	Pancytospora philotis	Y
PanLGF2	PAPHI01_2527	Pancytospora philotis
PanLGF2	PAPHI01_2528	Pancytospora philotis	Y	1	i5-27o
PanLGF2	PAPHI01_2612	Pancytospora philotis	Y
PanLGF2	PAPHI01_2769	Pancytospora philotis
PanLGF3	ENBRE01_0747	Enteropsectra breve				zf-C2H2_aberr
PanLGF3	PAPHI01_0284	Pancytospora philotis	Y
PanLGF3	PAPHI01_0285	Pancytospora philotis
PanLGF3	PAPHI01_0639	Pancytospora philotis	Y
PanLGF3	PAPHI01_0640	Pancytospora philotis	Y
PanLGF3	PAPHI01_0682	Pancytospora philotis	Y
PanLGF3	PAPHI01_0975	Pancytospora philotis	Y
PanLGF3	PAPHI01_1086	Pancytospora philotis	Y
PanLGF3	PAPHI01_1087	Pancytospora philotis	Y
PanLGF3	PAPHI01_1445	Pancytospora philotis	Y
PanLGF3	PAPHI01_1446	Pancytospora philotis	Y
PanLGF3	PAPHI01_1447	Pancytospora philotis	Y
PanLGF3	PAPHI01_1663	Pancytospora philotis	Y
PanLGF3	PAPHI01_1666	Pancytospora philotis	Y
PanLGF3	PAPHI01_1707	Pancytospora philotis	Y
PanLGF3	PAPHI01_1708	Pancytospora philotis	Y
PanLGF3	PAPHI01_1709	Pancytospora philotis	Y
PanLGF3	PAPHI01_1710	Pancytospora philotis	Y
PanLGF3	PAPHI01_1800	Pancytospora philotis	Y
PanLGF3	PAPHI01_1801	Pancytospora philotis
PanLGF3	PAPHI01_1802	Pancytospora philotis	Y
PanLGF3	PAPHI01_1827	Pancytospora philotis	Y
PanLGF3	PAPHI01_1842	Pancytospora philotis
PanLGF3	PAPHI01_1965	Pancytospora philotis	Y
PanLGF3	PAPHI01_1966	Pancytospora philotis	Y
PanLGF3	PAPHI01_1967	Pancytospora philotis	Y
PanLGF3	PAPHI01_1968	Pancytospora philotis	Y
PanLGF3	PAPHI01_1969	Pancytospora philotis	Y
PanLGF3	PAPHI01_1983	Pancytospora philotis
PanLGF3	PAPHI01_1984	Pancytospora philotis
PanLGF3	PAPHI01_2068	Pancytospora philotis	Y
PanLGF3	PAPHI01_2081	Pancytospora philotis	Y
PanLGF3	PAPHI01_2082	Pancytospora philotis	Y
PanLGF3	PAPHI01_2083	Pancytospora philotis	Y
PanLGF3	PAPHI01_2084	Pancytospora philotis
PanLGF3	PAPHI01_2085	Pancytospora philotis
PanLGF3	PAPHI01_2250	Pancytospora philotis	Y
PanLGF3	PAPHI01_2251	Pancytospora philotis
PanLGF3	PAPHI01_2347	Pancytospora philotis	Y
PanLGF3	PAPHI01_2424	Pancytospora philotis	Y
PanLGF3	PAPHI01_2731	Pancytospora philotis
EbrLGF1	ENBRE01_0061	Enteropsectra breve	Y
EbrLGF1	ENBRE01_0102	Enteropsectra breve	Y
EbrLGF1	ENBRE01_0104	Enteropsectra breve	Y	1	i7-29o
EbrLGF1	ENBRE01_0192	Enteropsectra breve	Y
EbrLGF1	ENBRE01_0307	Enteropsectra breve	Y
EbrLGF1	ENBRE01_0320	Enteropsectra breve	Y
EbrLGF1	ENBRE01_0355	Enteropsectra breve
EbrLGF1	ENBRE01_0356	Enteropsectra breve	Y
EbrLGF1	ENBRE01_0415	Enteropsectra breve	Y
EbrLGF1	ENBRE01_0416	Enteropsectra breve	Y
EbrLGF1	ENBRE01_0631	Enteropsectra breve	Y
EbrLGF1	ENBRE01_0632	Enteropsectra breve
EbrLGF1	ENBRE01_0868	Enteropsectra breve
EbrLGF1	ENBRE01_0869	Enteropsectra breve	Y
EbrLGF1	ENBRE01_1006	Enteropsectra breve
EbrLGF1	ENBRE01_1008	Enteropsectra breve
EbrLGF1	ENBRE01_1083	Enteropsectra breve	Y
EbrLGF1	ENBRE01_1124	Enteropsectra breve	Y
EbrLGF1	ENBRE01_1125	Enteropsectra breve
EbrLGF1	ENBRE01_1139	Enteropsectra breve	Y
EbrLGF1	ENBRE01_1140	Enteropsectra breve
EbrLGF1	ENBRE01_1186	Enteropsectra breve	Y	1	i5-24o
EbrLGF1	ENBRE01_1210	Enteropsectra breve
EbrLGF1	ENBRE01_1211	Enteropsectra breve
EbrLGF1	ENBRE01_1302	Enteropsectra breve
EbrLGF1	ENBRE01_1304	Enteropsectra breve	Y
EbrLGF1	ENBRE01_1323	Enteropsectra breve	Y
EbrLGF1	ENBRE01_1324	Enteropsectra breve	Y
EbrLGF1	ENBRE01_1325	Enteropsectra breve	Y
EbrLGF1	ENBRE01_1496	Enteropsectra breve
EbrLGF1	ENBRE01_1503	Enteropsectra breve	Y
EbrLGF1	ENBRE01_1559	Enteropsectra breve
EbrLGF1	ENBRE01_1560	Enteropsectra breve	Y
EbrLGF1	ENBRE01_1562	Enteropsectra breve	Y
EbrLGF1	ENBRE01_1585	Enteropsectra breve	Y
EbrLGF1	ENBRE01_1586	Enteropsectra breve	Y
EbrLGF1	ENBRE01_1637	Enteropsectra breve	Y
EbrLGF1	ENBRE01_1638	Enteropsectra breve	Y
EbrLGF1	ENBRE01_1648	Enteropsectra breve	Y
EbrLGF1	ENBRE01_1808	Enteropsectra breve	Y
EbrLGF1	ENBRE01_1846	Enteropsectra breve
EbrLGF1	ENBRE01_1847	Enteropsectra breve	Y	1	i7-29o
EbrLGF1	ENBRE01_1850	Enteropsectra breve	Y
EbrLGF1	ENBRE01_1851	Enteropsectra breve	Y
EbrLGF1	ENBRE01_1937	Enteropsectra breve
EbrLGF1	ENBRE01_1944	Enteropsectra breve	Y
EbrLGF1	ENBRE01_1961	Enteropsectra breve	Y
EbrLGF1	ENBRE01_1974	Enteropsectra breve	Y	1	i5-27o
EbrLGF1	ENBRE01_1975	Enteropsectra breve
EbrLGF1	ENBRE01_1976	Enteropsectra breve
EbrLGF1	ENBRE01_1977	Enteropsectra breve	Y
EbrLGF1	ENBRE01_1978	Enteropsectra breve	Y
EbrLGF1	ENBRE01_1994	Enteropsectra breve	Y
EbrLGF1	ENBRE01_2013	Enteropsectra breve	Y
EbrLGF1	ENBRE01_2014	Enteropsectra breve
EbrLGF1	ENBRE01_2019	Enteropsectra breve	Y
EbrLGF1	ENBRE01_2021	Enteropsectra breve	Y
EbrLGF1	ENBRE01_2022	Enteropsectra breve	Y
EbrLGF1	ENBRE01_2034	Enteropsectra breve	Y
EbrLGF1	ENBRE01_2035	Enteropsectra breve	Y
EbrLGF1	ENBRE01_2082	Enteropsectra breve	Y
EbrLGF1	ENBRE01_2083	Enteropsectra breve
EbrLGF1	ENBRE01_2084	Enteropsectra breve	Y
EbrLGF1	ENBRE01_2181	Enteropsectra breve	Y	1	i12-29o
EbrLGF1	ENBRE01_2210	Enteropsectra breve	Y
EbrLGF1	ENBRE01_2213	Enteropsectra breve	Y
EbrLGF1	ENBRE01_2259	Enteropsectra breve	Y	1	i158-180o
EbrLGF1	ENBRE01_2311	Enteropsectra breve	Y
EbrLGF1	ENBRE01_2312	Enteropsectra breve	Y
EbrLGF1	ENBRE01_2335	Enteropsectra breve	Y
EbrLGF1	ENBRE01_2365	Enteropsectra breve	Y
EbrLGF1	ENBRE01_2366	Enteropsectra breve	Y
EbrLGF1	ENBRE01_2406	Enteropsectra breve
EbrLGF1	ENBRE01_2407	Enteropsectra breve
EbrLGF1	ENBRE01_2415	Enteropsectra breve	Y
EbrLGF1	ENBRE01_2435	Enteropsectra breve
EbrLGF1	ENBRE01_2471	Enteropsectra breve	Y
EbrLGF1	ENBRE01_2472	Enteropsectra breve	Y
EbrLGF1	ENBRE01_2513	Enteropsectra breve	Y
EbrLGF1	ENBRE01_2524	Enteropsectra breve	Y	1	i5-24o
EbrLGF1	ENBRE01_2570	Enteropsectra breve	Y
EbrLGF1	ENBRE01_2571	Enteropsectra breve
EbrLGF1	ENBRE01_2581	Enteropsectra breve
EbrLGF1	ENBRE01_2590	Enteropsectra breve	Y	1	i7-26o
EbrLGF1	ENBRE01_2625	Enteropsectra breve	Y	1	i7-26o
EbrLGF1	ENBRE01_2655	Enteropsectra breve	Y	1	i5-20o
EbrLGF1	ENBRE01_2656	Enteropsectra breve	Y
EbrLGF1	ENBRE01_2657	Enteropsectra breve
EbrLGF1	ENBRE01_2711	Enteropsectra breve	Y
EbrLGF1	ENBRE01_2748	Enteropsectra breve	Y
EbrLGF1	ENBRE01_2771	Enteropsectra breve	Y
EbrLGF1	ENBRE01_2788	Enteropsectra breve	Y
EbrLGF1	ENBRE01_2789	Enteropsectra breve
EbrLGF1	ENBRE01_2884	Enteropsectra breve
EbrLGF1	ENBRE01_2892	Enteropsectra breve
EbrLGF1	ENBRE01_2898	Enteropsectra breve
EbrLGF1	ENBRE01_2899	Enteropsectra breve	Y
EbrLGF1	ENBRE01_2916	Enteropsectra breve
EbrLGF1	ENBRE01_2987	Enteropsectra breve	Y	1	i5-20o
EbrLGF1	ENBRE01_3003	Enteropsectra breve	Y
EbrLGF1	ENBRE01_3183	Enteropsectra breve	Y
EbrLGF1	ENBRE01_3217	Enteropsectra breve	Y
EbrLGF1	ENBRE01_3222	Enteropsectra breve
EbrLGF1	ENBRE01_3239	Enteropsectra breve
EbrLGF1	ENBRE01_3272	Enteropsectra breve
EbrLGF1	ENBRE01_3292	Enteropsectra breve
EbrLGF1	ENBRE01_3373	Enteropsectra breve
EbrLGF1	ENBRE01_3520	Enteropsectra breve
EbrLGF1	ENBRE01_1647	Enteropsectra breve
EbrLGF1	ENBRE01_1007	Enteropsectra breve
EbrLGF1	ENBRE01_3293	Enteropsectra breve
EbrLGF2	ENBRE01_0342	Enteropsectra breve	Y	1	i5-23o
EbrLGF2	ENBRE01_0343	Enteropsectra breve
EbrLGF2	ENBRE01_0346	Enteropsectra breve	Y	1	i7-29o
EbrLGF2	ENBRE01_0347	Enteropsectra breve	Y	1	i5-24o
EbrLGF2	ENBRE01_0348	Enteropsectra breve	Y	1	i5-22o
EbrLGF2	ENBRE01_0349	Enteropsectra breve	Y	1	i5-24o
EbrLGF2	ENBRE01_0350	Enteropsectra breve	Y	1	i5-24o
EbrLGF2	ENBRE01_0857	Enteropsectra breve
EbrLGF2	ENBRE01_1184	Enteropsectra breve	Y	1	i7-24o
EbrLGF2	ENBRE01_2400	Enteropsectra breve	Y	1	i12-34o
EbrLGF2	ENBRE01_2527	Enteropsectra breve	Y	1	i7-24o
EbrLGF2	ENBRE01_2651	Enteropsectra breve	Y	1	i5-24o
EbrLGF2	ENBRE01_2652	Enteropsectra breve
EbrLGF2	ENBRE01_2703	Enteropsectra breve	Y	1	i7-26o
EbrLGF2	ENBRE01_2811	Enteropsectra breve	Y
EbrLGF2	ENBRE01_2982	Enteropsectra breve	Y	1	i7-29o
EbrLGF2	ENBRE01_3096	Enteropsectra breve	Y	1	i5-24o
EbrLGF2	ENBRE01_3207	Enteropsectra breve	Y	1	i7-29o
EbrLGF2	ENBRE01_3383	Enteropsectra breve
EbrLGF2	NEFER01_0357	Nematocida ferruginous
EbrLGF2	NEFER01_1295	Nematocida ferruginous				zf-C2H2,zf-C2H2_4,zf-H2C2_2,zf-C2H2_6,zf-C2H2_jaz,zf-met
EbrLGF2	ENBRE01_0486	Enteropsectra breve	Y	1	i7-29o
EbrLGF2	ENBRE01_0509	Enteropsectra breve	Y	1	i7-26o
EbrLGF2	ENBRE01_0798	Enteropsectra breve	Y
EbrLGF2	ENBRE01_0994	Enteropsectra breve	Y
EbrLGF2	ENBRE01_0995	Enteropsectra breve	Y
EbrLGF2	ENBRE01_1071	Enteropsectra breve
EbrLGF2	ENBRE01_1072	Enteropsectra breve
EbrLGF2	ENBRE01_1073	Enteropsectra breve	Y
EbrLGF2	ENBRE01_1074	Enteropsectra breve	Y
EbrLGF2	ENBRE01_1115	Enteropsectra breve	Y
EbrLGF2	ENBRE01_1389	Enteropsectra breve	Y	1	o15-37i
EbrLGF2	ENBRE01_1390	Enteropsectra breve	Y	1	i7-25o
EbrLGF2	ENBRE01_1394	Enteropsectra breve	Y	1	i5-27o
EbrLGF2	ENBRE01_1395	Enteropsectra breve	Y	1	i7-25o
EbrLGF2	ENBRE01_1396	Enteropsectra breve
EbrLGF2	ENBRE01_1397	Enteropsectra breve	Y	1	i7-26o
EbrLGF2	ENBRE01_1398	Enteropsectra breve	Y
EbrLGF2	ENBRE01_1426	Enteropsectra breve	Y
EbrLGF2	ENBRE01_1427	Enteropsectra breve	Y
EbrLGF2	ENBRE01_1564	Enteropsectra breve	Y
EbrLGF2	ENBRE01_1576	Enteropsectra breve	Y	1	i7-28o
EbrLGF2	ENBRE01_1577	Enteropsectra breve	Y	1	i7-29o
EbrLGF2	ENBRE01_1578	Enteropsectra breve	Y	1	i7-25o
EbrLGF2	ENBRE01_1579	Enteropsectra breve	Y	1	i7-25o
EbrLGF2	ENBRE01_1756	Enteropsectra breve	Y
EbrLGF2	ENBRE01_1760	Enteropsectra breve	Y	1	i7-29o
EbrLGF2	ENBRE01_1774	Enteropsectra breve	Y
EbrLGF2	ENBRE01_1858	Enteropsectra breve	Y	1	i7-26o
EbrLGF2	ENBRE01_1859	Enteropsectra breve	Y
EbrLGF2	ENBRE01_1860	Enteropsectra breve	Y	1	i7-24o
EbrLGF2	ENBRE01_1861	Enteropsectra breve	Y	1	i9-28o
EbrLGF2	ENBRE01_1862	Enteropsectra breve	Y	1	i12-29o
EbrLGF2	ENBRE01_1948	Enteropsectra breve	Y	1	i7-29o
EbrLGF2	ENBRE01_2162	Enteropsectra breve	Y
EbrLGF2	ENBRE01_2342	Enteropsectra breve	Y
EbrLGF2	ENBRE01_2447	Enteropsectra breve	Y	1	i13-35o
EbrLGF2	ENBRE01_2448	Enteropsectra breve	Y	1	i7-29o
EbrLGF2	ENBRE01_2449	Enteropsectra breve	Y	1	i7-26o
EbrLGF2	ENBRE01_2563	Enteropsectra breve	Y	1	i7-25o
EbrLGF2	ENBRE01_2564	Enteropsectra breve	Y	1	i7-25o
EbrLGF2	ENBRE01_2568	Enteropsectra breve	Y	1	i7-26o
EbrLGF2	ENBRE01_2612	Enteropsectra breve
EbrLGF2	ENBRE01_2613	Enteropsectra breve	Y
EbrLGF2	ENBRE01_2667	Enteropsectra breve
EbrLGF2	ENBRE01_2668	Enteropsectra breve	Y
EbrLGF2	ENBRE01_3175	Enteropsectra breve	Y
EbrLGF2	ENBRE01_3391	Enteropsectra breve
EbrLGF2	ENBRE01_1563	Enteropsectra breve	Y
EbrLGF2	ENBRE01_2018	Enteropsectra breve	Y	1	i9-28o
EbrLGF2	ENBRE01_1107	Enteropsectra breve
EbrLGF2	ENBRE01_1267	Enteropsectra breve
EbrLGF2	ENBRE01_1268	Enteropsectra breve	Y
EbrLGF2	ENBRE01_1269	Enteropsectra breve	Y
EbrLGF2	ENBRE01_1270	Enteropsectra breve
EbrLGF2	ENBRE01_1354	Enteropsectra breve
EbrLGF2	ENBRE01_1492	Enteropsectra breve	Y
EbrLGF2	ENBRE01_1493	Enteropsectra breve
EbrLGF2	ENBRE01_1494	Enteropsectra breve	Y
EbrLGF2	ENBRE01_1575	Enteropsectra breve
EbrLGF2	ENBRE01_2569	Enteropsectra breve	Y	1	o4-23i
EbrLGF2	ENBRE01_2927	Enteropsectra breve	Y
EbrLGF2	ENBRE01_2928	Enteropsectra breve	Y
EbrLGF2	ENBRE01_3214	Enteropsectra breve
EbrLGF2	ENBRE01_3215	Enteropsectra breve	Y
EbrLGF2	ENBRE01_3216	Enteropsectra breve
EbrLGF2	ENBRE01_3522	Enteropsectra breve
EbrLGF3	ENBRE01_0744	Enteropsectra breve	Y
EbrLGF3	ENBRE01_0895	Enteropsectra breve	Y	1	o527-549i
EbrLGF3	ENBRE01_1565	Enteropsectra breve	Y	1	o792-809i
EbrLGF3	ENBRE01_1566	Enteropsectra breve	Y
EbrLGF3	ENBRE01_1567	Enteropsectra breve		1	i233-255o
EbrLGF3	ENBRE01_1568	Enteropsectra breve
EbrLGF3	ENBRE01_1587	Enteropsectra breve		1	o714-732i
EbrLGF3	ENBRE01_1588	Enteropsectra breve	Y	1	o608-630i
EbrLGF3	ENBRE01_1589	Enteropsectra breve		1	i247-269o
EbrLGF3	ENBRE01_1668	Enteropsectra breve	Y
EbrLGF3	ENBRE01_1672	Enteropsectra breve		1	o430-449i
EbrLGF3	ENBRE01_1673	Enteropsectra breve		1	o544-561i
EbrLGF3	ENBRE01_1674	Enteropsectra breve
EbrLGF3	ENBRE01_1675	Enteropsectra breve		1	o487-505i
EbrLGF3	ENBRE01_1676	Enteropsectra breve	Y
EbrLGF3	ENBRE01_1677	Enteropsectra breve
EbrLGF3	ENBRE01_1678	Enteropsectra breve		1	o559-578i
EbrLGF3	ENBRE01_1813	Enteropsectra breve	Y
EbrLGF3	ENBRE01_1820	Enteropsectra breve	Y
EbrLGF3	ENBRE01_1821	Enteropsectra breve	Y	1	o756-778i
EbrLGF3	ENBRE01_1822	Enteropsectra breve	Y	1	o523-545i
EbrLGF3	ENBRE01_2147	Enteropsectra breve
EbrLGF3	ENBRE01_2272	Enteropsectra breve
EbrLGF3	ENBRE01_2315	Enteropsectra breve	Y	1	o502-521i
EbrLGF3	ENBRE01_2316	Enteropsectra breve	Y	1	o599-621i
EbrLGF3	ENBRE01_2317	Enteropsectra breve	Y	1	o615-634i
EbrLGF3	ENBRE01_2318	Enteropsectra breve
EbrLGF3	ENBRE01_2730	Enteropsectra breve	Y
EbrLGF3	ENBRE01_2731	Enteropsectra breve		1	i211-233o
EbrLGF3	ENBRE01_2732	Enteropsectra breve	Y	1	o197-216i
EbrLGF3	ENBRE01_2733	Enteropsectra breve	Y
EbrLGF3	ENBRE01_2763	Enteropsectra breve	Y
EbrLGF3	ENBRE01_2764	Enteropsectra breve	Y	2	o563-580i601-621o
EbrLGF3	ENBRE01_2799	Enteropsectra breve	Y
EbrLGF3	ENBRE01_2851	Enteropsectra breve	Y	1	o623-645i
EbrLGF3	ENBRE01_3017	Enteropsectra breve	Y	1	o573-592i
EbrLGF3	ENBRE01_3102	Enteropsectra breve		1	i237-259o
EbrLGF3	ENBRE01_3105	Enteropsectra breve
EbrLGF3	ENBRE01_3106	Enteropsectra breve
EbrLGF3	ENBRE01_3107	Enteropsectra breve		1	i95-117o
EbrLGF3	ENBRE01_3110	Enteropsectra breve	Y
EbrLGF3	ENBRE01_3111	Enteropsectra breve	Y	1	o227-249i
EbrLGF3	ENBRE01_3112	Enteropsectra breve
EbrLGF3	ENBRE01_3126	Enteropsectra breve	Y	1	o422-444i
EbrLGF3	ENBRE01_3141	Enteropsectra breve	Y
EbrLGF3	ENBRE01_3172	Enteropsectra breve	Y	1	o601-620i
EbrLGF3	ENBRE01_3226	Enteropsectra breve		1	o495-517i
EbrLGF3	ENBRE01_3228	Enteropsectra breve	Y
EbrLGF3	ENBRE01_3294	Enteropsectra breve
EbrLGF3	ENBRE01_3295	Enteropsectra breve	Y
EbrLGF3	ENBRE01_3310	Enteropsectra breve	Y
EbrLGF3	ENBRE01_3460	Enteropsectra breve		1	i101-120o
EbrLGF4	ENBRE01_0114	Enteropsectra breve	Y
EbrLGF4	ENBRE01_0484	Enteropsectra breve
EbrLGF4	ENBRE01_0485	Enteropsectra breve	Y
EbrLGF4	ENBRE01_0614	Enteropsectra breve
EbrLGF4	ENBRE01_0615	Enteropsectra breve
EbrLGF4	ENBRE01_0708	Enteropsectra breve	Y
EbrLGF4	ENBRE01_0709	Enteropsectra breve
EbrLGF4	ENBRE01_0710	Enteropsectra breve	Y
EbrLGF4	ENBRE01_0711	Enteropsectra breve	Y
EbrLGF4	ENBRE01_0712	Enteropsectra breve
EbrLGF4	ENBRE01_0713	Enteropsectra breve	Y
EbrLGF4	ENBRE01_0714	Enteropsectra breve	Y
EbrLGF4	ENBRE01_0715	Enteropsectra breve	Y
EbrLGF4	ENBRE01_0716	Enteropsectra breve	Y
EbrLGF4	ENBRE01_0717	Enteropsectra breve	Y
EbrLGF4	ENBRE01_0718	Enteropsectra breve	Y
EbrLGF4	ENBRE01_0719	Enteropsectra breve	Y
EbrLGF4	ENBRE01_0721	Enteropsectra breve	Y
EbrLGF4	ENBRE01_0722	Enteropsectra breve	Y
EbrLGF4	ENBRE01_0723	Enteropsectra breve	Y
EbrLGF4	ENBRE01_0724	Enteropsectra breve
EbrLGF4	ENBRE01_1172	Enteropsectra breve
EbrLGF4	ENBRE01_1173	Enteropsectra breve	Y
EbrLGF4	ENBRE01_1414	Enteropsectra breve	Y
EbrLGF4	ENBRE01_1518	Enteropsectra breve	Y
EbrLGF4	ENBRE01_1655	Enteropsectra breve	Y
EbrLGF4	ENBRE01_1656	Enteropsectra breve	Y
EbrLGF4	ENBRE01_1657	Enteropsectra breve	Y
EbrLGF4	ENBRE01_1658	Enteropsectra breve	Y
EbrLGF4	ENBRE01_1659	Enteropsectra breve	Y
EbrLGF4	ENBRE01_1660	Enteropsectra breve
EbrLGF4	ENBRE01_1701	Enteropsectra breve	Y
EbrLGF4	ENBRE01_2238	Enteropsectra breve	Y
EbrLGF4	ENBRE01_2239	Enteropsectra breve	Y
EbrLGF4	ENBRE01_2621	Enteropsectra breve	Y
EbrLGF4	ENBRE01_2640	Enteropsectra breve	Y
EbrLGF4	ENBRE01_2641	Enteropsectra breve	Y
EbrLGF4	ENBRE01_3018	Enteropsectra breve
EbrLGF4	ENBRE01_3020	Enteropsectra breve	Y
EbrLGF4	ENBRE01_3103	Enteropsectra breve	Y
EbrLGF4	ENBRE01_3104	Enteropsectra breve	Y
EbrLGF4	ENBRE01_3220	Enteropsectra breve
EbrLGF4	ENBRE01_3221	Enteropsectra breve	Y
EbrLGF4	ENBRE01_3224	Enteropsectra breve
EbrLGF4	ENBRE01_3404	Enteropsectra breve
EbrLGF4	XP_013058803.1	Nematocida parisii				DEAD,Sec63,ResIII,Helicase_C
EbrLGF4	ENBRE01_1304	Enteropsectra breve	Y
EbrLGF4	ENBRE01_1937	Enteropsectra breve
EbrLGF5	ENBRE01_0100	Enteropsectra breve	Y	1	o5-25i
EbrLGF5	ENBRE01_0418	Enteropsectra breve
EbrLGF5	ENBRE01_0419	Enteropsectra breve	Y	1	i7-26o
EbrLGF5	ENBRE01_0883	Enteropsectra breve		1	o10-32i
EbrLGF5	ENBRE01_0884	Enteropsectra breve
EbrLGF5	ENBRE01_0885	Enteropsectra breve	Y	1	i12-34o
EbrLGF5	ENBRE01_1149	Enteropsectra breve	Y	1	o15-37i
EbrLGF5	ENBRE01_1317	Enteropsectra breve	Y	1	i7-29o
EbrLGF5	ENBRE01_1318	Enteropsectra breve	Y	1	o5-27i
EbrLGF5	ENBRE01_1329	Enteropsectra breve
EbrLGF5	ENBRE01_1330	Enteropsectra breve	Y	1	i7-26o
EbrLGF5	ENBRE01_1529	Enteropsectra breve	Y	1	o10-32i
EbrLGF5	ENBRE01_1530	Enteropsectra breve	Y	1	o10-31i
EbrLGF5	ENBRE01_1531	Enteropsectra breve	Y	1	o10-32i
EbrLGF5	ENBRE01_1534	Enteropsectra breve	Y	1	i12-34o
EbrLGF5	ENBRE01_1600	Enteropsectra breve	Y	1	o10-29i
EbrLGF5	ENBRE01_1650	Enteropsectra breve	Y	1	i7-26o
EbrLGF5	ENBRE01_1651	Enteropsectra breve
EbrLGF5	ENBRE01_1924	Enteropsectra breve
EbrLGF5	ENBRE01_1925	Enteropsectra breve	Y	1	i7-29o
EbrLGF5	ENBRE01_1958	Enteropsectra breve	Y	1	i7-28o
EbrLGF5	ENBRE01_1959	Enteropsectra breve	Y	1	o4-26i
EbrLGF5	ENBRE01_2001	Enteropsectra breve	Y	2	o5-27i218-240o
EbrLGF5	ENBRE01_2036	Enteropsectra breve	Y	1	i7-24o
EbrLGF5	ENBRE01_2424	Enteropsectra breve	Y	1	o10-32i
EbrLGF5	ENBRE01_2470	Enteropsectra breve	Y	2	o5-27i218-240o
EbrLGF5	ENBRE01_2578	Enteropsectra breve	Y	1	i12-34o
EbrLGF5	ENBRE01_3431	Enteropsectra breve		1	i20-42o
EbrLGF6	ENBRE01_1062	Enteropsectra breve	Y	11	i12-31o35-57i143-165o185-202i209-231o246-268i285-304o344-366i435-457o467-489i501-523o
EbrLGF6	ENBRE01_1063	Enteropsectra breve	Y	11	i7-29o35-57i139-161o184-201i213-235o245-267i279-301o349-371i447-469o474-493i514-536o
EbrLGF6	ENBRE01_1391	Enteropsectra breve	Y	11	i12-34o38-60i180-198o218-240i247-269o289-311i324-346o361-383i412-434o438-460i472-494o
EbrLGF6	ENBRE01_1418	Enteropsectra breve	Y	12	i21-43o53-72i130-152o167-189i196-213o228-250i271-290o323-345i364-383o387-409i422-444o454-473i
EbrLGF6	ENBRE01_1419	Enteropsectra breve	Y	11	i13-35o40-59i129-148o163-185i192-214o229-248i261-283o322-344i356-378o393-410i423-445o
EbrLGF6	ENBRE01_1451	Enteropsectra breve	Y	11	i12-34o38-60i140-162o182-201i206-228o243-262i275-297o327-349i369-391o396-418i431-453o
EbrLGF6	ENBRE01_1452	Enteropsectra breve		4	o39-61i92-111o121-143i156-178o
EbrLGF6	ENBRE01_1453	Enteropsectra breve		11	i12-34o38-60i237-259o269-291i300-319o339-361i374-396o426-448i478-500o505-527i540-562o
EbrLGF6	ENBRE01_1454	Enteropsectra breve	Y	11	i12-34o38-60i103-125o135-154i167-189o204-226i238-260o290-312i347-369o373-392i404-426o
EbrLGF6	ENBRE01_1455	Enteropsectra breve		7	i12-34o38-60i113-135o145-167i172-191o206-228i241-263o
EbrLGF6	ENBRE01_1962	Enteropsectra breve	Y	11	i9-31o35-57i123-142o152-174i181-203o227-249i261-283o311-333i353-370o380-402i415-437o
EbrLGF6	ENBRE01_2306	Enteropsectra breve	Y	11	i12-34o38-60i140-162o182-201i206-228o243-262i275-297o327-349i369-386o390-412i432-454o
EbrLGF6	ENBRE01_2373	Enteropsectra breve		9	i131-153o163-185i194-213o233-255i268-290o320-342i372-394o399-421i434-456o
EbrLGF6	ENBRE01_2374	Enteropsectra breve	Y	11	i12-34o38-60i103-125o135-154i167-189o204-226i238-260o290-312i347-369o373-392i404-426o
EbrLGF6	ENBRE01_2375	Enteropsectra breve		11	i12-34o38-60i113-135o145-167i172-191o206-228i241-263o298-320i350-369o374-396i409-428o
EbrLGF6	ENBRE01_2376	Enteropsectra breve		1	i12-34o38-60i110-132o142-164i171-193o208-225i246-268o298-320i360-382o415-434i
EbrLGF6	ENBRE01_2378	Enteropsectra breve		9	i13-35o45-67i97-119o129-151i156-178o193-211i231-253o273-295i342-364o
EbrLGF6	ENBRE01_2532	Enteropsectra breve		1	i12-34o44-66i98-120o125-147i154-173o193-215i228-250o280-302i338-360o396-418i
EbrLGF6	ENBRE01_3014	Enteropsectra breve		11	i12-34o44-66i102-124o128-150i155-177o192-211i224-246o272-291i298-320o330-352i365-387o
EbrLGF6	ENBRE01_3498	Enteropsectra breve	Y	2	i13-35o74-93i
VitLGF1	ENBRE01_2897	Enteropsectra breve		7	i21-43o53-75i82-101o116-138i166-188o198-220i229-251o
VitLGF1	PAEPH01_1791	Pancytospora epiphaga		6	o26-48i61-83o118-140i170-192o202-219i232-254o
VitLGF1	PAEPH01_2262	Pancytospora epiphaga		4	i21-43o58-75i82-104o119-138i
VitLGF1	PAPHI01_0833	Pancytospora philotis	Y	4	i26-48o58-76i83-105o118-140i
VitLGF1	XP_007604560.1	Vittaforma corneae	Y	3	o5-24i37-59o69-91i
VitLGF1	XP_007604787.1	Vittaforma corneae	Y	6	i20-42o81-103i116-138o182-204i225-247o257-276i
VitLGF1	XP_007604946.1	Vittaforma corneae	Y	4	i12-34o54-73i78-100o115-137i
VitLGF1	XP_007604947.1	Vittaforma corneae	Y	3	o29-51i63-80o95-117i
VitLGF1	XP_007605284.1	Vittaforma corneae		8	i21-43o58-79i84-106o116-138i172-194o198-220i233-255o265-284i
VitLGF1	XP_007605285.1	Vittaforma corneae		8	i21-43o58-77i84-106o116-138i172-190o200-217i229-251o266-283i
VitLGF1	XP_007605286.1	Vittaforma corneae		6	i21-40o55-77i84-106o116-138i172-190o200-222i
VitLGF1	XP_007605287.1	Vittaforma corneae		8	i21-43o53-75i84-106o116-138i172-194o199-221i228-250o265-284i
VitLGF1	XP_007605288.1	Vittaforma corneae		8	i21-43o53-75i84-106o116-138i172-194o198-220i233-255o265-284i
VitLGF1	XP_007605289.1	Vittaforma corneae		8	i16-38o53-75i82-104o114-136i169-191o195-214i227-249o259-281i
VitLGF1	XP_007605290.1	Vittaforma corneae		3	i52-74o89-111i123-141o
VitLGF1	XP_007605291.1	Vittaforma corneae		4	i20-42o57-79i86-108o118-140i
VitLGF1	XP_007605525.1	Vittaforma corneae	Y	3	i21-43o58-72i79-101o
VitLGF2	XP_007603734.1	Vittaforma corneae		5	i66-88o117-139i163-180o184-206i215-234o
VitLGF2	XP_007605258.1	Vittaforma corneae		6	i66-88o118-140i161-178o182-204i211-230o322-341i
VitLGF2	XP_007605561.1	Vittaforma corneae		5	i66-88o117-139i163-180o184-206i215-237o
VitLGF2	XP_007604645.1	Vittaforma corneae		7	i52-74o103-125i146-168o173-192i199-221o309-331i343-365o	Peptidase_M48
VitLGF2	XP_007604305.1	Vittaforma corneae		6	i52-74o106-128i141-160o164-186i193-215o301-323i
VitLGF2	XP_007605566.1	Vittaforma corneae		5	i30-47o76-98i119-136o140-162i169-188o
VitLGF2	XP_007605457.1	Vittaforma corneae		6	o15-37i58-75o79-101i108-130o222-244i256-278o	Peptidase_M48
VitLGF2	XP_007605571.1	Vittaforma corneae		2	i36-53o81-103i
VitLGF2	XP_007603735.1	Vittaforma corneae		1	i20-42o
VitLGF2	XP_007605672.1	Vittaforma corneae		2	o48-70i82-104o	Peptidase_M48
VitLGF2	XP_007605570.1	Vittaforma corneae		2	i75-94o109-131i	Peptidase_M48
VitLGF2	XP_007605567.1	Vittaforma corneae		2	i75-94o109-131i	Peptidase_M48
VitLGF3	XP_007603471.1	Vittaforma corneae		1	i293-315o
VitLGF3	XP_007603472.1	Vittaforma corneae	Y
VitLGF3	XP_007603473.1	Vittaforma corneae	Y
VitLGF3	XP_007603491.1	Vittaforma corneae	Y	1	o524-543i
VitLGF3	XP_007603673.1	Vittaforma corneae
VitLGF3	XP_007603674.1	Vittaforma corneae	Y
VitLGF3	XP_007604010.1	Vittaforma corneae
VitLGF3	XP_007604011.1	Vittaforma corneae		1	o404-426i
VitLGF3	XP_007604390.1	Vittaforma corneae	Y
VitLGF3	XP_007604430.1	Vittaforma corneae	Y
VitLGF3	XP_007605652.1	Vittaforma corneae
NemLGF1	EHY64186.1	Nematocida ausubeli
NemLGF1	EHY64187.1	Nematocida ausubeli
NemLGF1	EHY64189.1	Nematocida ausubeli
NemLGF1	EHY64190.1	Nematocida ausubeli	Y
NemLGF1	EHY64191.1	Nematocida ausubeli
NemLGF1	EHY64194.1	Nematocida ausubeli
NemLGF1	EHY64196.1	Nematocida ausubeli
NemLGF1	EHY64198.1	Nematocida ausubeli	Y
NemLGF1	EHY64201.1	Nematocida ausubeli
NemLGF1	EHY64207.1	Nematocida ausubeli
NemLGF1	EHY64210.1	Nematocida ausubeli
NemLGF1	EHY64224.1	Nematocida ausubeli
NemLGF1	EHY64225.1	Nematocida ausubeli
NemLGF1	EHY64226.1	Nematocida ausubeli		1	i23-45o
NemLGF1	EHY64227.1	Nematocida ausubeli
NemLGF1	EHY64228.1	Nematocida ausubeli
NemLGF1	EHY64231.1	Nematocida ausubeli
NemLGF1	EHY64236.1	Nematocida ausubeli
NemLGF1	EHY64241.1	Nematocida ausubeli
NemLGF1	EHY64246.1	Nematocida ausubeli
NemLGF1	EHY64248.1	Nematocida ausubeli
NemLGF1	EHY64249.1	Nematocida ausubeli
NemLGF1	EHY64250.1	Nematocida ausubeli
NemLGF1	EHY64253.1	Nematocida ausubeli
NemLGF1	EHY64258.1	Nematocida ausubeli	Y
NemLGF1	EHY64269.1	Nematocida ausubeli	Y
NemLGF1	EHY64270.1	Nematocida ausubeli
NemLGF1	EHY64272.1	Nematocida ausubeli
NemLGF1	EHY64277.1	Nematocida ausubeli
NemLGF1	EHY64279.1	Nematocida ausubeli
NemLGF1	EHY64281.1	Nematocida ausubeli	Y	1	i38-60o
NemLGF1	EHY64282.1	Nematocida ausubeli
NemLGF1	EHY64283.1	Nematocida ausubeli
NemLGF1	EHY64294.1	Nematocida ausubeli
NemLGF1	EHY64314.1	Nematocida ausubeli	Y
NemLGF1	EHY64319.1	Nematocida ausubeli
NemLGF1	EHY64320.1	Nematocida ausubeli
NemLGF1	EHY64321.1	Nematocida ausubeli
NemLGF1	EHY64323.1	Nematocida ausubeli
NemLGF1	EHY64324.1	Nematocida ausubeli
NemLGF1	EHY64325.1	Nematocida ausubeli		1	i13-35o
NemLGF1	EHY64326.1	Nematocida ausubeli		1	i21-43o
NemLGF1	EHY64346.1	Nematocida ausubeli	Y	1	i25-47o
NemLGF1	EHY64347.1	Nematocida ausubeli
NemLGF1	EHY64348.1	Nematocida ausubeli
NemLGF1	EHY64349.1	Nematocida ausubeli
NemLGF1	EHY64351.1	Nematocida ausubeli
NemLGF1	EHY64352.1	Nematocida ausubeli		1	i21-43o
NemLGF1	EHY64365.1	Nematocida ausubeli		1	i21-43o
NemLGF1	EHY64366.1	Nematocida ausubeli		1	i13-35o
NemLGF1	EHY64368.1	Nematocida ausubeli
NemLGF1	EHY64370.1	Nematocida ausubeli
NemLGF1	EHY64412.1	Nematocida ausubeli	Y
NemLGF1	EHY64415.1	Nematocida ausubeli	Y	1	i7-24o
NemLGF1	EHY64417.1	Nematocida ausubeli
NemLGF1	EHY64418.1	Nematocida ausubeli
NemLGF1	EHY64419.1	Nematocida ausubeli		1	i21-43o
NemLGF1	EHY64465.1	Nematocida ausubeli	Y
NemLGF1	EHY64466.1	Nematocida ausubeli
NemLGF1	EHY64467.1	Nematocida ausubeli
NemLGF1	EHY64468.1	Nematocida ausubeli
NemLGF1	EHY64469.1	Nematocida ausubeli
NemLGF1	EHY64470.1	Nematocida ausubeli
NemLGF1	EHY64486.1	Nematocida ausubeli	Y
NemLGF1	EHY64510.1	Nematocida ausubeli	Y
NemLGF1	EHY64517.1	Nematocida ausubeli		1	i38-60o
NemLGF1	EHY64519.1	Nematocida ausubeli
NemLGF1	EHY64550.1	Nematocida ausubeli		1	i35-57o
NemLGF1	EHY64573.1	Nematocida ausubeli	Y
NemLGF1	EHY64579.1	Nematocida ausubeli	Y
NemLGF1	EHY64597.1	Nematocida ausubeli
NemLGF1	EHY64598.1	Nematocida ausubeli	Y	1	i20-42o
NemLGF1	EHY64602.1	Nematocida ausubeli
NemLGF1	EHY64603.1	Nematocida ausubeli
NemLGF1	EHY64629.1	Nematocida ausubeli	Y
NemLGF1	EHY64634.1	Nematocida ausubeli	Y
NemLGF1	EHY64635.1	Nematocida ausubeli
NemLGF1	EHY64649.1	Nematocida ausubeli
NemLGF1	EHY64650.1	Nematocida ausubeli	Y	1	i26-45o
NemLGF1	EHY64651.1	Nematocida ausubeli
NemLGF1	EHY64652.1	Nematocida ausubeli	Y
NemLGF1	EHY64657.1	Nematocida ausubeli	Y
NemLGF1	EHY64658.1	Nematocida ausubeli
NemLGF1	EHY64662.1	Nematocida ausubeli	Y	1	i17-36o
NemLGF1	EHY64740.1	Nematocida ausubeli	Y
NemLGF1	EHY64742.1	Nematocida ausubeli		1	i32-54o
NemLGF1	EHY64769.1	Nematocida ausubeli
NemLGF1	EHY64770.1	Nematocida ausubeli	Y
NemLGF1	EHY64828.1	Nematocida ausubeli	Y
NemLGF1	EHY64829.1	Nematocida ausubeli
NemLGF1	EHY64830.1	Nematocida ausubeli		1	i44-66o
NemLGF1	EHY64831.1	Nematocida ausubeli	Y
NemLGF1	EHY64840.1	Nematocida ausubeli
NemLGF1	EHY64842.1	Nematocida ausubeli	Y	1	i38-60o
NemLGF1	EHY64845.1	Nematocida ausubeli		1	i54-76o
NemLGF1	EHY64846.1	Nematocida ausubeli
NemLGF1	EHY64877.1	Nematocida ausubeli		1	i112-134o
NemLGF1	EHY64878.1	Nematocida ausubeli	Y
NemLGF1	EHY64914.1	Nematocida ausubeli	Y
NemLGF1	EHY64970.1	Nematocida ausubeli	Y
NemLGF1	EHY64971.1	Nematocida ausubeli		1	i21-43o
NemLGF1	EHY64972.1	Nematocida ausubeli	Y	1	i21-43o
NemLGF1	EHY65045.1	Nematocida ausubeli	Y	1	i13-35o
NemLGF1	EHY65046.1	Nematocida ausubeli
NemLGF1	EHY65047.1	Nematocida ausubeli
NemLGF1	EHY65050.1	Nematocida ausubeli	Y
NemLGF1	EHY65051.1	Nematocida ausubeli
NemLGF1	EHY65053.1	Nematocida ausubeli
NemLGF1	EHY65055.1	Nematocida ausubeli
NemLGF1	EHY65056.1	Nematocida ausubeli
NemLGF1	EHY65143.1	Nematocida ausubeli	Y	1	i21-38o
NemLGF1	EHY65178.1	Nematocida ausubeli	Y
NemLGF1	EHY65179.1	Nematocida ausubeli	Y	1	i7-29o
NemLGF1	EHY65180.1	Nematocida ausubeli	Y
NemLGF1	EHY65232.1	Nematocida ausubeli	Y
NemLGF1	EHY65233.1	Nematocida ausubeli
NemLGF1	EHY65296.1	Nematocida ausubeli
NemLGF1	EHY65297.1	Nematocida ausubeli
NemLGF1	EHY65299.1	Nematocida ausubeli	Y	1	i7-26o
NemLGF1	EHY65302.1	Nematocida ausubeli	Y
NemLGF1	EHY65304.1	Nematocida ausubeli	Y	1	i33-52o
NemLGF1	EHY65308.1	Nematocida ausubeli	Y
NemLGF1	EHY65372.1	Nematocida ausubeli	Y
NemLGF1	EHY65403.1	Nematocida ausubeli	Y
NemLGF1	EHY65437.1	Nematocida ausubeli
NemLGF1	EHY65444.1	Nematocida ausubeli	Y	1	i5-27o
NemLGF1	EHY65447.1	Nematocida ausubeli
NemLGF1	EHY65448.1	Nematocida ausubeli
NemLGF1	EHY65449.1	Nematocida ausubeli		1	i13-35o
NemLGF1	EHY65450.1	Nematocida ausubeli
NemLGF1	EHY65451.1	Nematocida ausubeli
NemLGF1	EHY65453.1	Nematocida ausubeli
NemLGF1	EHY65454.1	Nematocida ausubeli
NemLGF1	EHY65456.1	Nematocida ausubeli	Y
NemLGF1	EHY65464.1	Nematocida ausubeli	Y
NemLGF1	EHY65508.1	Nematocida ausubeli
NemLGF1	EHY65509.1	Nematocida ausubeli
NemLGF1	EHY65510.1	Nematocida ausubeli
NemLGF1	EHY65517.1	Nematocida ausubeli		1	i40-62o
NemLGF1	EHY65518.1	Nematocida ausubeli	Y
NemLGF1	EHY65523.1	Nematocida ausubeli
NemLGF1	EHY65529.1	Nematocida ausubeli		1	i31-53o
NemLGF1	EHY65531.1	Nematocida ausubeli		1	i36-55o
NemLGF1	EHY65532.1	Nematocida ausubeli
NemLGF1	EHY65547.1	Nematocida ausubeli
NemLGF1	EHY65555.1	Nematocida ausubeli	Y
NemLGF1	EHY65558.1	Nematocida ausubeli	Y
NemLGF1	EHY65559.1	Nematocida ausubeli
NemLGF1	EHY65606.1	Nematocida ausubeli	Y
NemLGF1	EHY65607.1	Nematocida ausubeli
NemLGF1	EHY65629.1	Nematocida ausubeli	Y
NemLGF1	EHY65701.1	Nematocida ausubeli
NemLGF1	EHY65705.1	Nematocida ausubeli
NemLGF1	EHY65706.1	Nematocida ausubeli
NemLGF1	EHY65772.1	Nematocida ausubeli	Y
NemLGF1	EHY65821.1	Nematocida ausubeli	Y
NemLGF1	EHY65839.1	Nematocida ausubeli
NemLGF1	EHY65840.1	Nematocida ausubeli
NemLGF1	EHY65885.1	Nematocida ausubeli	Y
NemLGF1	EHY65886.1	Nematocida ausubeli	Y
NemLGF1	EHY65898.1	Nematocida ausubeli	Y
NemLGF1	EHY65902.1	Nematocida ausubeli
NemLGF1	EHY65903.1	Nematocida ausubeli	Y
NemLGF1	EHY65912.1	Nematocida ausubeli	Y
NemLGF1	EHY65913.1	Nematocida ausubeli	Y
NemLGF1	EHY65943.1	Nematocida ausubeli
NemLGF1	EHY65986.1	Nematocida ausubeli	Y	1	i13-35o
NemLGF1	EHY66058.1	Nematocida ausubeli	Y
NemLGF1	EHY66059.1	Nematocida ausubeli	Y
NemLGF1	EHY66075.1	Nematocida ausubeli	Y
NemLGF1	EHY66076.1	Nematocida ausubeli		1	i44-66o
NemLGF1	EHY66099.1	Nematocida ausubeli	Y
NemLGF1	EHY66137.1	Nematocida ausubeli	Y	1	i13-30o
NemLGF1	EHY66138.1	Nematocida ausubeli
NemLGF1	EHY66152.1	Nematocida ausubeli	Y
NemLGF1	EHY66153.1	Nematocida ausubeli	Y
NemLGF1	EHY66159.1	Nematocida ausubeli
NemLGF1	EHY66160.1	Nematocida ausubeli		1	i39-61o
NemLGF1	EHY66167.1	Nematocida ausubeli	Y
NemLGF1	EHY66169.1	Nematocida ausubeli	Y
NemLGF1	EHY66172.1	Nematocida ausubeli	Y
NemLGF1	EHY66177.1	Nematocida ausubeli		1	i33-51o
NemLGF1	EHY66223.1	Nematocida ausubeli		1	i31-53o
NemLGF1	EHY66276.1	Nematocida ausubeli	Y
NemLGF1	EHY66290.1	Nematocida ausubeli	Y
NemLGF1	EHY66312.1	Nematocida ausubeli
NemLGF1	EHY66313.1	Nematocida ausubeli
NemLGF1	EHY66314.1	Nematocida ausubeli
NemLGF1	EHY66315.1	Nematocida ausubeli
NemLGF1	EHY66353.1	Nematocida ausubeli	Y
NemLGF1	EHY66358.1	Nematocida ausubeli		1	i20-39o
NemLGF1	EHY66359.1	Nematocida ausubeli
NemLGF1	EHY66363.1	Nematocida ausubeli	Y	1	i7-24o
NemLGF1	EHY66365.1	Nematocida ausubeli
NemLGF1	EHY66372.1	Nematocida ausubeli	Y
NemLGF1	EHY66376.1	Nematocida ausubeli	Y
NemLGF1	EHY66454.1	Nematocida ausubeli	Y	1	i7-26o
NemLGF1	EHY66487.1	Nematocida ausubeli	Y
NemLGF1	EHY66488.1	Nematocida ausubeli
NemLGF1	EHY66505.1	Nematocida ausubeli	Y
NemLGF1	EHY66514.1	Nematocida ausubeli
NemLGF1	EHY66541.1	Nematocida ausubeli	Y	1	i21-43o
NemLGF1	EHY66542.1	Nematocida ausubeli
NemLGF1	EHY66562.1	Nematocida ausubeli		1	i41-63o
NemLGF1	EHY66591.1	Nematocida ausubeli	Y
NemLGF1	EHY66592.1	Nematocida ausubeli
NemLGF1	EHY66593.1	Nematocida ausubeli		1	i95-114o
NemLGF1	EHY66594.1	Nematocida ausubeli	Y
NemLGF1	EHY66625.1	Nematocida ausubeli	Y	1	i7-29o
NemLGF1	EHY66643.1	Nematocida ausubeli	Y	1	i7-29o
NemLGF1	EHY66686.1	Nematocida ausubeli
NemLGF1	EHY66713.1	Nematocida ausubeli	Y
NemLGF1	EHY66714.1	Nematocida ausubeli
NemLGF1	EHY66739.1	Nematocida ausubeli	Y	1	i7-29o
NemLGF1	EHY66761.1	Nematocida ausubeli	Y
NemLGF1	EHY66763.1	Nematocida ausubeli	Y
NemLGF1	EHY66764.1	Nematocida ausubeli
NemLGF1	EHY66811.1	Nematocida ausubeli	Y
NemLGF1	EHY66824.1	Nematocida ausubeli	Y
NemLGF1	EHY66826.1	Nematocida ausubeli		1	i90-112o
NemLGF1	EHY66836.1	Nematocida ausubeli	Y
NemLGF1	EHY66848.1	Nematocida ausubeli	Y	1	i7-29o
NemLGF1	EHY66864.1	Nematocida ausubeli
NemLGF1	EHY66865.1	Nematocida ausubeli	Y
NemLGF1	EHY66867.1	Nematocida ausubeli
NemLGF1	EHY66868.1	Nematocida ausubeli		1	i31-53o
NemLGF1	EHY66924.1	Nematocida ausubeli	Y
NemLGF1	EHY66939.1	Nematocida ausubeli
NemLGF1	EHY66943.1	Nematocida ausubeli
NemLGF1	EHY66945.1	Nematocida ausubeli
NemLGF1	EHY66946.1	Nematocida ausubeli
NemLGF1	EHY66947.1	Nematocida ausubeli	Y	1	i25-47o
NemLGF1	NEMAJ01_0028	Nematocida major	Y
NemLGF1	NEMAJ01_0115	Nematocida major	Y
NemLGF1	NEMAJ01_0116	Nematocida major	Y
NemLGF1	NEMAJ01_0245	Nematocida major	Y
NemLGF1	NEMAJ01_0247	Nematocida major	Y
NemLGF1	NEMAJ01_0249	Nematocida major
NemLGF1	NEMAJ01_0250	Nematocida major	Y
NemLGF1	NEMAJ01_0251	Nematocida major	Y
NemLGF1	NEMAJ01_0253	Nematocida major
NemLGF1	NEMAJ01_0261	Nematocida major	Y
NemLGF1	NEMAJ01_0594	Nematocida major	Y
NemLGF1	NEMAJ01_0647	Nematocida major	Y
NemLGF1	NEMAJ01_0648	Nematocida major	Y
NemLGF1	NEMAJ01_0649	Nematocida major	Y
NemLGF1	NEMAJ01_0674	Nematocida major	Y
NemLGF1	NEMAJ01_0675	Nematocida major	Y
NemLGF1	NEMAJ01_0676	Nematocida major	Y
NemLGF1	NEMAJ01_0678	Nematocida major	Y
NemLGF1	NEMAJ01_0726	Nematocida major	Y
NemLGF1	NEMAJ01_0778	Nematocida major	Y
NemLGF1	NEMAJ01_0866	Nematocida major	Y
NemLGF1	NEMAJ01_0867	Nematocida major	Y
NemLGF1	NEMAJ01_0868	Nematocida major	Y
NemLGF1	NEMAJ01_0869	Nematocida major	Y
NemLGF1	NEMAJ01_0871	Nematocida major	Y
NemLGF1	NEMAJ01_0872	Nematocida major	Y
NemLGF1	NEMAJ01_0874	Nematocida major	Y
NemLGF1	NEMAJ01_0975	Nematocida major	Y
NemLGF1	NEMAJ01_1000	Nematocida major	Y
NemLGF1	NEMAJ01_1168	Nematocida major	Y
NemLGF1	NEMAJ01_1170	Nematocida major	Y
NemLGF1	NEMAJ01_1207	Nematocida major	Y
NemLGF1	NEMAJ01_1397	Nematocida major	Y
NemLGF1	NEMAJ01_1603	Nematocida major	Y
NemLGF1	NEMAJ01_1606	Nematocida major	Y
NemLGF1	NEMAJ01_1607	Nematocida major	Y
NemLGF1	NEMAJ01_1608	Nematocida major	Y
NemLGF1	NEMAJ01_1609	Nematocida major	Y
NemLGF1	NEMAJ01_1672	Nematocida major	Y
NemLGF1	NEMAJ01_1720	Nematocida major	Y
NemLGF1	NEMAJ01_1844	Nematocida major	Y
NemLGF1	NEMAJ01_1886	Nematocida major	Y
NemLGF1	NEMAJ01_1946	Nematocida major	Y
NemLGF1	NEMAJ01_1951	Nematocida major
NemLGF1	NEMAJ01_1955	Nematocida major	Y
NemLGF1	NEMAJ01_1956	Nematocida major	Y
NemLGF1	NEMAJ01_1980	Nematocida major	Y
NemLGF1	NEMAJ01_1996	Nematocida major	Y
NemLGF1	NEMAJ01_1997	Nematocida major	Y
NemLGF1	NEMAJ01_2001	Nematocida major	Y	1	i13-35o
NemLGF1	NEMAJ01_2002	Nematocida major
NemLGF1	NEMAJ01_2004	Nematocida major
NemLGF1	NEMAJ01_2005	Nematocida major	Y
NemLGF1	NEMAJ01_2006	Nematocida major	Y
NemLGF1	NEMAJ01_2007	Nematocida major	Y
NemLGF1	NEMAJ01_2008	Nematocida major	Y
NemLGF1	NEMAJ01_2013	Nematocida major	Y
NemLGF1	NEMAJ01_2016	Nematocida major	Y	1	i13-35o
NemLGF1	NEMAJ01_2018	Nematocida major	Y	1	i5-22o
NemLGF1	NEMAJ01_2021	Nematocida major	Y	1	i21-43o
NemLGF1	NEMAJ01_2022	Nematocida major	Y
NemLGF1	NEMAJ01_2023	Nematocida major	Y
NemLGF1	NEMAJ01_2024	Nematocida major	Y
NemLGF1	NEMAJ01_2028	Nematocida major	Y
NemLGF1	NEMAJ01_2031	Nematocida major
NemLGF1	NEMAJ01_2033	Nematocida major
NemLGF1	NEMAJ01_2036	Nematocida major	Y
NemLGF1	NEMAJ01_2037	Nematocida major	Y
NemLGF1	NEMAJ01_2038	Nematocida major	Y
NemLGF1	NEMAJ01_2039	Nematocida major	Y
NemLGF1	NEMAJ01_2041	Nematocida major	Y
NemLGF1	NEMAJ01_2044	Nematocida major	Y
NemLGF1	NEMAJ01_2116	Nematocida major
NemLGF1	NEMAJ01_2132	Nematocida major
NemLGF1	NEMAJ01_2134	Nematocida major	Y
NemLGF1	NEMAJ01_2135	Nematocida major	Y
NemLGF1	NEMAJ01_2136	Nematocida major	Y
NemLGF1	NEMAJ01_2137	Nematocida major	Y
NemLGF1	NEMAJ01_2138	Nematocida major
NemLGF1	NEMAJ01_2168	Nematocida major
NemLGF1	NEMAJ01_2261	Nematocida major	Y
NemLGF1	NEMAJ01_2264	Nematocida major	Y
NemLGF1	NEMAJ01_2265	Nematocida major	Y
NemLGF1	NEMAJ01_2266	Nematocida major
NemLGF1	NEMAJ01_2268	Nematocida major	Y
NemLGF1	NEMAJ01_2274	Nematocida major	Y
NemLGF1	NEMAJ01_2276	Nematocida major	Y
NemLGF1	NEMAJ01_2309	Nematocida major	Y
NemLGF1	NEMAJ01_2319	Nematocida major	Y
NemLGF1	NEMAJ01_2323	Nematocida major
NemLGF1	NEMAJ01_2339	Nematocida major	Y
NemLGF1	NEMAJ01_2345	Nematocida major
NemLGF1	NEMAJ01_2346	Nematocida major
NemLGF1	NEMAJ01_2350	Nematocida major	Y
NemLGF1	NEMAJ01_2356	Nematocida major
NemLGF1	NEMAJ01_2357	Nematocida major
NemLGF1	NEMAJ01_2358	Nematocida major
NemLGF1	NEMAJ01_2366	Nematocida major	Y
NemLGF1	NEMAJ01_2370	Nematocida major
NemLGF1	NEMAJ01_2393	Nematocida major	Y
NemLGF1	OAG29119.1	Nematocida ironsii	Y
NemLGF1	OAG29120.1	Nematocida ironsii	Y
NemLGF1	OAG29121.1	Nematocida ironsii	Y
NemLGF1	OAG29167.1	Nematocida ironsii	Y
NemLGF1	OAG30063.1	Nematocida ironsii	Y	1	i13-30o
NemLGF1	OAG30080.1	Nematocida ironsii	Y
NemLGF1	OAG30081.1	Nematocida ironsii	Y	1	i26-48o
NemLGF1	OAG30407.1	Nematocida ironsii
NemLGF1	OAG30433.1	Nematocida ironsii
NemLGF1	OAG30434.1	Nematocida ironsii
NemLGF1	OAG30682.1	Nematocida ironsii	Y
NemLGF1	OAG30740.1	Nematocida ironsii	Y
NemLGF1	OAG30776.1	Nematocida ironsii	Y	1	i28-50o
NemLGF1	OAG30790.1	Nematocida ironsii
NemLGF1	OAG30822.1	Nematocida ironsii		1	i25-47o
NemLGF1	OAG30824.1	Nematocida ironsii
NemLGF1	OAG30825.1	Nematocida ironsii	Y	1	i26-48o
NemLGF1	OAG30883.1	Nematocida ironsii	Y	1	i7-29o
NemLGF1	OAG30902.1	Nematocida ironsii	Y	1	i26-43o
NemLGF1	OAG30905.1	Nematocida ironsii	Y
NemLGF1	OAG30920.1	Nematocida ironsii	Y
NemLGF1	OAG30946.1	Nematocida ironsii	Y
NemLGF1	OAG30994.1	Nematocida ironsii	Y
NemLGF1	OAG30999.1	Nematocida ironsii	Y	1	i30-52o
NemLGF1	OAG31149.1	Nematocida ironsii
NemLGF1	OAG31150.1	Nematocida ironsii
NemLGF1	OAG31371.1	Nematocida ironsii
NemLGF1	OAG31388.1	Nematocida ironsii	Y
NemLGF1	OAG31394.1	Nematocida ironsii
NemLGF1	OAG31470.1	Nematocida ironsii	Y
NemLGF1	OAG31472.1	Nematocida ironsii	Y	1	i31-53o
NemLGF1	OAG31477.1	Nematocida ironsii	Y
NemLGF1	OAG32045.1	Nematocida ironsii		1	i47-64o
NemLGF1	OAG32077.1	Nematocida ironsii	Y
NemLGF1	OAG32104.1	Nematocida ironsii		1	i31-53o
NemLGF1	OAG32108.1	Nematocida ironsii	Y
NemLGF1	OAG32110.1	Nematocida ironsii
NemLGF1	OAG32122.1	Nematocida ironsii		1	i40-57o
NemLGF1	OAG32153.1	Nematocida ironsii	Y
NemLGF1	OAG32322.1	Nematocida ironsii
NemLGF1	OAG32324.1	Nematocida ironsii	Y	1	i13-35o
NemLGF1	OAG32326.1	Nematocida ironsii
NemLGF1	OAG32327.1	Nematocida ironsii	Y
NemLGF1	OAG32328.1	Nematocida ironsii
NemLGF1	OAG32329.1	Nematocida ironsii	Y
NemLGF1	OAG32330.1	Nematocida ironsii	Y
NemLGF1	OAG32331.1	Nematocida ironsii
NemLGF1	OAG32333.1	Nematocida ironsii
NemLGF1	OAG32339.1	Nematocida ironsii
NemLGF1	OAG32361.1	Nematocida ironsii
NemLGF1	OAG32362.1	Nematocida ironsii
NemLGF1	OAG32369.1	Nematocida ironsii
NemLGF1	OAG32411.1	Nematocida ironsii	Y
NemLGF1	OAG32422.1	Nematocida ironsii	Y
NemLGF1	OAG32428.1	Nematocida ironsii		1	i19-38o
NemLGF1	OAG32431.1	Nematocida ironsii	Y
NemLGF1	OAG32436.1	Nematocida ironsii
NemLGF1	OAG32458.1	Nematocida ironsii	Y
NemLGF1	OAG32473.1	Nematocida ironsii	Y
NemLGF1	OAG32476.1	Nematocida ironsii
NemLGF1	OAG32477.1	Nematocida ironsii	Y
NemLGF1	OAG32504.1	Nematocida ironsii	Y
NemLGF1	OAG32512.1	Nematocida ironsii
NemLGF1	OAG32519.1	Nematocida ironsii
NemLGF1	OAG32520.1	Nematocida ironsii
NemLGF1	OAG32521.1	Nematocida ironsii		1	i13-35o
NemLGF1	OAG32522.1	Nematocida ironsii	Y
NemLGF1	OAG32523.1	Nematocida ironsii	Y
NemLGF1	OAG32524.1	Nematocida ironsii	Y	1	i13-30o
NemLGF1	OAG32525.1	Nematocida ironsii	Y	1	i13-35o
NemLGF1	OAG32527.1	Nematocida ironsii		1	i17-36o
NemLGF1	OAG32572.1	Nematocida ironsii	Y
NemLGF1	OAG32575.1	Nematocida ironsii
NemLGF1	OAG32580.1	Nematocida ironsii	Y
NemLGF1	OAG32644.1	Nematocida ironsii	Y
NemLGF1	OAG32688.1	Nematocida ironsii
NemLGF1	OAG32696.1	Nematocida ironsii
NemLGF1	OAG32707.1	Nematocida ironsii
NemLGF1	OAG32709.1	Nematocida ironsii	Y	1	i13-35o
NemLGF1	OAG32710.1	Nematocida ironsii	Y	1	i23-45o
NemLGF1	OAG32712.1	Nematocida ironsii	Y
NemLGF1	OAG32718.1	Nematocida ironsii	Y
NemLGF1	OAG32738.1	Nematocida ironsii
NemLGF1	OAG32739.1	Nematocida ironsii
NemLGF1	OAG32740.1	Nematocida ironsii
NemLGF1	OAG32743.1	Nematocida ironsii	Y
NemLGF1	OAG32745.1	Nematocida ironsii		1	i21-40o
NemLGF1	OAG32746.1	Nematocida ironsii
NemLGF1	OAG32771.1	Nematocida ironsii		1	i12-31o
NemLGF1	OAG32776.1	Nematocida ironsii	Y
NemLGF1	OAG32779.1	Nematocida ironsii	Y
NemLGF1	OAG32797.1	Nematocida ironsii	Y
NemLGF1	OAG32801.1	Nematocida ironsii	Y
NemLGF1	OAG32802.1	Nematocida ironsii
NemLGF1	OAG32803.1	Nematocida ironsii
NemLGF1	OAG32804.1	Nematocida ironsii
NemLGF1	OAG32807.1	Nematocida ironsii	Y	1	i29-51o
NemLGF1	OAG32808.1	Nematocida ironsii	Y	1	i30-52o
NemLGF1	OAG32809.1	Nematocida ironsii	Y	1	i25-47o
NemLGF1	OAG32810.1	Nematocida ironsii
NemLGF1	OAG32813.1	Nematocida ironsii
NemLGF1	OAG32814.1	Nematocida ironsii
NemLGF1	OAG32829.1	Nematocida ironsii	Y
NemLGF1	OAG32830.1	Nematocida ironsii
NemLGF1	OAG32831.1	Nematocida ironsii	Y
NemLGF1	OAG32834.1	Nematocida ironsii
NemLGF1	OAG32835.1	Nematocida ironsii
NemLGF1	OAG32929.1	Nematocida ironsii	Y	1	i19-41o
NemLGF1	OAG32930.1	Nematocida ironsii	Y
NemLGF1	OAG32933.1	Nematocida ironsii	Y
NemLGF1	OAG32938.1	Nematocida ironsii	Y
NemLGF1	OAG32988.1	Nematocida ironsii	Y
NemLGF1	OAG33002.1	Nematocida ironsii	Y
NemLGF1	OAG33003.1	Nematocida ironsii	Y
NemLGF1	OAG33004.1	Nematocida ironsii
NemLGF1	OAG33006.1	Nematocida ironsii
NemLGF1	OAG33007.1	Nematocida ironsii	Y
NemLGF1	OAG33062.1	Nematocida ironsii
NemLGF1	OAG33093.1	Nematocida ironsii	Y	1	i24-43o
NemLGF1	OAG33094.1	Nematocida ironsii
NemLGF1	OAG33095.1	Nematocida ironsii	Y	1	i21-43o
NemLGF1	OAG33098.1	Nematocida ironsii	Y
NemLGF1	OAG33102.1	Nematocida ironsii
NemLGF1	OAG33104.1	Nematocida ironsii		1	i31-53o
NemLGF1	OAG33105.1	Nematocida ironsii	Y	1	i30-49o
NemLGF1	OAG33107.1	Nematocida ironsii		1	i29-51o
NemLGF1	OAG33128.1	Nematocida ironsii
NemLGF1	OAG33132.1	Nematocida ironsii	Y	1	o804-826i
NemLGF1	OAG33133.1	Nematocida ironsii
NemLGF1	OAG33134.1	Nematocida ironsii
NemLGF1	OAG33135.1	Nematocida ironsii
NemLGF1	OAG33137.1	Nematocida ironsii	Y
NemLGF1	OAG33198.1	Nematocida ironsii
NemLGF1	OAG33200.1	Nematocida ironsii	Y	1	i13-35o
NemLGF1	OAG33201.1	Nematocida ironsii	Y	1	i23-45o
NemLGF1	OAG33203.1	Nematocida ironsii	Y
NemLGF1	OAG33205.1	Nematocida ironsii
NemLGF1	OAG33207.1	Nematocida ironsii
NemLGF1	OAG33209.1	Nematocida ironsii	Y
NemLGF1	OAG33213.1	Nematocida ironsii
NemLGF1	OAG33214.1	Nematocida ironsii	Y	1	i13-35o
NemLGF1	OAG33216.1	Nematocida ironsii	Y
NemLGF1	OAG33218.1	Nematocida ironsii
NemLGF1	OAG33219.1	Nematocida ironsii	Y
NemLGF1	OAG33291.1	Nematocida ironsii	Y
NemLGF1	OAG33293.1	Nematocida ironsii	Y	1	i23-40o
NemLGF1	OAG33295.1	Nematocida ironsii
NemLGF1	OAG33296.1	Nematocida ironsii	Y
NemLGF1	OAG33297.1	Nematocida ironsii	Y
NemLGF1	OAG33298.1	Nematocida ironsii	Y
NemLGF1	OAG33299.1	Nematocida ironsii	Y	1	i13-32o
NemLGF1	OAG33301.1	Nematocida ironsii
NemLGF1	OAG33333.1	Nematocida ironsii
NemLGF1	OAG33353.1	Nematocida ironsii		1	i76-98o
NemLGF1	OAG33355.1	Nematocida ironsii	Y
NemLGF1	OAG33357.1	Nematocida ironsii	Y	1	i7-29o
NemLGF1	OAG33360.1	Nematocida ironsii	Y
NemLGF1	OAG33428.1	Nematocida ironsii	Y	1	i13-35o
NemLGF1	OAG33430.1	Nematocida ironsii
NemLGF1	OAG33432.1	Nematocida ironsii	Y	1	i21-38o
NemLGF1	OAG33436.1	Nematocida ironsii
NemLGF1	OAG33437.1	Nematocida ironsii	Y
NemLGF1	OAG33438.1	Nematocida ironsii	Y
NemLGF1	OAG33479.1	Nematocida ironsii	Y	1	i24-46o
NemLGF1	OAG33481.1	Nematocida ironsii	Y
NemLGF1	OAG33482.1	Nematocida ironsii
NemLGF1	OAG33485.1	Nematocida ironsii	Y	1	i40-57o
NemLGF1	OAG33486.1	Nematocida ironsii	Y
NemLGF1	OAG33492.1	Nematocida ironsii	Y
NemLGF1	OAG33496.1	Nematocida ironsii
NemLGF1	OAG33549.1	Nematocida ironsii
NemLGF1	OAG33550.1	Nematocida ironsii
NemLGF1	OAG33552.1	Nematocida ironsii
NemLGF1	OAG33554.1	Nematocida ironsii
NemLGF1	OAG33555.1	Nematocida ironsii
NemLGF1	OAG33560.1	Nematocida ironsii	Y
NemLGF1	OAG33586.1	Nematocida ironsii
NemLGF1	OAG33587.1	Nematocida ironsii
NemLGF1	OAG33597.1	Nematocida ironsii	Y
NemLGF1	OAG33647.1	Nematocida ironsii
NemLGF1	OAG33649.1	Nematocida ironsii
NemLGF1	OAG33650.1	Nematocida ironsii
NemLGF1	OAG33651.1	Nematocida ironsii	Y	1	i21-38o
NemLGF1	OAG33661.1	Nematocida ironsii		1	i33-55o
NemLGF1	OAG33662.1	Nematocida ironsii		1	i21-40o
NemLGF1	OAG33677.1	Nematocida ironsii	Y
NemLGF1	OAG33687.1	Nematocida ironsii	Y
NemLGF1	OAG33688.1	Nematocida ironsii	Y
NemLGF1	OAG33690.1	Nematocida ironsii	Y	1	i23-45o
NemLGF1	OAG33691.1	Nematocida ironsii	Y	1	i13-35o
NemLGF1	OAG33693.1	Nematocida ironsii
NemLGF1	OAG33702.1	Nematocida ironsii	Y
NemLGF1	OAG33742.1	Nematocida ironsii
NemLGF1	OAG33743.1	Nematocida ironsii
NemLGF1	OAG33744.1	Nematocida ironsii
NemLGF1	OAG33745.1	Nematocida ironsii		1	i29-51o
NemLGF1	PAEPH01_0103	Pancytospora epiphaga	Y	1	i9-31o
NemLGF1	PAEPH01_0512	Pancytospora epiphaga
NemLGF1	PAEPH01_0513	Pancytospora epiphaga
NemLGF1	PAEPH01_0611	Pancytospora epiphaga
NemLGF1	PAEPH01_0612	Pancytospora epiphaga	Y
NemLGF1	PAEPH01_0620	Pancytospora epiphaga	Y
NemLGF1	PAEPH01_0654	Pancytospora epiphaga	Y
NemLGF1	PAEPH01_0710	Pancytospora epiphaga	Y
NemLGF1	PAEPH01_0714	Pancytospora epiphaga	Y
NemLGF1	PAEPH01_0777	Pancytospora epiphaga
NemLGF1	PAEPH01_1118	Pancytospora epiphaga	Y
NemLGF1	PAEPH01_1456	Pancytospora epiphaga	Y
NemLGF1	PAEPH01_1478	Pancytospora epiphaga	Y
NemLGF1	PAEPH01_1543	Pancytospora epiphaga	Y
NemLGF1	PAEPH01_1619	Pancytospora epiphaga
NemLGF1	PAEPH01_1650	Pancytospora epiphaga
NemLGF1	PAEPH01_1672	Pancytospora epiphaga	Y
NemLGF1	PAEPH01_1673	Pancytospora epiphaga
NemLGF1	PAEPH01_1674	Pancytospora epiphaga
NemLGF1	PAEPH01_1675	Pancytospora epiphaga
NemLGF1	PAEPH01_1676	Pancytospora epiphaga
NemLGF1	PAEPH01_1709	Pancytospora epiphaga	Y
NemLGF1	PAEPH01_1939	Pancytospora epiphaga	Y
NemLGF1	PAEPH01_1970	Pancytospora epiphaga
NemLGF1	PAEPH01_2081	Pancytospora epiphaga	Y
NemLGF1	PAEPH01_2331	Pancytospora epiphaga		1	i130-150o
NemLGF1	PAEPH01_2454	Pancytospora epiphaga
NemLGF1	PAEPH01_2455	Pancytospora epiphaga
NemLGF1	PAEPH01_2473	Pancytospora epiphaga
NemLGF1	PAEPH01_2658	Pancytospora epiphaga
NemLGF1	PAEPH01_2689	Pancytospora epiphaga
NemLGF1	PAEPH01_2825	Pancytospora epiphaga	Y
NemLGF1	PAEPH01_2941	Pancytospora epiphaga	Y
NemLGF1	PAPHI01_0121	Pancytospora philotis	Y
NemLGF1	PAPHI01_0122	Pancytospora philotis	Y
NemLGF1	PAPHI01_0148	Pancytospora philotis	Y
NemLGF1	PAPHI01_0178	Pancytospora philotis	Y
NemLGF1	PAPHI01_0313	Pancytospora philotis
NemLGF1	PAPHI01_0315	Pancytospora philotis	Y
NemLGF1	PAPHI01_0330	Pancytospora philotis
NemLGF1	PAPHI01_0460	Pancytospora philotis	Y
NemLGF1	PAPHI01_0461	Pancytospora philotis	Y
NemLGF1	PAPHI01_0462	Pancytospora philotis	Y	1	i5-27o
NemLGF1	PAPHI01_0463	Pancytospora philotis	Y
NemLGF1	PAPHI01_0464	Pancytospora philotis	Y	1	i5-27o
NemLGF1	PAPHI01_0465	Pancytospora philotis	Y
NemLGF1	PAPHI01_0668	Pancytospora philotis	Y
NemLGF1	PAPHI01_0672	Pancytospora philotis	Y
NemLGF1	PAPHI01_0674	Pancytospora philotis
NemLGF1	PAPHI01_0676	Pancytospora philotis	Y
NemLGF1	PAPHI01_0678	Pancytospora philotis	Y
NemLGF1	PAPHI01_0680	Pancytospora philotis	Y
NemLGF1	PAPHI01_0681	Pancytospora philotis	Y
NemLGF1	PAPHI01_0685	Pancytospora philotis	Y
NemLGF1	PAPHI01_0822	Pancytospora philotis	Y
NemLGF1	PAPHI01_0924	Pancytospora philotis	Y
NemLGF1	PAPHI01_0925	Pancytospora philotis	Y
NemLGF1	PAPHI01_0973	Pancytospora philotis	Y
NemLGF1	PAPHI01_1099	Pancytospora philotis	Y
NemLGF1	PAPHI01_1135	Pancytospora philotis	Y
NemLGF1	PAPHI01_1136	Pancytospora philotis	Y
NemLGF1	PAPHI01_1153	Pancytospora philotis
NemLGF1	PAPHI01_1156	Pancytospora philotis
NemLGF1	PAPHI01_1157	Pancytospora philotis	Y
NemLGF1	PAPHI01_1158	Pancytospora philotis	Y
NemLGF1	PAPHI01_1283	Pancytospora philotis
NemLGF1	PAPHI01_1359	Pancytospora philotis	Y
NemLGF1	PAPHI01_1360	Pancytospora philotis	Y
NemLGF1	PAPHI01_1427	Pancytospora philotis	Y
NemLGF1	PAPHI01_1595	Pancytospora philotis	Y
NemLGF1	PAPHI01_1850	Pancytospora philotis	Y
NemLGF1	PAPHI01_1851	Pancytospora philotis	Y
NemLGF1	PAPHI01_2123	Pancytospora philotis	Y
NemLGF1	PAPHI01_2124	Pancytospora philotis	Y
NemLGF1	PAPHI01_2203	Pancytospora philotis	Y
NemLGF1	PAPHI01_2255	Pancytospora philotis	Y
NemLGF1	PAPHI01_2256	Pancytospora philotis	Y
NemLGF1	PAPHI01_2257	Pancytospora philotis	Y
NemLGF1	PAPHI01_2258	Pancytospora philotis	Y
NemLGF1	PAPHI01_2345	Pancytospora philotis	Y
NemLGF1	PAPHI01_2348	Pancytospora philotis	Y
NemLGF1	PAPHI01_2355	Pancytospora philotis	Y
NemLGF1	PAPHI01_2358	Pancytospora philotis
NemLGF1	PAPHI01_2370	Pancytospora philotis	Y
NemLGF1	PAPHI01_2372	Pancytospora philotis	Y
NemLGF1	PAPHI01_2414	Pancytospora philotis
NemLGF1	PAPHI01_2416	Pancytospora philotis
NemLGF1	PAPHI01_2417	Pancytospora philotis
NemLGF1	PAPHI01_2418	Pancytospora philotis	Y
NemLGF1	PAPHI01_2419	Pancytospora philotis	Y
NemLGF1	PAPHI01_2432	Pancytospora philotis	Y
NemLGF1	PAPHI01_2550	Pancytospora philotis	Y
NemLGF1	PAPHI01_2555	Pancytospora philotis
NemLGF1	PAPHI01_2577	Pancytospora philotis
NemLGF1	PAPHI01_2583	Pancytospora philotis	Y
NemLGF1	PAPHI01_2584	Pancytospora philotis	Y
NemLGF1	PAPHI01_2585	Pancytospora philotis	Y
NemLGF1	PAPHI01_2591	Pancytospora philotis	Y
NemLGF1	PAPHI01_2592	Pancytospora philotis
NemLGF1	PAPHI01_2768	Pancytospora philotis
NemLGF1	XP_013057835.1	Nematocida parisii	Y	1	i25-47o
NemLGF1	XP_013057836.1	Nematocida parisii	Y	1	i13-35o
NemLGF1	XP_013057837.1	Nematocida parisii	Y
NemLGF1	XP_013057840.1	Nematocida parisii
NemLGF1	XP_013057841.1	Nematocida parisii
NemLGF1	XP_013057847.1	Nematocida parisii	Y
NemLGF1	XP_013057864.1	Nematocida parisii	Y
NemLGF1	XP_013057865.1	Nematocida parisii	Y
NemLGF1	XP_013057875.1	Nematocida parisii	Y	1	i28-50o
NemLGF1	XP_013057889.1	Nematocida parisii	Y	1	i29-46o
NemLGF1	XP_013057920.1	Nematocida parisii
NemLGF1	XP_013057922.1	Nematocida parisii
NemLGF1	XP_013057924.1	Nematocida parisii
NemLGF1	XP_013057993.1	Nematocida parisii	Y	1	i7-29o
NemLGF1	XP_013058012.1	Nematocida parisii	Y	1	i21-43o
NemLGF1	XP_013058015.1	Nematocida parisii
NemLGF1	XP_013058016.1	Nematocida parisii		1	i50-69o
NemLGF1	XP_013058018.1	Nematocida parisii	Y
NemLGF1	XP_013058034.1	Nematocida parisii	Y
NemLGF1	XP_013058061.1	Nematocida parisii	Y
NemLGF1	XP_013058092.1	Nematocida parisii	Y	1	i21-43o
NemLGF1	XP_013058093.1	Nematocida parisii
NemLGF1	XP_013058094.1	Nematocida parisii	Y
NemLGF1	XP_013058097.1	Nematocida parisii
NemLGF1	XP_013058100.1	Nematocida parisii
NemLGF1	XP_013058159.1	Nematocida parisii	Y
NemLGF1	XP_013058161.1	Nematocida parisii	Y
NemLGF1	XP_013058424.1	Nematocida parisii
NemLGF1	XP_013058454.1	Nematocida parisii	Y	1	i21-43o
NemLGF1	XP_013058455.1	Nematocida parisii		1	i31-53o
NemLGF1	XP_013058457.1	Nematocida parisii
NemLGF1	XP_013058466.1	Nematocida parisii	Y
NemLGF1	XP_013058468.1	Nematocida parisii	Y
NemLGF1	XP_013058471.1	Nematocida parisii	Y
NemLGF1	XP_013058473.1	Nematocida parisii
NemLGF1	XP_013058482.1	Nematocida parisii		1	i24-46o
NemLGF1	XP_013058484.1	Nematocida parisii	Y	1	i20-38o
NemLGF1	XP_013058485.1	Nematocida parisii	Y
NemLGF1	XP_013058486.1	Nematocida parisii	Y	1	i21-39o
NemLGF1	XP_013058487.1	Nematocida parisii	Y
NemLGF1	XP_013058488.1	Nematocida parisii	Y	1	i13-35o
NemLGF1	XP_013058490.1	Nematocida parisii	Y	1	i20-42o
NemLGF1	XP_013058722.1	Nematocida parisii	Y
NemLGF1	XP_013058723.1	Nematocida parisii	Y
NemLGF1	XP_013058724.1	Nematocida parisii
NemLGF1	XP_013058811.1	Nematocida parisii	Y
NemLGF1	XP_013058815.1	Nematocida parisii
NemLGF1	XP_013058851.1	Nematocida parisii		1	i39-56o
NemLGF1	XP_013058883.1	Nematocida parisii	Y
NemLGF1	XP_013058896.1	Nematocida parisii	Y
NemLGF1	XP_013058909.1	Nematocida parisii
NemLGF1	XP_013058950.1	Nematocida parisii	Y
NemLGF1	XP_013058970.1	Nematocida parisii
NemLGF1	XP_013059152.1	Nematocida parisii
NemLGF1	XP_013059202.1	Nematocida parisii	Y
NemLGF1	XP_013059219.1	Nematocida parisii	Y
NemLGF1	XP_013059220.1	Nematocida parisii
NemLGF1	XP_013059245.1	Nematocida parisii	Y
NemLGF1	XP_013059246.1	Nematocida parisii
NemLGF1	XP_013059247.1	Nematocida parisii
NemLGF1	XP_013059248.1	Nematocida parisii	Y
NemLGF1	XP_013059249.1	Nematocida parisii	Y
NemLGF1	XP_013059272.1	Nematocida parisii	Y	1	i7-29o
NemLGF1	XP_013059306.1	Nematocida parisii
NemLGF1	XP_013059327.1	Nematocida parisii		1	i76-95o
NemLGF1	XP_013059328.1	Nematocida parisii	Y
NemLGF1	XP_013059342.1	Nematocida parisii	Y
NemLGF1	XP_013059356.1	Nematocida parisii		1	i21-40o
NemLGF1	XP_013059357.1	Nematocida parisii		1	o375-397i
NemLGF1	XP_013059358.1	Nematocida parisii
NemLGF1	XP_013059383.1	Nematocida parisii	Y
NemLGF1	XP_013059385.1	Nematocida parisii
NemLGF1	XP_013059386.1	Nematocida parisii		1	i21-43o
NemLGF1	XP_013059394.1	Nematocida parisii	Y
NemLGF1	XP_013059439.1	Nematocida parisii	Y	1	i12-34o
NemLGF1	XP_013059481.1	Nematocida parisii
NemLGF1	XP_013059594.1	Nematocida parisii	Y
NemLGF1	XP_013059595.1	Nematocida parisii
NemLGF1	XP_013059598.1	Nematocida parisii	Y	1	i9-31o
NemLGF1	XP_013059629.1	Nematocida parisii
NemLGF1	XP_013059630.1	Nematocida parisii	Y
NemLGF1	XP_013059662.1	Nematocida parisii
NemLGF1	XP_013059663.1	Nematocida parisii		1	i49-66o
NemLGF1	XP_013059745.1	Nematocida parisii		1	i13-35o
NemLGF1	XP_013059746.1	Nematocida parisii
NemLGF1	XP_013059747.1	Nematocida parisii	Y
NemLGF1	XP_013059748.1	Nematocida parisii	Y
NemLGF1	XP_013059749.1	Nematocida parisii	Y
NemLGF1	XP_013059750.1	Nematocida parisii
NemLGF1	XP_013059751.1	Nematocida parisii
NemLGF1	XP_013059752.1	Nematocida parisii	Y	1	i21-39o
NemLGF1	XP_013059753.1	Nematocida parisii	Y	1	i21-40o
NemLGF1	XP_013059755.1	Nematocida parisii	Y
NemLGF1	XP_013059864.1	Nematocida parisii		1	i39-56o
NemLGF1	XP_013059884.1	Nematocida parisii	Y
NemLGF1	XP_013059885.1	Nematocida parisii
NemLGF1	XP_013059938.1	Nematocida parisii
NemLGF1	XP_013059974.1	Nematocida parisii	Y
NemLGF1	XP_013060002.1	Nematocida parisii	Y
NemLGF1	XP_013060003.1	Nematocida parisii	Y
NemLGF1	XP_013060046.1	Nematocida parisii
NemLGF1	XP_013060047.1	Nematocida parisii
NemLGF1	XP_013060074.1	Nematocida parisii	Y
NemLGF1	XP_013060079.1	Nematocida parisii	Y
NemLGF1	XP_013060094.1	Nematocida parisii	Y
NemLGF1	XP_013060121.1	Nematocida parisii	Y
NemLGF1	XP_013060124.1	Nematocida parisii		1	i20-39o
NemLGF1	XP_013060132.1	Nematocida parisii	Y
NemLGF1	XP_013060148.1	Nematocida parisii	Y
NemLGF1	XP_013060188.1	Nematocida parisii	Y
NemLGF1	XP_013060194.1	Nematocida parisii	Y	1	i12-29o
NemLGF1	XP_013060197.1	Nematocida parisii	Y
NemLGF1	XP_013060263.1	Nematocida parisii	Y	1	i21-38o
NemLGF1	XP_013060293.1	Nematocida parisii	Y
NemLGF1	XP_013060294.1	Nematocida parisii
NemLGF1	XP_013060361.1	Nematocida parisii	Y
NemLGF1	XP_013060366.1	Nematocida parisii	Y	1	i31-53o
NemLGF1	XP_013060368.1	Nematocida parisii	Y
NemLGF1	XP_013060393.1	Nematocida parisii		1	i13-35o
NemLGF1	XP_013060395.1	Nematocida parisii
NemLGF1	XP_013060396.1	Nematocida parisii	Y
NemLGF1	XP_013060397.1	Nematocida parisii
NemLGF1	XP_013060398.1	Nematocida parisii
NemLGF1	XP_013060399.1	Nematocida parisii
NemLGF1	XP_013060400.1	Nematocida parisii
NemLGF1	XP_013060401.1	Nematocida parisii
NemLGF1	XP_013060402.1	Nematocida parisii	Y	1	i21-43o
NemLGF1	XP_013060404.1	Nematocida parisii	Y
NemLGF1	XP_013060405.1	Nematocida parisii
NemLGF1	XP_013060412.1	Nematocida parisii	Y	1	i13-32o
NemLGF1	XP_013060414.1	Nematocida parisii	Y	1	i13-32o
NemLGF1	XP_013060415.1	Nematocida parisii	Y
NemLGF1	XP_013060417.1	Nematocida parisii
NemLGF1	XP_013060421.1	Nematocida parisii
NemLGF1	XP_013060425.1	Nematocida parisii
NemLGF1	XP_013060426.1	Nematocida parisii	Y	1	i13-35o
NemLGF1	XP_013060427.1	Nematocida parisii
NemLGF1	XP_013060440.1	Nematocida parisii
NemLGF1	XP_013060441.1	Nematocida parisii	Y
NemLGF1	XP_013060442.1	Nematocida parisii
NemLGF1	XP_013060444.1	Nematocida parisii
NemLGF1	XP_013060445.1	Nematocida parisii
NemLGF1	XP_013060448.1	Nematocida parisii	Y
NemLGF1	XP_013060451.1	Nematocida parisii
NemLGF1	XP_013060452.1	Nematocida parisii
NemLGF1	XP_013060453.1	Nematocida parisii
NemLGF1	XP_013060455.1	Nematocida parisii
NemLGF1	XP_013060456.1	Nematocida parisii
NemLGF1	XP_013060459.1	Nematocida parisii	Y
NemLGF1	XP_013060462.1	Nematocida parisii	Y
NemLGF1	XP_013060463.1	Nematocida parisii
NemLGF1	XP_013060464.1	Nematocida parisii
NemLGF1	XP_013060465.1	Nematocida parisii	Y
NemLGF1	XP_013060469.1	Nematocida parisii
NemLGF1	XP_013060472.1	Nematocida parisii	Y
NemLGF1	XP_013060473.1	Nematocida parisii
NemLGF1	XP_013060485.1	Nematocida parisii
NemLGF1	XP_013060487.1	Nematocida parisii
NemLGF1	XP_013060490.1	Nematocida parisii
NemLGF1	XP_013060493.1	Nematocida parisii		1	i20-39o
NemLGF1	XP_013060494.1	Nematocida parisii
NemLGF1	EHY64264.1	Nematocida ausubeli		1	i49-68o
NemLGF1	EHY64317.1	Nematocida ausubeli
NemLGF1	EHY64518.1	Nematocida ausubeli
NemLGF1	EHY65033.1	Nematocida ausubeli
NemLGF1	EHY65300.1	Nematocida ausubeli
NemLGF1	EHY65303.1	Nematocida ausubeli
NemLGF1	EHY66838.1	Nematocida ausubeli
NemLGF1	EHY66940.1	Nematocida ausubeli
NemLGF1	OAG32573.1	Nematocida ironsii
NemLGF1	OAG33553.1	Nematocida ironsii
NemLGF1	PAEPH01_2315	Pancytospora epiphaga	Y
NemLGF1	PAEPH01_2508	Pancytospora epiphaga	Y
NemLGF1	PAEPH01_2716	Pancytospora epiphaga	Y
NemLGF1	PAEPH01_2792	Pancytospora epiphaga	Y	1	o19-41i
NemLGF1	PAEPH01_2806	Pancytospora epiphaga	Y
NemLGF1	PAPHI01_0675	Pancytospora philotis
NemLGF1	PAPHI01_1033	Pancytospora philotis	Y
NemLGF1	PAPHI01_1154	Pancytospora philotis	Y
NemLGF1	PAPHI01_1155	Pancytospora philotis
NemLGF1	PAPHI01_2371	Pancytospora philotis	Y
NemLGF1	PAPHI01_2415	Pancytospora philotis	Y
NemLGF1	XP_013059533.1	Nematocida parisii
NemLGF1	EHY65702.1	Nematocida ausubeli
NemLGF1	PAEPH01_2153	Pancytospora epiphaga
NemLGF1	PAEPH01_2286	Pancytospora epiphaga
NemLGF1	PAEPH01_2306	Pancytospora epiphaga
NemLGF1	PAEPH01_2332	Pancytospora epiphaga
NemLGF1	PAEPH01_2375	Pancytospora epiphaga
NemLGF1	PAEPH01_2426	Pancytospora epiphaga
NemLGF1	PAEPH01_2576	Pancytospora epiphaga
NemLGF1	PAPHI01_0669	Pancytospora philotis
NemLGF1	PAPHI01_0974	Pancytospora philotis
NemLGF1	PAPHI01_1284	Pancytospora philotis
NemLGF1	PAPHI01_1357	Pancytospora philotis
NemLGF1	PAPHI01_1391	Pancytospora philotis
NemLGF1	PAPHI01_2357	Pancytospora philotis
NemLGF1	PAPHI01_2553	Pancytospora philotis
NemLGF1	PAPHI01_2755	Pancytospora philotis
NemLGF1	EHY64183.1	Nematocida ausubeli
NemLGF1	EHY64188.1	Nematocida ausubeli
NemLGF1	EHY64206.1	Nematocida ausubeli
NemLGF1	EHY64212.1	Nematocida ausubeli
NemLGF1	EHY64243.1	Nematocida ausubeli
NemLGF1	EHY64271.1	Nematocida ausubeli
NemLGF1	EHY64367.1	Nematocida ausubeli
NemLGF1	EHY64371.1	Nematocida ausubeli
NemLGF1	EHY64416.1	Nematocida ausubeli
NemLGF1	EHY64741.1	Nematocida ausubeli
NemLGF1	EHY65457.1	Nematocida ausubeli
NemLGF1	EHY65530.1	Nematocida ausubeli
NemLGF1	NEMAJ01_0873	Nematocida major		1	i103-122o
NemLGF1	NEMAJ01_1952	Nematocida major	Y
NemLGF1	NEMAJ01_2027	Nematocida major
NemLGF1	NEMAJ01_2131	Nematocida major
NemLGF1	NEMAJ01_2365	Nematocida major		1	i71-93o
NemLGF1	OAG32325.1	Nematocida ironsii
NemLGF1	OAG32833.1	Nematocida ironsii
NemLGF1	OAG33131.1	Nematocida ironsii
NemLGF1	OAG33217.1	Nematocida ironsii
NemLGF1	OAG33493.1	Nematocida ironsii
NemLGF1	XP_013058951.1	Nematocida parisii
NemLGF1	XP_013060443.1	Nematocida parisii
NemLGF1	XP_013060447.1	Nematocida parisii
NemLGF1	XP_013060457.1	Nematocida parisii
NemLGF1	XP_013060458.1	Nematocida parisii	Y
NemLGF1	XP_013060460.1	Nematocida parisii
NemLGF1	XP_013060461.1	Nematocida parisii	Y
NemLGF1	XP_013060483.1	Nematocida parisii
NemLGF1	XP_013060488.1	Nematocida parisii
NemLGF1	XP_013060495.1	Nematocida parisii
NemLGF1	XP_013059871.1	Nematocida parisii
NemLGF1	EHY66360.1	Nematocida ausubeli
NemLGF1	XP_013060416.1	Nematocida parisii
NemLGF1	XP_013057842.1	Nematocida parisii	Y
NemLGF2	EHY65041.1	Nematocida ausubeli		1	i32-49o
NemLGF2	NECID01_0083	Nematocida cider	Y
NemLGF2	NEFER01_0360	Nematocida ferruginous	Y
NemLGF2	NEFER01_0362	Nematocida ferruginous	Y	1	i20-42o
NemLGF2	NEFER01_0672	Nematocida ferruginous	Y	1	i21-39o
NemLGF2	NEFER01_0694	Nematocida ferruginous	Y
NemLGF2	NEFER01_0702	Nematocida ferruginous	Y	1	i29-46o
NemLGF2	NEFER01_0703	Nematocida ferruginous	Y
NemLGF2	NEFER01_0706	Nematocida ferruginous	Y	1	i30-49o	zf-C3HC4_3
NemLGF2	NEFER01_0720	Nematocida ferruginous		1	o154-173i
NemLGF2	NEFER01_0842	Nematocida ferruginous	Y
NemLGF2	NEFER01_0844	Nematocida ferruginous	Y	1	i13-35o
NemLGF2	NEFER01_0846	Nematocida ferruginous	Y	3	o15-37i539-561o571-590i
NemLGF2	NEFER01_0847	Nematocida ferruginous	Y
NemLGF2	NEFER01_0972	Nematocida ferruginous
NemLGF2	NEFER01_0978	Nematocida ferruginous	Y	1	i32-49o
NemLGF2	NEFER01_0992	Nematocida ferruginous
NemLGF2	NEFER01_0993	Nematocida ferruginous	Y	1	i21-40o
NemLGF2	NEFER01_0995	Nematocida ferruginous	Y
NemLGF2	NEFER01_1073	Nematocida ferruginous	Y	1	i13-35o
NemLGF2	NEFER01_1077	Nematocida ferruginous	Y	1	i13-35o
NemLGF2	NEFER01_1225	Nematocida ferruginous	Y	1	i13-35o
NemLGF2	NEFER01_1253	Nematocida ferruginous
NemLGF2	NEFER01_1254	Nematocida ferruginous
NemLGF2	NEFER01_1260	Nematocida ferruginous	Y	1	i13-35o	zf-C3HC4_3
NemLGF2	NEFER01_1261	Nematocida ferruginous	Y	1	i23-45o	zf-RING_2,zf-C3HC4_3
NemLGF2	NEFER01_1262	Nematocida ferruginous	Y	1	i9-28o
NemLGF2	NEFER01_1264	Nematocida ferruginous	Y	1	i25-42o	zf-C3HC4_3,zf-RING_5
NemLGF2	NEFER01_1786	Nematocida ferruginous	Y	1	i13-35o
NemLGF2	NEFER01_1788	Nematocida ferruginous
NemLGF2	NEFER01_1789	Nematocida ferruginous
NemLGF2	NEFER01_1804	Nematocida ferruginous	Y	1	i24-46o	zf-C3HC4_3,zf-RING_2
NemLGF2	NEFER01_1997	Nematocida ferruginous	Y	1	i12-31o
NemLGF2	NEFER01_1998	Nematocida ferruginous	Y	1	i16-38o
NemLGF2	NEFER01_2035	Nematocida ferruginous	Y
NemLGF2	NEFER01_2067	Nematocida ferruginous	Y
NemLGF2	NEFER01_2070	Nematocida ferruginous
NemLGF2	NEFER01_2071	Nematocida ferruginous	Y
NemLGF2	NEFER01_2072	Nematocida ferruginous	Y	1	i13-35o
NemLGF2	NEFER01_2103	Nematocida ferruginous	Y	1	i21-39o
NemLGF2	NEFER01_2107	Nematocida ferruginous	Y	1	i13-30o
NemLGF2	NEFER01_2144	Nematocida ferruginous	Y	1	i20-42o
NemLGF2	NEFER01_2145	Nematocida ferruginous		1	o219-236i	zf-C3HC4_3
NemLGF2	NEFER01_2148	Nematocida ferruginous
NemLGF2	NEFER01_2169	Nematocida ferruginous	Y	1	i13-35o
NemLGF2	NEFER01_2171	Nematocida ferruginous	Y
NemLGF2	NEFER01_2175	Nematocida ferruginous
NemLGF2	NEFER01_2176	Nematocida ferruginous
NemLGF2	NEFER01_2179	Nematocida ferruginous	Y
NemLGF2	NEFER01_2180	Nematocida ferruginous	Y
NemLGF2	NEFER01_2181	Nematocida ferruginous	Y	1	i20-37o
NemLGF2	NEFER01_2183	Nematocida ferruginous
NemLGF2	NEFER01_2185	Nematocida ferruginous	Y	1	i13-35o
NemLGF2	NEFER01_2187	Nematocida ferruginous	Y
NemLGF2	NEFER01_2191	Nematocida ferruginous	Y	1	i13-35o
NemLGF2	NEFER01_2194	Nematocida ferruginous	Y			zf-RING_2
NemLGF2	NEFER01_2195	Nematocida ferruginous	Y	1	i13-35o
NemLGF2	NEFER01_2196	Nematocida ferruginous	Y	1	i21-40o	zf-C3HC4_3
NemLGF2	NEFER01_2199	Nematocida ferruginous	Y	1	i13-35o
NemLGF2	NEFER01_2210	Nematocida ferruginous
NemLGF2	NEFER01_2219	Nematocida ferruginous	Y	1	i20-37o
NemLGF2	NEFER01_2221	Nematocida ferruginous	Y
NemLGF2	NEFER01_2223	Nematocida ferruginous	Y
NemLGF2	NEFER01_2225	Nematocida ferruginous	Y	1	i13-35o
NemLGF2	NEFER01_2232	Nematocida ferruginous
NemLGF2	NEFER01_2233	Nematocida ferruginous	Y	1	i21-40o
NemLGF2	NEFER01_2237	Nematocida ferruginous
NemLGF2	NEFER01_2240	Nematocida ferruginous
NemLGF2	NEFER01_2241	Nematocida ferruginous	Y	1	i13-35o
NemLGF2	NEFER01_2243	Nematocida ferruginous
NemLGF2	NEFER01_2259	Nematocida ferruginous	Y	1	i21-39o
NemLGF2	NEFER01_2262	Nematocida ferruginous	Y	1	i21-39o
NemLGF2	NEFER01_2263	Nematocida ferruginous	Y	1	i13-35o
NemLGF2	NEHOM01_0116	Nematocida homosporus	Y	1	i21-43o
NemLGF2	NEHOM01_0120	Nematocida homosporus	Y	1	i17-39o
NemLGF2	NEHOM01_0165	Nematocida homosporus	Y	1	i19-41o
NemLGF2	NEHOM01_0187	Nematocida homosporus		1	i80-102o
NemLGF2	NEHOM01_0206	Nematocida homosporus
NemLGF2	NEHOM01_0226	Nematocida homosporus
NemLGF2	NEHOM01_0231	Nematocida homosporus	Y	1	i20-39o
NemLGF2	NEHOM01_0264	Nematocida homosporus		1	i27-49o
NemLGF2	NEHOM01_0272	Nematocida homosporus	Y	1	i21-43o
NemLGF2	NEHOM01_0319	Nematocida homosporus	Y	1	i51-73o
NemLGF2	NEHOM01_0329	Nematocida homosporus	Y	1	i5-23o
NemLGF2	NEHOM01_0344	Nematocida homosporus	Y	1	i25-47o
NemLGF2	NEHOM01_0430	Nematocida homosporus
NemLGF2	NEHOM01_0473	Nematocida homosporus		1	i61-83o
NemLGF2	NEHOM01_0500	Nematocida homosporus		2	o24-46i59-81o
NemLGF2	NEHOM01_0511	Nematocida homosporus	Y	1	o494-516i
NemLGF2	NEHOM01_0621	Nematocida homosporus	Y
NemLGF2	NEHOM01_0632	Nematocida homosporus	Y
NemLGF2	NEHOM01_0649	Nematocida homosporus	Y
NemLGF2	NEHOM01_0651	Nematocida homosporus	Y
NemLGF2	NEHOM01_0652	Nematocida homosporus	Y	1	i19-41o
NemLGF2	NEHOM01_0658	Nematocida homosporus
NemLGF2	NEHOM01_0683	Nematocida homosporus		1	i56-75o
NemLGF2	NEHOM01_0767	Nematocida homosporus
NemLGF2	NEHOM01_0768	Nematocida homosporus
NemLGF2	NEHOM01_0769	Nematocida homosporus	Y
NemLGF2	NEHOM01_0823	Nematocida homosporus	Y	1	i21-43o
NemLGF2	NEHOM01_0837	Nematocida homosporus	Y
NemLGF2	NEHOM01_0838	Nematocida homosporus	Y
NemLGF2	NEHOM01_0856	Nematocida homosporus		1	i21-43o
NemLGF2	NEHOM01_0909	Nematocida homosporus	Y	1	i20-38o
NemLGF2	NEHOM01_0910	Nematocida homosporus	Y
NemLGF2	NEHOM01_0912	Nematocida homosporus
NemLGF2	NEHOM01_0914	Nematocida homosporus
NemLGF2	NEHOM01_0931	Nematocida homosporus	Y	1	i23-45o
NemLGF2	NEHOM01_0991	Nematocida homosporus		1	i80-102o
NemLGF2	NEHOM01_0992	Nematocida homosporus	Y
NemLGF2	NEHOM01_1015	Nematocida homosporus	Y	1	i12-34o
NemLGF2	NEHOM01_1025	Nematocida homosporus	Y
NemLGF2	NEHOM01_1094	Nematocida homosporus
NemLGF2	NEHOM01_1131	Nematocida homosporus
NemLGF2	NEHOM01_1132	Nematocida homosporus		2	o20-39i59-81o
NemLGF2	NEHOM01_1159	Nematocida homosporus	Y	1	i20-39o
NemLGF2	NEHOM01_1174	Nematocida homosporus
NemLGF2	NEHOM01_1202	Nematocida homosporus	Y	1	i22-44o
NemLGF2	NEHOM01_1211	Nematocida homosporus
NemLGF2	NEHOM01_1226	Nematocida homosporus				Prok-RING_4
NemLGF2	NEHOM01_1227	Nematocida homosporus
NemLGF2	NEHOM01_1228	Nematocida homosporus	Y	1	i20-39o
NemLGF2	NEHOM01_1246	Nematocida homosporus	Y	1	i21-43o
NemLGF2	NEHOM01_1247	Nematocida homosporus
NemLGF2	NEHOM01_1260	Nematocida homosporus
NemLGF2	NEHOM01_1286	Nematocida homosporus	Y	1	i9-26o	zf-RING_5
NemLGF2	NEHOM01_1291	Nematocida homosporus	Y	1	i24-43o
NemLGF2	NEHOM01_1305	Nematocida homosporus	Y	1	i12-34o
NemLGF2	NEHOM01_1396	Nematocida homosporus				zf-RING_2,zf-RING_11,zf-C3HC4_2,zf-rbx1,zf-ANAPC11,zf-C3HC4,zf-RING_UBOX,zf-RING_5
NemLGF2	NEHOM01_1411	Nematocida homosporus
NemLGF2	NEHOM01_1430	Nematocida homosporus	Y
NemLGF2	NEHOM01_1449	Nematocida homosporus	Y	2	i5-22o68-90i	FAM176
NemLGF2	NEHOM01_1450	Nematocida homosporus
NemLGF2	NEHOM01_1495	Nematocida homosporus	Y	1	i20-37o
NemLGF2	NEHOM01_1496	Nematocida homosporus	Y	1	i7-24o
NemLGF2	NEHOM01_1509	Nematocida homosporus	Y
NemLGF2	NEHOM01_1510	Nematocida homosporus	Y	1	i20-37o
NemLGF2	NEHOM01_1512	Nematocida homosporus	Y	1	i20-39o
NemLGF2	NEHOM01_1540	Nematocida homosporus	Y	1	i21-43o
NemLGF2	NEHOM01_1549	Nematocida homosporus	Y	1	i23-45o
NemLGF2	NEHOM01_1633	Nematocida homosporus	Y	1	i9-31o
NemLGF2	NEHOM01_1654	Nematocida homosporus	Y
NemLGF2	NEHOM01_1671	Nematocida homosporus	Y
NemLGF2	NEHOM01_1681	Nematocida homosporus
NemLGF2	NEHOM01_1699	Nematocida homosporus		1	i59-81o
NemLGF2	NEHOM01_1736	Nematocida homosporus
NemLGF2	NEHOM01_1739	Nematocida homosporus	Y
NemLGF2	NEHOM01_1837	Nematocida homosporus
NemLGF2	NEHOM01_1891	Nematocida homosporus	Y	1	i21-39o
NemLGF2	NEHOM01_1908	Nematocida homosporus		1	i62-84o
NemLGF2	NEHOM01_1916	Nematocida homosporus	Y
NemLGF2	NEHOM01_1917	Nematocida homosporus
NemLGF2	NEHOM01_1921	Nematocida homosporus				zf-RING_5
NemLGF2	NEHOM01_1925	Nematocida homosporus
NemLGF2	NEHOM01_1945	Nematocida homosporus	Y	1	i21-43o
NemLGF2	NEHOM01_1961	Nematocida homosporus	Y	1	i21-43o
NemLGF2	NEHOM01_2004	Nematocida homosporus	Y
NemLGF2	NEHOM01_2006	Nematocida homosporus	Y	1	i20-37o
NemLGF2	NEHOM01_2045	Nematocida homosporus
NemLGF2	NEHOM01_2063	Nematocida homosporus
NemLGF2	NEHOM01_2064	Nematocida homosporus	Y
NemLGF2	NEHOM01_2065	Nematocida homosporus
NemLGF2	NEHOM01_2092	Nematocida homosporus
NemLGF2	NEHOM01_2161	Nematocida homosporus	Y
NemLGF2	NEHOM01_2166	Nematocida homosporus
NemLGF2	NEHOM01_2203	Nematocida homosporus	Y
NemLGF2	NEHOM01_2216	Nematocida homosporus	Y	1	i21-43o
NemLGF2	NEHOM01_2217	Nematocida homosporus		1	i81-103o
NemLGF2	NEHOM01_2224	Nematocida homosporus	Y	1	i62-81o
NemLGF2	NEHOM01_2239	Nematocida homosporus
NemLGF2	NEHOM01_2268	Nematocida homosporus	Y	1	i7-29o
NemLGF2	NEHOM01_2269	Nematocida homosporus
NemLGF2	NEHOM01_2283	Nematocida homosporus				DNA_ligase_A_M,DNA_ligase_A_C,DNA_ligase_A_N,RNA_ligase
NemLGF2	NEHOM01_2290	Nematocida homosporus	Y	1	i21-40o
NemLGF2	NEHOM01_2306	Nematocida homosporus
NemLGF2	NEHOM01_2314	Nematocida homosporus
NemLGF2	NEHOM01_2322	Nematocida homosporus	Y
NemLGF2	NEHOM01_2339	Nematocida homosporus	Y
NemLGF2	NEHOM01_2347	Nematocida homosporus
NemLGF2	NEHOM01_2392	Nematocida homosporus
NemLGF2	NEHOM01_2403	Nematocida homosporus	Y	1	i17-36o
NemLGF2	NEHOM01_2411	Nematocida homosporus	Y
NemLGF2	NEHOM01_2438	Nematocida homosporus	Y	1	i21-43o
NemLGF2	NEHOM01_2439	Nematocida homosporus	Y	1	i21-43o
NemLGF2	NEHOM01_2444	Nematocida homosporus	Y	1	i12-34o
NemLGF2	NEHOM01_2454	Nematocida homosporus
NemLGF2	NEHOM01_2466	Nematocida homosporus		1	i80-102o
NemLGF2	NEHOM01_2487	Nematocida homosporus
NemLGF2	NEHOM01_2491	Nematocida homosporus
NemLGF2	NEHOM01_2501	Nematocida homosporus
NemLGF2	NEHOM01_2508	Nematocida homosporus
NemLGF2	NEHOM01_2516	Nematocida homosporus
NemLGF2	NEHOM01_2530	Nematocida homosporus
NemLGF2	NEHOM01_2543	Nematocida homosporus				Prok-RING_4
NemLGF2	NEMIN01_1856	Nematocida minor
NemLGF2	NEOKW01_0311	Nematocida botruosus	Y
NemLGF2	OAG28775.1	Nematocida displodere
NemLGF2	OAG28776.1	Nematocida displodere		1	i26-48o
NemLGF2	OAG28777.1	Nematocida displodere		1	i20-42o
NemLGF2	OAG28778.1	Nematocida displodere		1	o20-42i
NemLGF2	OAG28829.1	Nematocida displodere
NemLGF2	OAG28871.1	Nematocida displodere	Y
NemLGF2	OAG28874.1	Nematocida displodere	Y
NemLGF2	OAG28916.1	Nematocida displodere
NemLGF2	OAG28917.1	Nematocida displodere
NemLGF2	OAG28935.1	Nematocida displodere	Y
NemLGF2	OAG28937.1	Nematocida displodere	Y	1	i21-40o
NemLGF2	OAG28957.1	Nematocida displodere	Y
NemLGF2	OAG28990.1	Nematocida displodere	Y
NemLGF2	OAG28991.1	Nematocida displodere		1	i54-73o
NemLGF2	OAG28992.1	Nematocida displodere	Y	1	i7-29o
NemLGF2	OAG28993.1	Nematocida displodere	Y
NemLGF2	OAG29098.1	Nematocida displodere	Y
NemLGF2	OAG29106.1	Nematocida displodere	Y	1	i21-40o
NemLGF2	OAG29107.1	Nematocida displodere	Y
NemLGF2	OAG29108.1	Nematocida displodere	Y	1	i25-47o
NemLGF2	OAG29109.1	Nematocida displodere	Y
NemLGF2	OAG29110.1	Nematocida displodere	Y
NemLGF2	OAG29111.1	Nematocida displodere	Y	1	i7-29o
NemLGF2	OAG29112.1	Nematocida displodere	Y	1	i7-29o
NemLGF2	OAG29113.1	Nematocida displodere	Y	1	i7-29o
NemLGF2	OAG29180.1	Nematocida displodere	Y
NemLGF2	OAG29181.1	Nematocida displodere	Y
NemLGF2	OAG29243.1	Nematocida displodere	Y
NemLGF2	OAG29245.1	Nematocida displodere
NemLGF2	OAG29246.1	Nematocida displodere
NemLGF2	OAG29253.1	Nematocida displodere
NemLGF2	OAG29386.1	Nematocida displodere	Y
NemLGF2	OAG29387.1	Nematocida displodere	Y
NemLGF2	OAG29388.1	Nematocida displodere	Y			zf-RING_UBOX
NemLGF2	OAG29394.1	Nematocida displodere	Y
NemLGF2	OAG29448.1	Nematocida displodere	Y
NemLGF2	OAG29489.1	Nematocida displodere	Y
NemLGF2	OAG29490.1	Nematocida displodere	Y
NemLGF2	OAG29590.1	Nematocida displodere
NemLGF2	OAG29617.1	Nematocida displodere	Y
NemLGF2	OAG29637.1	Nematocida displodere
NemLGF2	OAG29638.1	Nematocida displodere	Y	1	i12-34o
NemLGF2	OAG29722.1	Nematocida displodere				TBPIP
NemLGF2	OAG29726.1	Nematocida displodere	Y	1	i16-38o
NemLGF2	OAG29753.1	Nematocida displodere	Y
NemLGF2	OAG29771.1	Nematocida displodere	Y	1	i13-35o
NemLGF2	OAG29772.1	Nematocida displodere	Y
NemLGF2	OAG29775.1	Nematocida displodere
NemLGF2	OAG29776.1	Nematocida displodere
NemLGF2	OAG29777.1	Nematocida displodere	Y
NemLGF2	OAG29779.1	Nematocida displodere	Y	1	i21-38o
NemLGF2	OAG29780.1	Nematocida displodere
NemLGF2	OAG29862.1	Nematocida displodere
NemLGF2	OAG29863.1	Nematocida displodere	Y	1	i21-40o
NemLGF2	OAG29864.1	Nematocida displodere	Y
NemLGF2	OAG29865.1	Nematocida displodere
NemLGF2	OAG29881.1	Nematocida displodere	Y
NemLGF2	OAG29904.1	Nematocida displodere
NemLGF2	OAG29905.1	Nematocida displodere	Y
NemLGF2	OAG29906.1	Nematocida displodere				zf-RING_UBOX,zf-RING_2,zf-RING_5
NemLGF2	OAG29908.1	Nematocida displodere	Y
NemLGF2	OAG29909.1	Nematocida displodere		1	i21-43o
NemLGF2	OAG29919.1	Nematocida displodere	Y
NemLGF2	OAG29920.1	Nematocida displodere	Y	1	i9-31o
NemLGF2	OAG29921.1	Nematocida displodere	Y	1	i5-27o
NemLGF2	OAG29947.1	Nematocida displodere	Y	1	i7-26o
NemLGF2	OAG29991.1	Nematocida displodere	Y
NemLGF2	OAG30014.1	Nematocida displodere	Y	1	i9-31o
NemLGF2	OAG30016.1	Nematocida displodere
NemLGF2	OAG30094.1	Nematocida displodere
NemLGF2	OAG30112.1	Nematocida displodere				zf-RING_2,zf-C3HC4_2,zf-rbx1,zf-RING_5
NemLGF2	OAG30131.1	Nematocida displodere	Y	1	i25-47o
NemLGF2	OAG30136.1	Nematocida displodere	Y
NemLGF2	OAG30147.1	Nematocida displodere		1	i21-43o
NemLGF2	OAG30156.1	Nematocida displodere	Y	1	i5-24o
NemLGF2	OAG30157.1	Nematocida displodere
NemLGF2	OAG30171.1	Nematocida displodere		1	i124-143o	zf-C3HC4_2,zf-RING_UBOX,zf-RING_5,zf-RING_2,zf-C3HC4,zf-C3HC4_3,zf-C3HC4_4
NemLGF2	OAG30187.1	Nematocida displodere	Y	1	i12-29o
NemLGF2	OAG30262.1	Nematocida displodere	Y	1	i7-29o
NemLGF2	OAG30263.1	Nematocida displodere
NemLGF2	OAG30264.1	Nematocida displodere	Y
NemLGF2	OAG30265.1	Nematocida displodere	Y
NemLGF2	OAG30266.1	Nematocida displodere	Y
NemLGF2	OAG30267.1	Nematocida displodere	Y
NemLGF2	OAG30268.1	Nematocida displodere	Y
NemLGF2	OAG30269.1	Nematocida displodere	Y
NemLGF2	OAG30270.1	Nematocida displodere
NemLGF2	OAG30410.1	Nematocida displodere	Y	1	i12-31o
NemLGF2	OAG30411.1	Nematocida displodere	Y
NemLGF2	OAG30412.1	Nematocida displodere	Y
NemLGF2	OAG30413.1	Nematocida displodere
NemLGF2	OAG30414.1	Nematocida displodere
NemLGF2	OAG30415.1	Nematocida displodere
NemLGF2	OAG30416.1	Nematocida displodere	Y
NemLGF2	OAG30417.1	Nematocida displodere
NemLGF2	OAG30418.1	Nematocida displodere	Y
NemLGF2	OAG30419.1	Nematocida displodere
NemLGF2	OAG30424.1	Nematocida displodere	Y
NemLGF2	OAG30425.1	Nematocida displodere				zf-RING_UBOX,zf-RING_2
NemLGF2	OAG30426.1	Nematocida displodere
NemLGF2	OAG30427.1	Nematocida displodere	Y
NemLGF2	OAG30430.1	Nematocida displodere	Y	1	i9-31o
NemLGF2	OAG30431.1	Nematocida displodere
NemLGF2	OAG30432.1	Nematocida displodere	Y	1	i7-29o
NemLGF2	OAG30435.1	Nematocida displodere	Y
NemLGF2	OAG30436.1	Nematocida displodere
NemLGF2	OAG30444.1	Nematocida displodere	Y	1	i13-32o
NemLGF2	OAG30445.1	Nematocida displodere	Y
NemLGF2	OAG30446.1	Nematocida displodere	Y
NemLGF2	OAG30479.1	Nematocida displodere	Y
NemLGF2	OAG30481.1	Nematocida displodere	Y	1	i7-29o
NemLGF2	OAG30741.1	Nematocida displodere	Y
NemLGF2	OAG30742.1	Nematocida displodere	Y
NemLGF2	OAG30743.1	Nematocida displodere
NemLGF2	OAG30744.1	Nematocida displodere
NemLGF2	OAG30745.1	Nematocida displodere	Y
NemLGF2	OAG30746.1	Nematocida displodere	Y	1	i9-31o
NemLGF2	OAG30747.1	Nematocida displodere	Y
NemLGF2	OAG30748.1	Nematocida displodere	Y
NemLGF2	OAG30749.1	Nematocida displodere
NemLGF2	OAG30750.1	Nematocida displodere	Y	1	i12-29o
NemLGF2	OAG30751.1	Nematocida displodere	Y
NemLGF2	OAG30758.1	Nematocida displodere				Prok-RING_4,zf-C3HC4_3,zf-C3HC4,zf-C3HC4_2
NemLGF2	OAG30950.1	Nematocida displodere	Y
NemLGF2	OAG30951.1	Nematocida displodere	Y	1	i9-31o
NemLGF2	OAG30952.1	Nematocida displodere	Y
NemLGF2	OAG30953.1	Nematocida displodere	Y
NemLGF2	OAG30954.1	Nematocida displodere	Y
NemLGF2	OAG30973.1	Nematocida displodere	Y
NemLGF2	OAG30974.1	Nematocida displodere	Y
NemLGF2	OAG31075.1	Nematocida displodere	Y
NemLGF2	OAG31086.1	Nematocida displodere	Y
NemLGF2	OAG31087.1	Nematocida displodere	Y
NemLGF2	OAG31089.1	Nematocida displodere	Y	1	i13-35o
NemLGF2	OAG31112.1	Nematocida displodere
NemLGF2	OAG31113.1	Nematocida displodere	Y	2	o643-665i677-699o
NemLGF2	OAG31144.1	Nematocida displodere	Y
NemLGF2	OAG31145.1	Nematocida displodere	Y	1	i12-34o	zf-RING_5
NemLGF2	OAG31146.1	Nematocida displodere
NemLGF2	OAG31147.1	Nematocida displodere	Y
NemLGF2	OAG31151.1	Nematocida displodere
NemLGF2	OAG31153.1	Nematocida displodere	Y
NemLGF2	OAG31154.1	Nematocida displodere	Y
NemLGF2	OAG31155.1	Nematocida displodere		1	i31-53o
NemLGF2	OAG31156.1	Nematocida displodere
NemLGF2	OAG31157.1	Nematocida displodere	Y	1	i7-29o
NemLGF2	OAG31158.1	Nematocida displodere
NemLGF2	OAG31159.1	Nematocida displodere	Y	1	i7-29o
NemLGF2	OAG31160.1	Nematocida displodere	Y
NemLGF2	OAG31162.1	Nematocida displodere	Y
NemLGF2	OAG31164.1	Nematocida displodere	Y
NemLGF2	OAG31165.1	Nematocida displodere	Y
NemLGF2	OAG31166.1	Nematocida displodere	Y	1	i21-40o
NemLGF2	OAG31167.1	Nematocida displodere	Y
NemLGF2	OAG31168.1	Nematocida displodere	Y	1	i26-48o
NemLGF2	OAG31169.1	Nematocida displodere	Y
NemLGF2	OAG31170.1	Nematocida displodere	Y
NemLGF2	OAG31173.1	Nematocida displodere	Y	1	i20-42o	zf-C3HC4_3
NemLGF2	OAG31174.1	Nematocida displodere	Y
NemLGF2	OAG31263.1	Nematocida displodere	Y
NemLGF2	OAG31267.1	Nematocida displodere
NemLGF2	OAG31268.1	Nematocida displodere	Y
NemLGF2	OAG31269.1	Nematocida displodere	Y
NemLGF2	OAG31270.1	Nematocida displodere	Y
NemLGF2	OAG31293.1	Nematocida displodere	Y
NemLGF2	OAG31294.1	Nematocida displodere	Y	1	i21-43o
NemLGF2	OAG31295.1	Nematocida displodere	Y	1	i21-43o
NemLGF2	OAG31296.1	Nematocida displodere
NemLGF2	OAG31297.1	Nematocida displodere
NemLGF2	OAG31298.1	Nematocida displodere
NemLGF2	OAG31299.1	Nematocida displodere	Y
NemLGF2	OAG31300.1	Nematocida displodere	Y
NemLGF2	OAG31301.1	Nematocida displodere	Y	1	i12-34o
NemLGF2	OAG31303.1	Nematocida displodere	Y	1	i12-34o
NemLGF2	OAG31304.1	Nematocida displodere	Y	1	i20-42o
NemLGF2	OAG31305.1	Nematocida displodere
NemLGF2	OAG31306.1	Nematocida displodere	Y
NemLGF2	OAG31309.1	Nematocida displodere	Y
NemLGF2	OAG31369.1	Nematocida displodere
NemLGF2	OAG31370.1	Nematocida displodere	Y	1	i22-41o
NemLGF2	OAG31391.1	Nematocida displodere
NemLGF2	OAG31392.1	Nematocida displodere
NemLGF2	OAG31393.1	Nematocida displodere	Y	1	i20-37o
NemLGF2	OAG31395.1	Nematocida displodere	Y	1	i20-37o
NemLGF2	OAG31399.1	Nematocida displodere	Y
NemLGF2	OAG31407.1	Nematocida displodere				zf-ANAPC11,zf-rbx1,zf-RING_2
NemLGF2	OAG31433.1	Nematocida displodere
NemLGF2	OAG31434.1	Nematocida displodere	Y
NemLGF2	OAG31450.1	Nematocida displodere	Y	1	i17-36o
NemLGF2	OAG31451.1	Nematocida displodere	Y	2	i22-41o677-696i
NemLGF2	OAG31526.1	Nematocida displodere	Y
NemLGF2	OAG31527.1	Nematocida displodere	Y
NemLGF2	OAG31528.1	Nematocida displodere	Y	1	i7-29o
NemLGF2	OAG31529.1	Nematocida displodere	Y
NemLGF2	OAG31530.1	Nematocida displodere
NemLGF2	OAG31531.1	Nematocida displodere	Y
NemLGF2	OAG31619.1	Nematocida displodere
NemLGF2	OAG31717.1	Nematocida displodere	Y
NemLGF2	OAG31718.1	Nematocida displodere	Y	1	i28-45o
NemLGF2	OAG31719.1	Nematocida displodere	Y
NemLGF2	OAG31720.1	Nematocida displodere
NemLGF2	OAG31721.1	Nematocida displodere	Y
NemLGF2	OAG31722.1	Nematocida displodere	Y	1	i28-50o
NemLGF2	OAG31723.1	Nematocida displodere	Y
NemLGF2	OAG31752.1	Nematocida displodere				zf-RING_2,zf-C3HC4_2,zf-C3HC4_3,zf-RING_11,zf-C3HC4,zf-RING_5,zf-rbx1
NemLGF2	OAG31796.1	Nematocida displodere
NemLGF2	OAG32040.1	Nematocida displodere	Y	1	i12-31o
NemLGF2	OAG32041.1	Nematocida displodere
NemLGF2	OAG32042.1	Nematocida displodere	Y	1	i7-24o
NemLGF2	OAG32043.1	Nematocida displodere	Y
NemLGF2	OAG32106.1	Nematocida displodere	Y
NemLGF2	OAG32107.1	Nematocida displodere	Y
NemLGF2	OAG32155.1	Nematocida displodere	Y
NemLGF2	OAG32156.1	Nematocida displodere	Y	1	i17-36o	zf-RING_UBOX
NemLGF2	OAG32190.1	Nematocida displodere	Y
NemLGF2	OAG32193.1	Nematocida displodere	Y
NemLGF2	OAG32194.1	Nematocida displodere	Y
NemLGF2	OAG32195.1	Nematocida displodere	Y
NemLGF2	OAG32196.1	Nematocida displodere	Y
NemLGF2	OAG32197.1	Nematocida displodere	Y
NemLGF2	OAG32198.1	Nematocida displodere
NemLGF2	OAG32199.1	Nematocida displodere
NemLGF2	OAG32251.1	Nematocida displodere
NemLGF2	OAG32274.1	Nematocida displodere
NemLGF2	OAG32275.1	Nematocida displodere	Y
NemLGF2	OAG32276.1	Nematocida displodere	Y	1	i17-36o
NemLGF2	OAG32277.1	Nematocida displodere	Y	1	i13-35o
NemLGF2	OAG32278.1	Nematocida displodere	Y	1	i20-37o
NemLGF2	OAG32280.1	Nematocida displodere	Y
NemLGF2	OAG32281.1	Nematocida displodere	Y
NemLGF2	OAG32282.1	Nematocida displodere	Y	1	i7-29o
NemLGF2	OAG32284.1	Nematocida displodere	Y	1	i7-26o
NemLGF2	OAG32285.1	Nematocida displodere
NemLGF2	OAG32286.1	Nematocida displodere	Y	1	i7-29o
NemLGF2	OAG32287.1	Nematocida displodere	Y
NemLGF2	OAG32290.1	Nematocida displodere	Y
NemLGF2	OAG32291.1	Nematocida displodere
NemLGF2	OAG32294.1	Nematocida displodere	Y
NemLGF2	OAG32321.1	Nematocida displodere
[truncated: 1,464 more rows]
